# Supplementary material for: Global quantification of newly synthesized proteins reveals cell type- and inhibitor-specific effects on protein synthesis inhibition
Source: PNAS Nexus. 2023 May 19;2(6):pgad168. doi: 10.1093/pnasnexus/pgad168 (PMC10235912; doi:10.1093/pnasnexus/pgad168)
Supplement: pgad168_Supplementary_Data [file pgad168_supplementary_data.zip]

Archive with 11 entries (11 files):
- PNASNEXUS-PNASNEXUS-2023-00216-T-s01.pdf
- PNASNEXUS-PNASNEXUS-2023-00216-T-s02.xlsb
- PNASNEXUS-PNASNEXUS-2023-00216-T-s03.xlsx
- PNASNEXUS-PNASNEXUS-2023-00216-T-s04.xlsx
- PNASNEXUS-PNASNEXUS-2023-00216-T-s05.xlsx
- PNASNEXUS-PNASNEXUS-2023-00216-T-s06.xlsx
- PNASNEXUS-PNASNEXUS-2023-00216-T-s07.xlsx
- PNASNEXUS-PNASNEXUS-2023-00216-T-s08.xlsx
- PNASNEXUS-PNASNEXUS-2023-00216-T-s09.xlsx
- PNASNEXUS-PNASNEXUS-2023-00216-T-s10.xlsx
- PNASNEXUS-PNASNEXUS-2023-00216-T-s11.xlsx
