# Supplementary material for: Global quantification of newly synthesized proteins reveals cell type- and inhibitor-specific effects on protein synthesis inhibition
Source: PNAS Nexus. 2023 May 19;2(6):pgad168. doi: 10.1093/pnasnexus/pgad168 (PMC10235912; doi:10.1093/pnasnexus/pgad168)
Supplement: pgad168_Supplementary_Data [file pgad168_supplementary_data.zip › PNASNEXUS-PNASNEXUS-2023-00216-T-s03.xlsx]

## Sheet: A549
Dataset S2a. Quantification of protein synthesis inhibition efficiencies in A549 cells
Reference	Gene Symbol	CHX1_intensity	CHX2_intensity	Puro1_intensity	Puro2_intensity	ANM1_intensity	ANM2_intensity	Ctrl1_intensity	Ctrl2_intensity	CHX_cv	Puro_cv	ANM_cv	Ctrl_cv	CHX_inhibition efficiency	Puro_inhibition efficiency	ANM_inhibition efficiency	CHX_repreducibility	Puro_repreducibility	ANM_repreducibility
A0A096LP01	SMIM26	37831	31900	39638.1	30489.9	41859.1	39097.6	231887	235581	0.0850549	0.130449	0.0341103	0.00790132	0.850833	0.849983	0.826819	Yes	Yes	Yes
A0AVT1	UBA6	3669.29	4513	4233.17	3140.89	3552	5549.87	16107.5	22792.9	0.103114	0.148124	0.219501	0.171861	0.78966	0.810437	0.766021	Yes	Yes	No
A0FGR8	ESYT2	15456.8	16300.1	15169.9	15987	18078.7	20620.4	52082.3	47915.6	0.0265539	0.0262252	0.0656795	0.0416675	0.682424	0.688425	0.613	Yes	Yes	Yes
A0MZ66	SHTN1	23837.7	25614.3	25572.3	27939.2	26337	30843.9	53368.4	47893	0.0359255	0.0442308	0.0788185	0.0540714	0.511639	0.471551	0.435313	Yes	Yes	Yes
A1L157	TSPAN11	23507.7	24977.5	18860.1	16937.5	14368.6	19965.5	238986	250940	0.0303141	0.0537089	0.163013	0.024401	0.901036	0.926933	0.92992	Yes	Yes	Yes
A2A3N6	PIPSL	462100	458160	534498	553619	652886	524671	2.85635e+06	3.0059e+06	0.00428095	0.0175721	0.108883	0.0255113	0.843019	0.814386	0.799129	Yes	Yes	Yes
A2AJT9	BCLAF3	7672.01	6763.85	5444.11	6712.8	8176.73	6318.31	9096.77	10647	0.0629095	0.10436	0.128211	0.0785178	0.26884	0.384266	0.265842	Yes	Yes	Yes
A2PYH4	HFM1	472.434	760.183	568.12	509.741	896.573	680.997	2330.38	1948.47	0.233445	0.0541621	0.136651	0.0892561	0.711927	0.748095	0.631309	No	Yes	Yes
A2RTX5	TARS3	9187.52	9798.69	8803.82	10012.3	11124.9	10149.9	40490.7	44379.7	0.0321903	0.0642248	0.0458261	0.0458221	0.776292	0.778296	0.749326	Yes	Yes	Yes
A3KN83	SBNO1	11049.7	9983.29	9885.61	9354.52	14495.7	12164.7	32110.2	34273.9	0.0506997	0.0276036	0.0874298	0.0325945	0.683163	0.71017	0.598392	Yes	Yes	Yes
A4D0V7	CPED1	70367.4	71515.3	63675	67319.2	96868.4	81957	288689	266229	0.00809094	0.0278193	0.0833852	0.0404748	0.744318	0.76394	0.677745	Yes	Yes	Yes
A5YKK6	CNOT1	4873.28	5006.41	5229.84	4783.9	4847.38	5478.54	24657	22711.5	0.0134752	0.0445329	0.0611237	0.0410702	0.791429	0.788599	0.782009	Yes	Yes	Yes
A6NCE7	MAP1LC3B2	20814.8	21087.6	21480.8	20565.1	26704.8	27914.6	73271.9	75902.6	0.00651147	0.0217782	0.022151	0.0176352	0.719105	0.718143	0.633856	Yes	Yes	Yes
A6NDG6	PGP	229.134	293.888	353.045	261.631	302.47	405.683	886.006	1086.66	0.123807	0.148719	0.14575	0.101716	0.734865	0.688403	0.641017	Yes	Yes	Yes
A6NDU8	C5orf51	8412.98	12623.7	9991.01	8924.21	10439.2	12599.2	30264.5	31435.1	0.200159	0.0563992	0.093756	0.0189725	0.659047	0.69343	0.626604	No	Yes	Yes
A6NE01	FAM186A	15437.6	14425.4	15688	16694.5	13827.3	17593.9	35774.3	28796.2	0.0338972	0.0310793	0.119874	0.108069	0.537513	0.498494	0.513381	Yes	Yes	Yes
A6NIZ1		29100.9	26722	26581.7	26263.1	35530	30950.6	118344	123452	0.0426156	0.0060291	0.0688841	0.0211229	0.769133	0.781449	0.725055	Yes	Yes	Yes
A6NK75	ZNF98	4263.48	4054.19	4666.27	4284.94	4197	5167.87	11692.1	12342.3	0.0251621	0.0426009	0.103672	0.0270554	0.653926	0.627566	0.610355	Yes	Yes	Yes
A6NKH3	RPL37AP8	594837	534825	389873	382153	274566	221480	3.81894e+06	3.96147e+06	0.0531237	0.00999924	0.107019	0.0183188	0.854807	0.900773	0.936244	Yes	Yes	Yes
A7E2V4	ZSWIM8	15906.9	17216.6	18412.9	13884.3	22924.6	29903.1	123984	120239	0.0395412	0.140217	0.132099	0.0153359	0.864372	0.867755	0.783691	Yes	Yes	Yes
A8MW92	PHF20L1	50434.7	46366.3	43096.2	45627.7	57557.2	61665.9	115661	103531	0.0420278	0.0285328	0.0344619	0.0553397	0.558374	0.595223	0.45608	Yes	Yes	Yes
A8MWD9	SNRPGP15	21274.4	24634.4	25627.9	22984.9	22008.8	25838.9	140457	133029	0.0731877	0.0543687	0.0800469	0.0271639	0.832134	0.822247	0.825045	Yes	Yes	Yes
A8MYV0	DCDC2C	8877.93	9893.31	14086.5	9562.64	10768.2	13413.1	34120.5	28781.9	0.054092	0.191292	0.109379	0.0848721	0.701582	0.624034	0.615574	Yes	Yes	Yes
A9UHW6	MIF4GD	1987.72	2160.52	2993.32	2156.96	2287.3	2596.09	5000.77	4974.04	0.0416556	0.162392	0.0632335	0.00267941	0.584128	0.483672	0.510428	Yes	Yes	Yes
B5ME19	EIF3CL	66706.4	64315	58681.8	69293.9	88747.9	76909.5	145029	152624	0.0182522	0.0829224	0.0714633	0.0255156	0.559819	0.570052	0.443456	Yes	Yes	Yes
C9JRZ8	AKR1B15	543208	432362	335437	347529	654483	586177	2.96611e+06	3.04182e+06	0.113622	0.0177043	0.0550563	0.012602	0.83762	0.886323	0.793496	Yes	Yes	Yes
E9PAV3	NACA	713661	611113	532315	559571	646297	731531	5.87798e+06	5.99924e+06	0.0774083	0.0249628	0.0618608	0.0102095	0.888461	0.908069	0.883994	Yes	Yes	Yes
E9PRG8	C11orf98	40853	40796.5	38831.3	42648.8	44804.3	43171.9	366105	345830	0.000691977	0.0468518	0.0185551	0.0284794	0.885313	0.885551	0.876427	Yes	Yes	Yes
O00116	AGPS	5430.35	5485.78	5497.54	4921.13	7011.96	6988.31	12702.8	12612	0.00507735	0.0553248	0.00168988	0.00358612	0.568786	0.588436	0.446954	Yes	Yes	Yes
O00124	UBXN8	1268.05	1393.06	1352.83	1885.87	1915.36	1938.27	15735.8	17463.9	0.0469776	0.164585	0.00594487	0.0520519	0.919845	0.902448	0.883926	Yes	Yes	Yes
O00139	KIF2A	4214.07	3969.05	3685.81	3811.55	4394.58	4181.69	8881.14	7922.5	0.0299433	0.0167708	0.0248234	0.0570497	0.513015	0.553825	0.489618	Yes	Yes	Yes
O00151	PDLIM1	160835	156679	162998	146660	195517	251230	663915	670514	0.0130873	0.0527622	0.124709	0.00494472	0.76206	0.767947	0.665215	Yes	Yes	Yes
O00159	MYO1C	1.67877e+06	1.46124e+06	1.0899e+06	976231	1.23648e+06	1.04312e+06	1.27474e+07	1.33903e+07	0.0692746	0.0550157	0.0848184	0.0245964	0.879867	0.920952	0.912785	Yes	Yes	Yes
O00161	SNAP23	1669.02	1411.38	1428.89	1665.13	1817.13	2633.51	6850.87	6417.04	0.0836381	0.0763517	0.183429	0.032698	0.767831	0.766804	0.664556	Yes	Yes	Yes
O00193	SMAP	22994	24660.1	25108.2	22785.4	22780.4	27024.3	50058.4	44564.6	0.0349615	0.0484988	0.0852113	0.0580593	0.496379	0.493848	0.473652	Yes	Yes	Yes
O00194	RAB27B	2094.33	2005.79	2468.63	2364.06	2255.36	3000.95	7167.74	6490.41	0.0215945	0.0216377	0.141847	0.0495917	0.699805	0.646168	0.615152	Yes	Yes	Yes
O00203	AP3B1	26972.3	27255.1	26793.7	24180.7	36552.3	32452.9	80866.4	83245	0.0052144	0.0512622	0.0594071	0.0144937	0.66957	0.689392	0.579522	Yes	Yes	Yes
O00204	SULT2B1	10995.3	11708	10004.3	9435.92	13008.3	13402.8	43071.9	43578.5	0.0313915	0.0292387	0.014938	0.00584648	0.73799	0.775647	0.695199	Yes	Yes	Yes
O00214	LGALS8	2470.91	2610.68	3243.1	2478.17	2749.02	3089.9	12982.1	14140.6	0.027506	0.1337	0.0583802	0.0427146	0.812644	0.789059	0.784722	Yes	Yes	Yes
O00231	PSMD11	19347.9	19297.5	19473.2	18865.6	23671.4	25405.9	54763.1	49394.8	0.00130472	0.0158471	0.0353416	0.0515403	0.628974	0.631916	0.528819	Yes	Yes	Yes
O00232	PSMD12	137926	138818	128772	122973	154369	168844	579087	597350	0.00322215	0.0230323	0.0447851	0.0155236	0.764761	0.78601	0.72526	Yes	Yes	Yes
O00233	PSMD9	240721	304458	244505	251173	246102	350615	1.06588e+06	1.00961e+06	0.116909	0.0134535	0.175147	0.0271121	0.737325	0.761176	0.712494	Yes	Yes	Yes
O00257	CBX4	34277.7	36190.3	31144.9	30476.5	30715.2	32669.1	153094	180519	0.0271405	0.0108473	0.0308258	0.0822083	0.788773	0.815291	0.810006	Yes	Yes	Yes
O00258	GET1	11037.3	11181	7605.21	8172.92	15018.5	10310.3	17689.3	21066.6	0.00647146	0.0359811	0.185881	0.0871426	0.426711	0.592884	0.346453	Yes	Yes	Yes
O00267	SUPT5H	28619	29238.8	29446.3	33872.4	41691.5	38390.5	92491.7	91441.5	0.0107126	0.0699018	0.0412201	0.00570998	0.685441	0.655752	0.564613	Yes	Yes	Yes
O00273	DFFA	3198.53	2933.86	3296.29	3066.39	4767.33	4579.65	6829.13	6842.57	0.0431592	0.0361337	0.020079	0.000982628	0.551453	0.53461	0.316327	Yes	Yes	Yes
O00291	HIP1	23806.5	25271.6	26847.1	27868.8	24453.3	31618.1	86203.2	77856.7	0.0298537	0.0186738	0.127781	0.0508749	0.700852	0.666488	0.658226	Yes	Yes	Yes
O00299	CLIC1	38566.7	42228.9	37439.3	35227.9	66694.1	65077.2	155509	154405	0.0453264	0.0304308	0.0122704	0.00356325	0.739296	0.765524	0.574813	Yes	Yes	Yes
O00391	QSOX1	2315.22	2769.18	2312.75	2641.59	2622.12	2830.56	6294.81	5346.38	0.0892859	0.0663741	0.0382266	0.0814718	0.56324	0.574413	0.531605	Yes	Yes	Yes
O00400	SLC33A1	50901.4	46520.9	62460.4	52298.1	56341.1	47559.8	142796	153452	0.0449641	0.088554	0.0845166	0.0359692	0.671146	0.612627	0.649277	Yes	Yes	Yes
O00401	WASL	3298.14	3813.07	4156.73	3522.36	4415.73	5487.11	16739.2	16110	0.0724117	0.0826098	0.108189	0.0191564	0.78352	0.766232	0.698536	Yes	Yes	Yes
O00410	IPO5	10546.4	11956.2	13367.6	11390.9	11289.1	13844.5	41456.9	42392.4	0.0626497	0.0798404	0.101673	0.0111566	0.73163	0.704726	0.700253	Yes	Yes	Yes
O00422	SAP18	132222	131948	115958	113575	130234	133797	429535	422420	0.00103435	0.0103821	0.013495	0.00835214	0.689925	0.730581	0.690088	Yes	Yes	Yes
O00423	EML1	2013.18	2166.85	2319.2	2429.47	1775.55	2722.59	5664.39	5321.79	0.036763	0.0232208	0.210542	0.0311846	0.61952	0.567759	0.590564	Yes	Yes	No
O00425	IGF2BP3	22046.1	23376.5	29155.5	21635.9	24852.7	29130.8	59334.3	60108	0.0292885	0.148049	0.079247	0.0064774	0.619711	0.574762	0.548037	Yes	Yes	Yes
O00429	DNM1L	13830.8	13552.5	13624.5	12491.1	16652	15466.7	38549.4	40754.1	0.0101628	0.0433971	0.0369021	0.0278013	0.654702	0.670688	0.594989	Yes	Yes	Yes
O00461	GOLIM4	42003.9	29383.6	30569.5	29408.6	50589.5	36885.8	116506	134006	0.176785	0.0193547	0.156658	0.0698581	0.715034	0.760578	0.650815	Yes	Yes	Yes
O00469	PLOD2	194786	258879	246243	225099	349910	339452	710267	624192	0.141278	0.0448586	0.0151701	0.0645021	0.660039	0.646791	0.483415	Yes	Yes	Yes
O00479	HMGN4	7920.23	7840.77	8295.88	8954.44	6917.57	8756.5	14003.9	15694.1	0.00504141	0.0381771	0.117323	0.0569101	0.469291	0.419142	0.472218	Yes	Yes	Yes
O00483	NDUFA4	98900	97366	95902.6	107515	96198.4	107653	847352	798315	0.00781615	0.0570872	0.0561922	0.0297975	0.880738	0.876392	0.876128	Yes	Yes	Yes
O00487	PSMD14	5822.19	5950.44	5359.36	5357.66	5911.04	6299.72	18568	20651.8	0.0108941	0.000158412	0.0318304	0.053133	0.699829	0.726745	0.688658	Yes	Yes	Yes
O00541	PES1	535724	511860	430737	471760	676246	575849	1.44931e+06	1.52444e+06	0.0227796	0.0454552	0.0801828	0.0252659	0.647723	0.696512	0.578951	Yes	Yes	Yes
O00560	SDCBP	50957.2	53940.7	49695.4	50053.9	69369.7	65710.8	195032	214144	0.0284414	0.00359394	0.0270863	0.0467079	0.743636	0.756219	0.669872	Yes	Yes	Yes
O00566	MPHOSPH10	409847	418099	361308	387745	425347	490433	1.06679e+06	992631	0.00996716	0.035295	0.071072	0.0360098	0.597971	0.63628	0.555322	Yes	Yes	Yes
O00567	NOP56	154825	149732	162653	170419	188975	194383	1.01269e+06	986054	0.0167217	0.0233167	0.0141075	0.0133286	0.847626	0.83336	0.808201	Yes	Yes	Yes
O00571	DDX3X	90801.1	90924.3	79146.1	77548	110446	118344	674198	644490	0.00067811	0.0101991	0.0345197	0.0225283	0.862192	0.881174	0.826502	Yes	Yes	Yes
O00622	CCN1	105498	105248	46936	49004.5	43607.9	45125.1	396056	398858	0.00118617	0.021561	0.0170987	0.00352434	0.734881	0.879307	0.888374	Yes	Yes	Yes
O00629	KPNA4	9048.15	11090.3	11672.4	9899.52	13174.1	14096.8	24520.8	25883.2	0.101406	0.0821858	0.033832	0.0270308	0.60046	0.572019	0.458954	Yes	Yes	Yes
O00743	PPP6C	77469.8	90462.6	87593.2	71684.2	69344.9	100920	219078	161850	0.0773697	0.0998827	0.185445	0.150233	0.559149	0.58187	0.553027	Yes	Yes	Yes
O00762	UBE2C	23795.9	22966.7	21085.5	22459.5	15650.4	32992.4	179869	156904	0.0177325	0.0315527	0.356518	0.0681912	0.861145	0.870699	0.855562	Yes	Yes	No
O00767	SCD	220972	222410	116628	115896	83675.1	93508.5	2.9641e+06	2.89506e+06	0.00324196	0.0031457	0.0554983	0.0117833	0.924327	0.960315	0.96976	Yes	Yes	Yes
O14495	PLPP3	4417.19	4851.9	5776.41	5090.25	6084.62	5829.33	11768.2	12139	0.0468986	0.0631438	0.0214277	0.0155118	0.612289	0.545465	0.501659	Yes	Yes	Yes
O14497	ARID1A	13281.8	12425	14015.8	12739.6	16039.2	17425.4	34385	34398.4	0.0333305	0.0476976	0.0414235	0.000195155	0.626265	0.61102	0.513479	Yes	Yes	Yes
O14544	SOCS6	19109	18696	20281.2	21844.1	26828.5	27300.3	72704.6	72541.4	0.010924	0.0371019	0.00871597	0.00112358	0.739717	0.709972	0.62733	Yes	Yes	Yes
O14548	COX7A2L	100749	127494	125120	102076	112460	109399	663807	588974	0.117178	0.101426	0.0137953	0.0597329	0.817811	0.818646	0.822907	Yes	Yes	Yes
O14562	UBFD1	13153.4	13021.1	14364.3	13757.3	16303.7	17337.4	37310.7	38195.6	0.00505322	0.0215865	0.0307302	0.0117193	0.653347	0.62756	0.554459	Yes	Yes	Yes
O14617	AP3D1	7244.04	6454.11	6806.81	6445.94	6844.82	9161.98	28923.8	29004.2	0.0576671	0.0272297	0.144761	0.00138803	0.763531	0.77122	0.723677	Yes	Yes	Yes
O14639	ABLIM1	14524.7	14495.2	15118.5	15289.2	19735	18214	39913.3	43743	0.00101599	0.00561224	0.0400815	0.0457784	0.653106	0.636516	0.546369	Yes	Yes	Yes
O14646	CHD1	8927.82	10179.6	10253.2	10607	6613.53	12667.9	47081.5	45720.1	0.0655131	0.0169585	0.313998	0.0146706	0.794105	0.775217	0.79223	Yes	Yes	No
O14647	CHD2	158976	170444	160976	168194	145803	175729	334789	343875	0.0348119	0.0219287	0.093072	0.0133882	0.514604	0.514973	0.526227	Yes	Yes	Yes
O14653	GOSR2	7248.22	5417.97	5088.32	5099.77	8338.53	7119.71	10746.5	11803.7	0.144499	0.00112434	0.0788458	0.0468823	0.438313	0.548205	0.314498	Yes	Yes	Yes
O14656	TOR1A	38990	37419.7	40213.3	34317.7	53197.6	50880.3	84521.6	80818.5	0.0205504	0.0791027	0.0222646	0.0223968	0.537863	0.549227	0.370523	Yes	Yes	Yes
O14657	TOR1B	15076.6	22398.7	19854.6	22028	22167.1	30568.4	33815.2	43285.4	0.195383	0.0518915	0.15931	0.122829	0.513943	0.456781	0.316018	Yes	Yes	Yes
O14672	ADAM10	826121	823163	858658	855343	914162	988034	3.97875e+06	4.10895e+06	0.00179387	0.00193423	0.038835	0.0160979	0.796075	0.788073	0.764804	Yes	Yes	Yes
O14681	EI24	5145.55	5181.32	5542.95	4859	6103.3	6430.52	14297	13531.3	0.00346396	0.0657521	0.0261071	0.0275125	0.628908	0.62621	0.549602	Yes	Yes	Yes
O14683	TP53I11	14280	15766.7	19370.4	14992.9	15801	21039.9	43420.9	41435.2	0.0494794	0.127387	0.142203	0.0233999	0.645911	0.59504	0.565843	Yes	Yes	Yes
O14730	RIOK3	1680.69	1703.4	2767.85	1633.7	1809.41	2046.29	7355.69	7491.64	0.00671169	0.25767	0.0614354	0.00915591	0.772075	0.703546	0.74031	Yes	No	Yes
O14744	PRMT5	71611.1	85102.6	71894.9	92136.3	124337	109611	508746	564937	0.0860897	0.123399	0.0629457	0.0523354	0.854041	0.847226	0.782107	Yes	Yes	Yes
O14745	SLC9A3R1	97338.2	148278	98689.8	87474.2	111175	146153	486309	342384	0.207397	0.0602455	0.135929	0.173676	0.70361	0.775352	0.689478	No	Yes	Yes
O14763	TNFRSF10B	6137.61	5224.4	4908.36	5973.1	6919.54	6315.14	8508.31	8127.29	0.0803734	0.0978485	0.0456676	0.0229041	0.317006	0.345893	0.204436	Yes	Yes	Yes
O14772	FPGT	164591	155264	103579	159354	194845	241188	787926	797684	0.0291578	0.212126	0.106283	0.00615376	0.798276	0.834175	0.725007	Yes	No	Yes
O14817	TSPAN4	17064	17140.5	20118.4	21255.1	27317.3	24523.1	101654	93623.5	0.00223406	0.0274719	0.0538995	0.0411228	0.824841	0.78813	0.73453	Yes	Yes	Yes
O14832	PHYH	63141.5	63366.2	64892.1	61226.9	74829.9	73502.4	197008	203920	0.00177598	0.0290611	0.00894984	0.0172402	0.684462	0.685432	0.630027	Yes	Yes	Yes
O14880	MGST3	30042.3	30072.8	37895.3	26161.8	42788.6	38525.1	134034	152161	0.000506958	0.183173	0.0524328	0.0633394	0.789951	0.776177	0.71588	Yes	Yes	Yes
O14907	TAX1BP3	36113.9	23523.1	36756.2	31338.8	36563.6	41585.7	233010	219039	0.211123	0.0795562	0.0642633	0.0309048	0.868074	0.849363	0.827122	No	Yes	Yes
O14929	HAT1	9959.33	11191.9	11935.3	13125.2	9034.49	15067.5	36525.2	30628.6	0.0582755	0.0474781	0.250313	0.0878073	0.685033	0.626819	0.641093	Yes	Yes	No
O14933	UBE2L6	3701.31	4191.83	4698.34	4319.36	3727.99	4889.8	23301.1	23386.3	0.0621444	0.0420267	0.134816	0.00182555	0.830936	0.806849	0.815415	Yes	Yes	Yes
O14964	HGS	10493.7	11113.1	12642.1	11326.9	11990.9	14324.1	39631.9	37978.7	0.0286675	0.0548684	0.0886655	0.0213003	0.721599	0.691164	0.660935	Yes	Yes	Yes
O14965	AURKA	46883.3	49338.3	57645.1	47067.8	54905.9	57748.4	470607	478599	0.0255143	0.101013	0.0252322	0.00841895	0.898629	0.889684	0.881317	Yes	Yes	Yes
O14967	CLGN	2923.59	3271.16	2999.62	2981.83	7183.13	3600.07	5666.58	6549.52	0.0561076	0.00297418	0.332282	0.0722763	0.492902	0.510363	0.117296	Yes	Yes	No
O14975	SLC27A2	521349	491385	333233	370782	552217	514293	2.70023e+06	2.37583e+06	0.0295873	0.0533364	0.035559	0.0639062	0.800488	0.861307	0.789894	Yes	Yes	Yes
O14979	HNRNPDL	77588.9	66879.7	85838.1	65346.3	71904.6	93336.7	337666	298388	0.0741283	0.135542	0.129702	0.0617517	0.772868	0.762309	0.740209	Yes	Yes	Yes
O14980	XPO1	353112	347566	317890	276860	352722	326596	887686	1.04934e+06	0.00791596	0.0689868	0.0384596	0.0834544	0.638271	0.692957	0.649299	Yes	Yes	Yes
O15015	ZNF646	1013.58	1046.04	799.683	1078.91	1275.78	1087.2	2090.85	1528.79	0.0157624	0.148637	0.0798087	0.155281	0.430988	0.481	0.347178	Yes	Yes	Yes
O15020	SPTBN2	11334.7	12873.7	11735.8	13039.3	11568.7	16360.4	53622.4	46265.9	0.0635729	0.0526112	0.171567	0.0736467	0.757645	0.751972	0.720396	Yes	Yes	Yes
O15027	SEC16A	10418.6	9354.5	10915.7	10218	13258.3	14122.7	24635.3	25192.2	0.0538134	0.0330124	0.0315681	0.0111766	0.60317	0.575861	0.450485	Yes	Yes	Yes
O15042	U2SURP	575277	468734	392033	446641	719891	464822	1.22214e+06	1.36595e+06	0.102052	0.0651126	0.2153	0.0555642	0.596608	0.675948	0.542244	Yes	Yes	No
O15078	CEP290	11365.2	12399.3	12162.4	11456.2	12718.8	15107.8	49464.7	48107.7	0.0435149	0.0299035	0.0858533	0.0139073	0.756442	0.757938	0.714811	Yes	Yes	Yes
O15090	ZNF536	3014.19	2888.4	2816.76	2249.84	3616.14	3266.58	14330.4	14456.2	0.0213097	0.111893	0.0507881	0.00436977	0.794953	0.823994	0.760905	Yes	Yes	Yes
O15119	TBX3	12094.1	13179.5	14624.9	11931.4	10402.7	14305.1	38976	43074.3	0.0429449	0.101427	0.157943	0.0499483	0.691974	0.676341	0.69887	Yes	Yes	Yes
O15121	DEGS1	65880.1	64090.1	52167	47309.8	53927.4	54500.8	193453	179606	0.0137727	0.0488268	0.00528826	0.0371183	0.65161	0.733349	0.709354	Yes	Yes	Yes
O15126	SCAMP1	10277.6	10261.8	11738	11186.3	10365.4	12906.2	29733.1	27752.6	0.00076776	0.0240625	0.109181	0.034452	0.642706	0.601218	0.595177	Yes	Yes	Yes
O15143	ARPC1B	6480.93	6775.45	6097.64	6550.6	6634.87	7106.2	27646.4	28235.8	0.0222173	0.035812	0.0343005	0.0105463	0.76278	0.773663	0.754107	Yes	Yes	Yes
O15144	ARPC2	36328.7	39039.5	37170.8	38481.6	45427	49025.4	136697	142401	0.0359668	0.0173277	0.0380978	0.0204362	0.729959	0.72894	0.661581	Yes	Yes	Yes
O15145	ARPC3	448836	502476	454188	481283	531445	655694	2.69563e+06	2.9462e+06	0.0563846	0.0289634	0.104663	0.044414	0.831382	0.83419	0.789583	Yes	Yes	Yes
O15155	BET1	2712.62	3125.24	2619.67	2272.45	3830.33	3617.14	3950.06	4557.8	0.0706803	0.0709756	0.028625	0.0714328	0.313828	0.424988	0.124636	Yes	Yes	Yes
O15162	PLSCR1	110772	106419	72171.3	89819.7	127772	101986	836722	930597	0.0200381	0.108947	0.112232	0.0531168	0.877107	0.908341	0.869997	Yes	Yes	Yes
O15164	TRIM24	340.98	232.306	281.257	502.701	344.853	428.509	1733.47	1804.98	0.189564	0.28247	0.108172	0.0202095	0.837984	0.778447	0.781441	Yes	No	Yes
O15173	PGRMC2	47883.9	169422	45373.5	38371.3	43455	64218.9	107016	102844	0.559295	0.0836129	0.19284	0.0198817	0	0.60095	0.486926	No	Yes	Yes
O15212	PFDN6	4062.48	3522.3	5423.75	4099.49	4717.06	4680.38	6960.82	7077.61	0.0712185	0.139056	0.00390253	0.00831933	0.459713	0.321631	0.330592	Yes	Yes	Yes
O15213	WDR46	22420.4	28248.5	34336.2	32352.1	19463.8	28594	101619	87648	0.115023	0.0297525	0.189982	0.0738186	0.73229	0.647651	0.746085	Yes	Yes	Yes
O15226	NKRF	6332.04	5997.09	6759.88	6668.34	8410.15	7879.34	21192.5	20533.4	0.0271673	0.00681753	0.0325863	0.015795	0.704521	0.67818	0.609607	Yes	Yes	Yes
O15228	GNPAT	6013.33	6461.6	6994.04	6341.93	6729.58	6878.75	27942.1	27340.2	0.0359341	0.0488986	0.0109615	0.0108884	0.774341	0.758766	0.753839	Yes	Yes	Yes
O15235	MRPS12	37728.9	41315.9	43002.9	41533.8	41798.2	46684.8	120571	113967	0.0453799	0.0173785	0.0552272	0.0281611	0.662977	0.639561	0.622735	Yes	Yes	Yes
O15258	RER1	51608.1	48556	48869.8	44208.4	61956.9	62980	110342	107581	0.0304706	0.0500804	0.00818854	0.0126667	0.540369	0.572885	0.426692	Yes	Yes	Yes
O15260	SURF4	3094.42	2978.19	1610.74	1863.32	2621.54	2035.56	8800.76	9960.66	0.0191415	0.0727017	0.125825	0.0618239	0.676325	0.81483	0.751773	Yes	Yes	Yes
O15265	ATXN7	714.821	521.456	445.386	520.574	584.227	418.784	4025.67	3567.13	0.156409	0.0778368	0.164947	0.0603916	0.837178	0.872779	0.8679	Yes	Yes	Yes
O15269	SPTLC1	6589.96	7095.8	7203.56	7559.32	7648.87	8088.68	21509.5	21441.5	0.0369609	0.0240982	0.0279463	0.00158346	0.681364	0.656286	0.633593	Yes	Yes	Yes
O15270	SPTLC2	11269.4	11533.3	11179.1	12015.9	15123.3	15929.4	59882.9	61865.2	0.0115734	0.0360752	0.0259595	0.0162815	0.812706	0.809484	0.744943	Yes	Yes	Yes
O15305	PMM2	15873.4	14845.4	14734.5	15294.8	23642.7	21078.5	43673.6	46481.2	0.0334666	0.0186579	0.0573382	0.0311419	0.659266	0.666913	0.50395	Yes	Yes	Yes
O15321	TM9SF1	3721.99	4715.19	3900.36	3834.49	4334.12	5107.77	15423.6	14609.2	0.117718	0.00851628	0.0819378	0.0271172	0.719068	0.742453	0.685614	Yes	Yes	Yes
O15344	MID1	32828.1	32280.5	27022.6	24606.8	39024	27772.6	103523	96312.7	0.00840987	0.0467913	0.168442	0.0360816	0.67419	0.741641	0.665742	Yes	Yes	Yes
O15347	HMGB3	2.12222e+06	2.17473e+06	2.02286e+06	2.12129e+06	2.74246e+06	2.63933e+06	5.43934e+06	5.75709e+06	0.0122206	0.023752	0.0191625	0.0283798	0.616221	0.629869	0.519329	Yes	Yes	Yes
O15370	SOX12	387.747	384.62	443.154	474.845	435.781	452.896	2850.1	2379.9	0.00404825	0.0345217	0.0192595	0.0899053	0.85232	0.824474	0.830081	Yes	Yes	Yes
O15371	EIF3D	75952.5	76796.4	79524.1	69735.7	93576.2	91913.8	348445	359376	0.00552428	0.0655794	0.00896244	0.0154428	0.784198	0.789128	0.737942	Yes	Yes	Yes
O15372	EIF3H	211311	239214	231034	206854	267276	297297	705998	784425	0.0619344	0.0552204	0.0531739	0.0526204	0.69772	0.706198	0.6212	Yes	Yes	Yes
O15382	BCAT2	754.855	599.168	212.174	486.734	512.004	479.744	10869.5	10365.1	0.114981	0.392842	0.0325292	0.0237569	0.936235	0.967086	0.953296	Yes	No	Yes
O15427	SLC16A3	2035.92	1840.54	1199.97	2048.53	2585.79	1651.29	1565.16	2014.59	0.0504014	0.261216	0.220552	0.12555	0	0.0925355	0	Yes	No	No
O15438	ABCC3	19743.3	18265.2	15544.9	17622.2	25540.5	22424.9	24456.1	24110.9	0.0388896	0.0626324	0.0649543	0.00710822	0.217401	0.317087	0.0123872	Yes	Yes	Yes
O15460	P4HA2	3707.31	3997.25	3528.91	4132.85	4828.77	5045.21	9282.12	9294.52	0.0376323	0.0788254	0.0219198	0.000667531	0.585255	0.587559	0.468473	Yes	Yes	Yes
O15498	YKT6	41174.8	39390.1	40558.5	43055	52035	54333.7	142630	149725	0.0221519	0.0298576	0.0216102	0.0242695	0.724428	0.714001	0.636167	Yes	Yes	Yes
O15511	ARPC5	37727.7	38016.5	38253.1	34677.9	45704.4	51394	205226	196660	0.00381255	0.0490214	0.0585962	0.0213147	0.811529	0.818528	0.758394	Yes	Yes	Yes
O15525	MAFG	1906.85	1891.08	2186.39	2333.79	1704.75	2567.56	14615.1	12690.7	0.00415317	0.0326079	0.201955	0.0704777	0.860911	0.834461	0.843539	Yes	Yes	No
O15541	RNF113A	8253.15	9233.77	9934.45	8886.16	12916	12576.2	20313.7	20357.1	0.0560776	0.0556992	0.0133267	0.00106836	0.570038	0.537246	0.373207	Yes	Yes	Yes
O15554	KCNN4	6904.56	7888.46	5415.08	4962.49	6029.61	5818.06	41306.8	42113.5	0.0665114	0.043612	0.0178557	0.00967079	0.822669	0.875599	0.857976	Yes	Yes	Yes
O43143	DHX15	20660	20306.4	17356.8	20278	21273.2	23670.3	42897.3	41504.1	0.00863194	0.0776214	0.0533361	0.0165065	0.514624	0.554098	0.467503	Yes	Yes	Yes
O43169	CYB5B	3821.91	3183.65	2601.75	2877.06	5566.98	4920.41	9504.82	8311.72	0.091108	0.0502487	0.0616529	0.0669657	0.606795	0.692487	0.411368	Yes	Yes	Yes
O43172	PRPF4	67607.4	68688.8	69061.7	70613.3	130761	86300.9	154610	151980	0.00793371	0.0111085	0.204826	0.00857649	0.555444	0.544424	0.292012	Yes	Yes	No
O43175	PHGDH	407408	333497	629897	319270	378196	384627	879679	796623	0.0997575	0.327262	0.00842946	0.0495468	0.558013	0.433773	0.544937	Yes	No	Yes
O43181	NDUFS4	17432.1	20183.2	15970	16239.1	23269.3	22862.4	54741	54350.9	0.0731389	0.00835529	0.00881913	0.0035765	0.655196	0.704753	0.57713	Yes	Yes	Yes
O43242	PSMD3	313847	329448	283523	286197	400539	395115	1.70572e+06	1.95544e+06	0.0242513	0.00469381	0.00681661	0.068208	0.824292	0.844388	0.782677	Yes	Yes	Yes
O43290	SART1	274997	343104	321059	349530	468592	412339	934216	869502	0.110188	0.0424557	0.0638562	0.035878	0.657319	0.628218	0.511603	Yes	Yes	Yes
O43310	CTIF	1307.2	1636.02	1305.46	1031.69	1342.49	1542.75	9889.71	8886.86	0.111721	0.117139	0.0694066	0.0534098	0.843251	0.875529	0.846338	Yes	Yes	Yes
O43347	MSI1	116316	134305	154578	130502	155245	182692	481166	534517	0.0717784	0.0844532	0.0812182	0.0525269	0.753248	0.719322	0.667281	Yes	Yes	Yes
O43390	HNRNPR	265670	247743	265373	257901	330148	363091	1.53201e+06	1.71529e+06	0.0349181	0.0142779	0.04752	0.0564406	0.841896	0.838859	0.786519	Yes	Yes	Yes
O43395	PRPF3	33464.8	33576.3	34878.6	35178.2	31223.1	38625.9	69065.6	80480.4	0.00166413	0.00427609	0.105983	0.07633	0.551703	0.531537	0.532926	Yes	Yes	Yes
O43396	TXNL1	388293	388951	275008	293870	526732	441081	472975	549064	0.00084667	0.0331571	0.0885001	0.0744482	0.239515	0.443389	0.0530561	Yes	Yes	Yes
O43399	TPD52L2	51610.2	54999.7	51250	53513.6	66422.8	72168.7	112354	116224	0.0317935	0.0216071	0.0414593	0.016929	0.533596	0.541673	0.393681	Yes	Yes	Yes
O43402	EMC8	215419	188886	225313	235163	277791	287433	856424	843348	0.0656246	0.021392	0.0170587	0.00769286	0.762142	0.729095	0.667471	Yes	Yes	Yes
O43414	ERI3	17462.5	18923.1	20043.2	18524.7	20195.4	22711.7	66800.5	68671.2	0.0401418	0.0393715	0.058645	0.0138087	0.731415	0.715307	0.683277	Yes	Yes	Yes
O43447	PPIH	9776.7	9230.39	10315.6	10085.9	11948.4	11812.2	26710.6	25219.1	0.0287429	0.011258	0.00573002	0.0287211	0.633984	0.607131	0.542447	Yes	Yes	Yes
O43491	EPB41L2	17196.1	18044.6	17661.2	18660.1	23660.7	22684.9	26780.6	23658.3	0.0240799	0.0275008	0.0210555	0.0619032	0.301319	0.279895	0.0811545	Yes	Yes	Yes
O43583	DENR	1654.4	2184.82	2385.77	2119.36	1666.93	3096.73	4365.58	5089.99	0.13816	0.0591365	0.300147	0.0766122	0.593973	0.523547	0.496206	Yes	Yes	No
O43633	CHMP2A	97881.5	96358	88052.4	84472.9	114840	109627	717861	732327	0.00784334	0.0207473	0.0232247	0.00997527	0.866059	0.881033	0.845215	Yes	Yes	Yes
O43657	TSPAN6	168539	159168	131606	163159	183033	157401	240009	266457	0.0285933	0.107046	0.0752917	0.0522193	0.352954	0.417997	0.327823	Yes	Yes	Yes
O43660	PLRG1	19053.9	20143	21914.3	20877.6	22795.5	22426.7	52890.9	48934.5	0.027786	0.0242265	0.00815581	0.0388552	0.615058	0.579752	0.555885	Yes	Yes	Yes
O43670	ZNF207	235262	218072	274856	242419	246544	314907	574829	549590	0.0379187	0.0627081	0.121761	0.0224459	0.596829	0.539963	0.500674	Yes	Yes	Yes
O43676	NDUFB3	3638.1	4116.04	9909.83	4249.46	4078.85	3959.89	33256.1	34139.1	0.0616368	0.399764	0.0147977	0.013101	0.884945	0.789907	0.880722	Yes	No	Yes
O43684	BUB3	4926.24	5302.09	5256.39	5067.97	7306.01	6664.01	18511.8	20659	0.0367461	0.0182499	0.0459553	0.0548183	0.738879	0.736427	0.643356	Yes	Yes	Yes
O43707	ACTN4	418064	447275	456374	419498	562121	535944	2.68639e+06	2.72129e+06	0.0337568	0.0421022	0.0238394	0.00645393	0.839979	0.838032	0.796943	Yes	Yes	Yes
O43708	GSTZ1	1023.84	1185.94	1696.64	1854.15	1605.91	1593.85	7606.28	7375.02	0.0733573	0.0443594	0.00376694	0.0154365	0.852498	0.762985	0.786417	Yes	Yes	Yes
O43715	TRIAP1	373.464	577.542	509.333	540.319	524.569	967.273	2449.05	2533.6	0.214592	0.0295199	0.29675	0.0169675	0.809137	0.789339	0.700593	No	Yes	No
O43719	HTATSF1	29949.8	31124.6	28798.9	29066.6	33468.1	38357.8	74922.5	70562.3	0.0192363	0.00462651	0.0680776	0.0299708	0.580201	0.602257	0.5063	Yes	Yes	Yes
O43747	AP1G1	68228.9	64168.3	66931.4	63178.3	97240.1	83451.6	387414	365749	0.03067	0.0288456	0.0763097	0.0287659	0.824212	0.827249	0.760089	Yes	Yes	Yes
O43765	SGTA	76617.5	45481.2	54291.7	77053.3	58588	104465	169935	150554	0.25501	0.173296	0.281361	0.0604733	0.619023	0.590172	0.491236	No	Yes	No
O43768	ENSA	30909.3	44868.4	36695.7	36701.1	33063	52019	73514.7	96311	0.184211	7.3917e-05	0.222796	0.134234	0.553791	0.567811	0.499004	Yes	Yes	No
O43776	NARS1	67785.2	71679.1	72274.7	73501.1	79605.8	87302.7	219426	220456	0.0279204	0.00841312	0.0461145	0.00234343	0.682951	0.668603	0.620561	Yes	Yes	Yes
O43795	MYO1B	3.77276e+06	3.77306e+06	2.52139e+06	2.65799e+06	2.56249e+06	3.07322e+06	1.34564e+07	1.42384e+07	3.98548e-05	0.0263734	0.0906244	0.0282393	0.727537	0.812984	0.796507	Yes	Yes	Yes
O43809	NUDT21	109995	110270	124986	98339.7	165748	152946	302296	309917	0.00125146	0.119317	0.0401712	0.0124475	0.640216	0.635216	0.479439	Yes	Yes	Yes
O43813	LANCL1	1.14533e+06	1.26898e+06	1.23333e+06	1.12326e+06	1.57322e+06	1.30442e+06	4.921e+06	5.59116e+06	0.0512153	0.0467072	0.0934089	0.0637506	0.770331	0.775822	0.726256	Yes	Yes	Yes
O43823	AKAP8	7046.71	7035.49	6763.97	6580.35	7268.88	8683.72	16622.3	14684.4	0.000796401	0.01376	0.0886907	0.0619013	0.550185	0.573755	0.490441	Yes	Yes	Yes
O43837	IDH3B	11115.3	12642.1	9959.44	10674.6	16873.5	14825.4	48297.3	51927.5	0.0642668	0.0346579	0.0646108	0.0362206	0.762959	0.794123	0.683721	Yes	Yes	Yes
O43852	CALU	74311.6	93466.4	74510.6	80284.4	72175.4	101813	138648	122339	0.114168	0.0372996	0.170341	0.0624894	0.357139	0.406885	0.333344	Yes	Yes	Yes
O43865	AHCYL1	6767.16	7762.68	7803.38	7877.22	8014.23	8420.23	35398.4	33429.5	0.0685157	0.00470917	0.0247046	0.0286063	0.788896	0.772177	0.761224	Yes	Yes	Yes
O43913	ORC5	23290.5	24243.7	25135.7	23686.3	29013.6	30213.8	72879	75076.7	0.0200528	0.0296875	0.0202635	0.0148538	0.678727	0.670023	0.599695	Yes	Yes	Yes
O43929	ORC4	8255.96	8682.45	8283.19	8199.26	8367.19	9560.51	48951.2	46866.6	0.0251788	0.0050921	0.0665629	0.0217557	0.823223	0.827981	0.812898	Yes	Yes	Yes
O60216	RAD21	403521	406776	431611	399738	542062	580383	2.69026e+06	2.82088e+06	0.00401685	0.0383392	0.0341404	0.0237009	0.852971	0.849151	0.796332	Yes	Yes	Yes
O60218	AKR1B10	688488	715894	741225	630654	1.04903e+06	1.83217e+06	3.34344e+07	3.70318e+07	0.0195146	0.0805978	0.271809	0.0510522	0.98007	0.980531	0.959112	Yes	Yes	No
O60220	TIMM8A	5351.43	5614.1	4773.39	4906.31	5413.74	7153.14	15208.9	16092.7	0.0239545	0.013732	0.138412	0.0282339	0.649681	0.69076	0.598522	Yes	Yes	Yes
O60256	PRPSAP2	14033.8	15045.3	13076.7	11845.2	14951.9	16515.2	37627.4	34916.2	0.0347855	0.0494162	0.0496828	0.0373738	0.59915	0.656455	0.566232	Yes	Yes	Yes
O60264	SMARCA5	128586	111856	94000	125318	124214	116800	706582	658472	0.0695802	0.142797	0.0307633	0.0352445	0.823859	0.839334	0.82344	Yes	Yes	Yes
O60271	SPAG9	36595.4	38981.1	39274.5	38548.3	43595.1	48052.1	95035.6	100190	0.0315669	0.00933157	0.0486322	0.0264015	0.612876	0.60137	0.530557	Yes	Yes	Yes
O60293	ZFC3H1	16955.8	17809.3	19030.3	21286.9	18982.1	19188.8	37712.8	34376.6	0.0245503	0.0559715	0.00541692	0.0462784	0.51775	0.440734	0.470506	Yes	Yes	Yes
O60306	AQR	8943.49	10449.5	10871.4	9460.96	9992.7	11478.7	48486.4	46867.1	0.0776592	0.0693674	0.0692083	0.0169824	0.79662	0.786769	0.774823	Yes	Yes	Yes
O60308	CEP104	8812.56	8966.12	9519.64	9275.58	11421.9	10582.3	20330.9	19114.8	0.00863731	0.0129852	0.0381543	0.0308313	0.549287	0.523517	0.442165	Yes	Yes	Yes
O60333	KIF1B	20752.8	21475.8	27312.4	20888.6	26594.7	25494.4	65502.9	63796.7	0.0171206	0.133271	0.0211237	0.0131962	0.673405	0.627215	0.597144	Yes	Yes	Yes
O60502	OGA	4534.27	4595.56	3920.49	4939.45	6220.3	5428.35	10747.3	10771.7	0.00671333	0.115008	0.0679864	0.00113233	0.575732	0.588274	0.458681	Yes	Yes	Yes
O60506	SYNCRIP	124373	111958	131979	134690	171875	161144	625114	602986	0.0525325	0.0101664	0.0322248	0.0180179	0.807564	0.782861	0.728834	Yes	Yes	Yes
O60508	CDC40	11008.9	12334	10867.1	12747.9	8702.36	14573.3	21604.5	18837.4	0.0567673	0.079648	0.252234	0.0684208	0.422803	0.416076	0.424467	Yes	Yes	No
O60513	B4GALT4	7189.51	7980.81	6577.72	7685.89	9903.8	9651.2	63168.2	66699.5	0.0521605	0.0776921	0.0129174	0.027191	0.883186	0.890168	0.849424	Yes	Yes	Yes
O60524	NEMF	45533.2	44357.6	45435.8	45058.8	59496	58032.7	158436	156831	0.0130781	0.00416592	0.0124508	0.00509106	0.714874	0.712959	0.627209	Yes	Yes	Yes
O60645	EXOC3	878.321	1109.25	1042.95	856.606	1529	1387.49	2648.3	2812.79	0.116185	0.0980973	0.0485205	0.0301203	0.636049	0.652166	0.465949	Yes	Yes	Yes
O60664	PLIN3	75174.6	84619.1	84296.6	76407.7	91487.2	96657.7	200450	185956	0.0591044	0.0490898	0.0274813	0.037508	0.586462	0.584105	0.51309	Yes	Yes	Yes
O60669	SLC16A7	4543.79	4929.56	5646.87	4756.4	5634.56	4466.67	6720.86	7179.64	0.0407215	0.0855954	0.115618	0.0330044	0.318488	0.251591	0.273319	Yes	Yes	Yes
O60673	REV3L	7782.64	7660.86	7781.19	6640.96	9545.1	8769.79	27739.1	27368	0.00788555	0.0790612	0.0423324	0.00673489	0.719755	0.738289	0.667649	Yes	Yes	Yes
O60675	MAFK	2870.64	2386.06	2501.09	2418.96	2993.48	3260.54	11373.7	11513.5	0.0921831	0.0166932	0.0427021	0.00610855	0.770321	0.78503	0.726747	Yes	Yes	Yes
O60684	KPNA6	2908.23	2681.83	3214.21	3217.64	3380.05	4693.25	21303.8	16585.9	0.0405005	0.000533828	0.16266	0.124517	0.852465	0.830248	0.786926	Yes	Yes	Yes
O60701	UGDH	536348	562186	526524	437040	1.30443e+06	866570	4.87297e+06	4.74024e+06	0.0235208	0.0928685	0.201685	0.0138066	0.885727	0.899767	0.774165	Yes	Yes	No
O60716	CTNND1	7614.98	8818.07	8427.59	8948.85	11255	11784.3	27234.5	26672.7	0.0732114	0.029998	0.0229715	0.0104202	0.695161	0.67766	0.572612	Yes	Yes	Yes
O60749	SNX2	2111.6	2167.84	1761.72	2021.22	2250.29	2342.02	7871.6	7664.11	0.0131419	0.068597	0.0199762	0.0133559	0.724541	0.756501	0.704403	Yes	Yes	Yes
O60762	DPM1	48214.3	51012.2	48223.6	47181.3	65760.7	69060.9	170527	177294	0.0281975	0.0109244	0.024478	0.0194535	0.71472	0.725707	0.612383	Yes	Yes	Yes
O60763	USO1	5220.13	4959.51	5677.65	4968.78	6921.63	6375.3	16894.8	15624.5	0.0256025	0.0665837	0.041087	0.0390658	0.686966	0.672612	0.591107	Yes	Yes	Yes
O60784	TOM1	7089.54	7193.99	4196.09	6456.78	7072.32	7313.43	10692.3	9696.15	0.00731239	0.212214	0.0167609	0.0488583	0.29943	0.477505	0.294416	Yes	No	Yes
O60825	PFKFB2	2883.66	2839.89	3023.9	2558.27	3106.82	3925.08	6772.28	6970.3	0.00764662	0.0834138	0.116364	0.0144091	0.583518	0.593805	0.488313	Yes	Yes	Yes
O60831	PRAF2	7324.87	8290.37	6897.72	7438.13	9360.07	8520.07	35008.4	35612.9	0.0618306	0.0376964	0.0469792	0.00855966	0.778888	0.797004	0.746817	Yes	Yes	Yes
O60832	DKC1	609562	637968	543935	594467	814825	613132	2.24509e+06	2.25901e+06	0.0227698	0.0443879	0.141246	0.00309114	0.723024	0.747252	0.682965	Yes	Yes	Yes
O60841	EIF5B	365451	351002	377040	396638	462759	451838	1.24867e+06	1.26289e+06	0.0201682	0.0253308	0.0119406	0.00566375	0.714738	0.691954	0.635846	Yes	Yes	Yes
O60870	KIN	61869.8	77689.9	62284.6	52106.2	54629.2	101826	276685	214805	0.113358	0.0889793	0.301662	0.125903	0.716047	0.767257	0.681672	Yes	Yes	No
O60884	DNAJA2	755009	737819	730504	629409	1.35964e+06	898605	1.80772e+06	2.1901e+06	0.0115148	0.0743399	0.204157	0.0956473	0.626589	0.659836	0.435129	Yes	Yes	No
O60885	BRD4	4219	3870.1	3956.54	3500.41	4759.94	4799.77	7300.07	6702.37	0.0431316	0.0611685	0.00416616	0.0426849	0.422308	0.467453	0.317283	Yes	Yes	Yes
O60888	CUTA	329879	335915	237491	270483	316271	393223	2.12402e+06	2.10601e+06	0.00906496	0.0649492	0.108461	0.00425899	0.842603	0.879912	0.832272	Yes	Yes	Yes
O60911	CTSV	718605	669652	639238	619214	740488	681115	2.69517e+06	2.27801e+06	0.0352624	0.0159118	0.0417645	0.0838823	0.720852	0.746953	0.714146	Yes	Yes	Yes
O60925	PFDN1	92317.8	85007.1	70928.3	78175	118421	98600.2	154623	170648	0.0412275	0.048602	0.0913301	0.0492655	0.45484	0.541603	0.3328	Yes	Yes	Yes
O75044	SRGAP2	3355.83	3232.88	3046.69	2272.49	3638.33	3072.66	19828.8	21043.8	0.0186611	0.14555	0.0842895	0.0297255	0.838799	0.869859	0.835807	Yes	Yes	Yes
O75061	DNAJC6	815.444	838.388	646.993	947.057	1063.38	718.357	1923.6	1972.62	0.0138736	0.18824	0.193644	0.0125815	0.57553	0.590874	0.542702	Yes	Yes	Yes
O75083	WDR1	1201.22	1383.09	1514.35	1244.96	1219.72	1548.36	3915.84	3301.71	0.0703761	0.0976284	0.118725	0.0850879	0.641941	0.617694	0.61648	Yes	Yes	Yes
O75116	ROCK2	164631	166965	146860	152642	164661	186522	796523	801066	0.00703655	0.0193036	0.0622495	0.00284359	0.79244	0.812529	0.780179	Yes	Yes	Yes
O75127	PTCD1	17984.1	18503.8	19660.9	20782.7	25907.7	26895.8	48470.7	48519.1	0.0142431	0.0277367	0.0187128	0.000498256	0.623796	0.583012	0.455576	Yes	Yes	Yes
O75131	CPNE3	5209.4	5391.02	5667.55	5630.95	6418.21	6156.01	15049.5	14758	0.0171334	0.00323941	0.0208521	0.00977672	0.644371	0.620951	0.578152	Yes	Yes	Yes
O75143	ATG13	1129.93	1298.74	1193.95	802.562	2102.09	1441.18	3029.85	3639.14	0.0695044	0.196037	0.186527	0.0913628	0.635826	0.700627	0.468694	Yes	Yes	Yes
O75146	HIP1R	798.553	847.926	793.186	827.663	1106.52	931.628	4611.69	4374.57	0.0299872	0.0212705	0.0858111	0.0263864	0.816778	0.81963	0.773192	Yes	Yes	Yes
O75152	ZC3H11A	254339	226456	261590	247227	303453	280203	718810	714963	0.0579935	0.0282291	0.0398363	0.00268296	0.664664	0.64512	0.592923	Yes	Yes	Yes
O75155	CAND2	9196.24	8135.67	9961.41	6731.78	10259.1	11526.8	32807.1	32885.4	0.061192	0.19347	0.0581889	0.00119136	0.736166	0.745889	0.668364	Yes	Yes	Yes
O75179	ANKRD17	199880	228300	200769	205290	254947	192575	1.46021e+06	1.41332e+06	0.0663741	0.0111332	0.139371	0.0163192	0.850992	0.85869	0.844261	Yes	Yes	Yes
O75190	DNAJB6	54691.2	56879.8	68648	63342.6	66331.5	76331.3	133275	142338	0.0196168	0.0401955	0.0700937	0.0328819	0.59519	0.521102	0.482381	Yes	Yes	Yes
O75208	COQ9	242644	244730	234124	141525	367527	246762	357176	410540	0.00428017	0.246505	0.196592	0.0695104	0.365164	0.510694	0.199849	Yes	No	Yes
O75223	GGCT	2368.62	3138.18	2627.5	3616.99	3184.05	3086.74	6123.3	5595.61	0.139748	0.158459	0.0155171	0.045029	0.530093	0.467144	0.464899	Yes	Yes	Yes
O75319	DUSP11	17119.5	18534.7	19385.6	19438.6	19754.1	21387.1	68511.7	67453	0.0396946	0.0013653	0.0396929	0.00778641	0.737768	0.714454	0.697412	Yes	Yes	Yes
O75323	NIPSNAP2	69023	96870.4	75515.4	79455.6	106129	122829	475107	485546	0.167864	0.0254251	0.0729363	0.0108665	0.827312	0.838682	0.761664	Yes	Yes	Yes
O75348	ATP6V1G1	1571.75	2021.1	1920.16	1990.93	3993.09	2683.36	3861.87	4358.56	0.125068	0.0180934	0.196172	0.060421	0.562937	0.524223	0.187823	Yes	Yes	Yes
O75351	VPS4B	14488.2	14943.5	15725.9	13805.3	21550.6	18330.3	30984.8	30211.7	0.0154722	0.0650361	0.0807497	0.0126337	0.519063	0.517437	0.348315	Yes	Yes	Yes
O75352	MPDU1	2.00208e+06	1.92893e+06	1.84108e+06	1.69198e+06	3.10814e+06	2.38929e+06	4.58677e+06	4.59686e+06	0.0186089	0.042199	0.130761	0.00109817	0.571954	0.615287	0.401389	Yes	Yes	Yes
O75362	ZNF217	9429.41	9322.26	9254.97	8508.74	13534.4	10228.2	54745	56858.3	0.00571392	0.0420085	0.139134	0.0189358	0.831979	0.840832	0.787081	Yes	Yes	Yes
O75367	MACROH2A1	2.02432e+06	1.59126e+06	1.50381e+06	1.71923e+06	2.46581e+06	2.0404e+06	1.05411e+07	1.12138e+07	0.119774	0.066839	0.0944043	0.0309189	0.833804	0.851848	0.792865	Yes	Yes	Yes
O75368	SH3BGRL	3927.1	4932.98	5669.01	6008.01	3136.7	7318.73	10775.9	8080.61	0.113529	0.0290314	0.399986	0.142936	0.530131	0.380743	0.445527	Yes	Yes	No
O75369	FLNB	68255.7	71890.7	75315.2	69403.2	81872.7	86537.7	338776	338669	0.0259371	0.0408512	0.0276997	0.000157435	0.793125	0.786376	0.751404	Yes	Yes	Yes
O75376	NCOR1	3443.97	3838.45	6911.63	4644.12	4523.13	4913.96	18663	16896.4	0.0541698	0.196224	0.0414146	0.0496817	0.795204	0.67503	0.734611	Yes	Yes	Yes
O75390	CS	599674	565582	564036	552639	687294	715060	1.85305e+06	1.80333e+06	0.029257	0.0102063	0.0197993	0.013598	0.681308	0.694595	0.616463	Yes	Yes	Yes
O75396	SEC22B	423820	380592	427126	395147	589655	668240	2.911e+06	2.49257e+06	0.0537393	0.038891	0.0624739	0.0774353	0.851133	0.847828	0.767211	Yes	Yes	Yes
O75400	PRPF40A	1.96268e+06	1.79474e+06	1.59799e+06	1.61925e+06	2.16292e+06	2.23514e+06	6.14933e+06	7.02951e+06	0.0446974	0.00660945	0.0164224	0.0667879	0.71489	0.755878	0.666279	Yes	Yes	Yes
O75436	VPS26A	117858	119255	116259	98050	145832	118253	505975	515744	0.00589516	0.0849654	0.104434	0.00956128	0.767927	0.790247	0.741529	Yes	Yes	Yes
O75438	NDUFB1	1177.07	893.587	1007.46	1050.68	1622.83	1410.74	4785.18	4797.6	0.136906	0.0210012	0.069914	0.00129535	0.783919	0.785225	0.683434	Yes	Yes	Yes
O75475	PSIP1	25880.2	25476.7	23701	24632.8	28627.3	27408.9	220257	234012	0.00785743	0.0192796	0.0217421	0.0302787	0.886946	0.893601	0.876646	Yes	Yes	Yes
O75477	ERLIN1	17954.8	17830.6	17995.3	16978.6	25743.8	23810.2	42246.6	47178.8	0.00347244	0.0290703	0.0390203	0.0551551	0.59983	0.608904	0.445863	Yes	Yes	Yes
O75494	SRSF10	34505.4	31323.6	26336.7	29229.9	37074	32768.7	91921.7	114097	0.0483338	0.0520672	0.0616425	0.107637	0.680471	0.730283	0.660988	Yes	Yes	Yes
O75503	CLN5	3639.7	5240.38	3447.43	3749.02	5392.05	4750.14	21804.5	21156.9	0.180256	0.0419078	0.0632911	0.0150751	0.793301	0.83249	0.763923	Yes	Yes	Yes
O75506	HSBP1	12206.2	12390	12694.3	12093.2	15771.4	16773.9	31588	31519.6	0.00747267	0.0242484	0.0308049	0.00108306	0.610248	0.607219	0.484288	Yes	Yes	Yes
O75531	BANF1	6709.34	9950.3	8499.31	10688	8051.01	13991	28860	36334.9	0.19454	0.114071	0.269484	0.114654	0.744464	0.705693	0.661906	Yes	Yes	No
O75533	SF3B1	82863.8	99427.6	80451.8	90240.6	102410	101251	308107	277375	0.0908644	0.0573476	0.00568808	0.0524895	0.688648	0.708459	0.652149	Yes	Yes	Yes
O75534	CSDE1	290020	267011	243614	213723	367820	315716	634021	623735	0.0413061	0.0653606	0.0762273	0.00817816	0.557123	0.636387	0.456543	Yes	Yes	Yes
O75608	LYPLA1	28527.5	28382.4	27778.9	28744.1	46371.1	39875.4	95867.1	101246	0.00255071	0.0170764	0.075315	0.0272869	0.711282	0.713246	0.562451	Yes	Yes	Yes
O75616	ERAL1	1403.61	1380.26	1091.07	1251.13	1428.34	1325.11	4604.87	3951.08	0.00838877	0.0683403	0.0374906	0.076413	0.674628	0.726249	0.678183	Yes	Yes	Yes
O75643	SNRNP200	45728	43061.1	48743.2	50228.6	66239.4	56023.3	193070	173186	0.0300368	0.0150086	0.0835587	0.0542901	0.757576	0.729774	0.666182	Yes	Yes	Yes
O75648	TRMU	2159.8	2272.08	2322.58	2090.48	2256.57	2505.49	9716.48	9220.92	0.0253356	0.0525948	0.0522696	0.0261686	0.765972	0.766966	0.748537	Yes	Yes	Yes
O75663	TIPRL	12648.5	13055.1	11595.1	12624.7	19536.8	15043.2	44158.9	43979.7	0.015821	0.042512	0.129949	0.00203287	0.708372	0.725208	0.607663	Yes	Yes	Yes
O75683	SURF6	174687	220402	180650	150210	183423	195960	654071	719046	0.11571	0.0920038	0.0330469	0.0473192	0.712268	0.759045	0.723707	Yes	Yes	Yes
O75691	UTP20	73652.5	74262.6	40585.2	52748.9	72838.5	61923	601204	545360	0.00412462	0.130324	0.0809984	0.0487059	0.870993	0.918597	0.882465	Yes	Yes	Yes
O75694	NUP155	6411.6	6427.37	7685.11	6676.37	5980.3	7055.84	29594.8	24474.6	0.00122861	0.0702392	0.0825044	0.0946957	0.762547	0.734388	0.7589	Yes	Yes	Yes
O75695	RP2	3169.32	3585.07	3646.03	3050.06	5710.87	4388.35	7004.27	7631.19	0.0615519	0.089003	0.130952	0.0428354	0.538491	0.542475	0.309948	Yes	Yes	Yes
O75718	CRTAP	3999.66	4199.7	4750.11	2955.99	5431.93	3976.17	9704.05	9277.59	0.0243967	0.232819	0.154735	0.0224666	0.568037	0.594024	0.504358	Yes	No	Yes
O75746	SLC25A12	10922.1	10898.8	11107.8	10720.2	12601.7	13080.7	55437.5	53908.7	0.00107072	0.0177596	0.0186511	0.0139808	0.800442	0.800377	0.765127	Yes	Yes	Yes
O75787	ATP6AP2	267789	213913	244769	209769	268493	316013	921681	1.06854e+06	0.111845	0.0770007	0.0812998	0.073789	0.757965	0.771614	0.706311	Yes	Yes	Yes
O75794	CDC123	2671.64	3015.31	4774.91	2486.8	3340.03	3598.38	9212.5	8434.41	0.0604318	0.315091	0.0372343	0.0440921	0.677737	0.5885	0.60682	Yes	No	Yes
O75821	EIF3G	4837.37	4959.73	4885.08	4723.98	6209.03	6435.24	12545.5	12252.9	0.0124887	0.0167655	0.0178906	0.0117976	0.604931	0.612514	0.490119	Yes	Yes	Yes
O75822	EIF3J	258039	257590	254176	224168	330116	320941	580698	524446	0.000870033	0.0627323	0.0140931	0.0509	0.533428	0.567166	0.410885	Yes	Yes	Yes
O75832	PSMD10	187667	158660	200001	125736	240773	243884	373752	408286	0.0837563	0.227991	0.0064197	0.0441587	0.557149	0.583477	0.380265	Yes	No	Yes
O75844	ZMPSTE24	488079	482321	945860	491142	495439	607841	2.59263e+06	2.99561e+06	0.00593381	0.316435	0.10188	0.0721118	0.826349	0.742852	0.802571	Yes	No	Yes
O75845	SC5D	22238.4	21220.7	16729.2	17558.1	26937.6	24608.7	48622.6	52425.2	0.0234169	0.0241743	0.0451793	0.0376309	0.569915	0.660682	0.489882	Yes	Yes	Yes
O75874	IDH1	16569.1	17826.9	16469.3	15984	21311.2	20226.1	77570.8	84134.4	0.0365707	0.0149527	0.0261219	0.0405897	0.787292	0.799306	0.743129	Yes	Yes	Yes
O75880	SCO1	1549.6	1471.02	1398.95	1249.11	2341.48	2174.94	5428.78	4947.13	0.0260172	0.0565818	0.0368753	0.0464201	0.708882	0.744788	0.56472	Yes	Yes	Yes
O75884	RBBP9	30546.6	29606.7	25986.3	29096.9	29906	29612.8	39628	42689.9	0.0156252	0.0564719	0.00492591	0.0371958	0.269256	0.330848	0.276965	Yes	Yes	Yes
O75911	DHRS3	81548.8	93401.7	95825.7	92422.2	105236	130357	287622	325201	0.06775	0.0180799	0.106631	0.06132	0.714517	0.692819	0.615561	Yes	Yes	Yes
O75914	PAK3	15875.4	16134.9	15006.6	14304.4	26598.8	20160.8	31395.3	32394.8	0.00810654	0.023955	0.137682	0.0156684	0.498193	0.540508	0.266976	Yes	Yes	Yes
O75915	ARL6IP5	11543.5	11801.6	11210	9601.46	11117.1	11941	50884.9	55415.1	0.0110543	0.0772907	0.0357302	0.0426168	0.780385	0.80422	0.783085	Yes	Yes	Yes
O75937	DNAJC8	107059	117634	117521	114719	145980	113404	293146	309457	0.0470676	0.0120644	0.125593	0.0270674	0.62713	0.614606	0.569561	Yes	Yes	Yes
O75940	SMNDC1	3.12503e+06	2.75894e+06	2.58633e+06	2.68377e+06	5.70716e+06	4.16974e+06	7.09258e+06	7.67176e+06	0.0622186	0.0184893	0.155659	0.0392281	0.601474	0.643052	0.33103	Yes	Yes	Yes
O75947	ATP5PD	4984.64	4400.08	5425.06	5138.05	4326.61	5578.57	18234.4	16696.7	0.0622884	0.0271709	0.126394	0.0440206	0.731336	0.697602	0.716437	Yes	Yes	Yes
O75964	ATP5MG	1821.5	1840.88	1962.5	1945.45	2037.76	1558.49	12291.3	11613.5	0.00529316	0.00436399	0.133268	0.0283516	0.846793	0.83652	0.84956	Yes	Yes	Yes
O76003	GLRX3	284023	276255	323418	297216	288963	339239	666205	611980	0.0138637	0.0422191	0.0800319	0.0424235	0.561661	0.514441	0.508521	Yes	Yes	Yes
O76021	RSL1D1	4.84757e+06	4.77933e+06	3.66322e+06	4.1089e+06	5.10331e+06	5.04686e+06	1.094e+07	1.16273e+07	0.0070889	0.0573426	0.00556177	0.0304547	0.573413	0.655602	0.550226	Yes	Yes	Yes
O76031	CLPX	8396.17	8227.05	9512.06	8813.37	12190.4	10121	30324.6	30217.4	0.0101736	0.0381268	0.0927537	0.00176978	0.725427	0.697311	0.631473	Yes	Yes	Yes
O76041	NEBL	1684.39	1715.89	3005.84	2350.14	1811.87	2221.97	3596.24	3051.51	0.00926421	0.122422	0.101664	0.0819424	0.488507	0.194318	0.393203	Yes	Yes	Yes
O76080	ZFAND5	18115.4	17096.3	17293	20552.6	21765.9	20815.5	175777	174491	0.0289438	0.0861295	0.0223203	0.0036714	0.899472	0.891953	0.878432	Yes	Yes	Yes
O76094	SRP72	1.06013e+06	1.08307e+06	1.1056e+06	1.23561e+06	1.44711e+06	1.21354e+06	3.24853e+06	3.22062e+06	0.0107065	0.0555294	0.0877869	0.00431441	0.668705	0.638096	0.588717	Yes	Yes	Yes
O76095	JTB	2598.77	2537.23	2393.53	2376.07	1991.47	3358.14	19205.5	21744.9	0.0119821	0.00366087	0.25547	0.0620121	0.87458	0.883527	0.869364	Yes	Yes	No
O94766	B3GAT3	738.501	743.815	874.832	804.559	867.644	926.281	2263.19	1805.9	0.00358514	0.0418439	0.0326866	0.112382	0.635714	0.587282	0.559134	Yes	Yes	Yes
O94776	MTA2	485819	458084	412667	415794	589098	488557	1.93071e+06	1.94913e+06	0.0293843	0.00377519	0.0932956	0.00474777	0.756716	0.786471	0.722243	Yes	Yes	Yes
O94788	ALDH1A2	1.0475e+06	1.01752e+06	372119	812248	1.19872e+06	1.44823e+06	6.11354e+06	6.3252e+06	0.014517	0.371615	0.0942634	0.0170163	0.833985	0.904784	0.787201	Yes	No	Yes
O94811	TPPP	2682.52	3643.76	2648.88	2971.17	5039.49	4235.72	6267.57	6911.9	0.151943	0.0573478	0.086658	0.0488892	0.519989	0.573575	0.296238	Yes	Yes	Yes
O94826	TOMM70	203946	229806	268330	264665	256484	341323	705723	689689	0.0596191	0.00687552	0.141917	0.0114906	0.689158	0.618037	0.571592	Yes	Yes	Yes
O94842	TOX4	9459.44	9906.69	10121.6	9030.29	12854.7	12619	28315.7	27656.5	0.0230945	0.05698	0.00925061	0.0117778	0.654004	0.657833	0.544886	Yes	Yes	Yes
O94851	MICAL2	2151.81	1959.62	1574.89	1985.17	2345.65	2746.95	5522.45	4969.3	0.0467461	0.115248	0.0788021	0.0527231	0.608128	0.66068	0.514609	Yes	Yes	Yes
O94880	PHF14	8691.01	8966.21	9865.98	8831.07	10399.3	11021.1	40259.7	37317.3	0.0155856	0.0553513	0.0290263	0.0379287	0.772391	0.758987	0.723882	Yes	Yes	Yes
O94903	PLPBP	1413.01	1819.34	2006.52	1689.05	1716.98	2001.83	7710.27	6183.36	0.125704	0.0859062	0.0765972	0.1099	0.76735	0.73401	0.732337	Yes	Yes	Yes
O94905	ERLIN2	19312.9	23597.2	21047.2	22062.3	26150.4	28770.8	74092	73328.9	0.0998446	0.0235467	0.0477124	0.00517643	0.708928	0.707575	0.627453	Yes	Yes	Yes
O94906	PRPF6	70182.9	74386.4	86793.4	89052.6	71030.1	104929	283698	215451	0.0290765	0.0128479	0.192652	0.136728	0.710368	0.647708	0.647482	Yes	Yes	Yes
O94907	DKK1	23545.1	20966	20857.3	18624	13311.3	11250.5	540347	506390	0.0579437	0.056567	0.0839052	0.0324412	0.957476	0.962282	0.976535	Yes	Yes	Yes
O94913	PCF11	1842.78	1511.45	1899.07	1863.02	2534.79	1773.7	4733.57	4869.37	0.0987811	0.00958298	0.176648	0.014142	0.650708	0.608235	0.551336	Yes	Yes	Yes
O94919	ENDOD1	3697.89	4463.56	4147.19	3965.25	3674.07	4515.23	9644.7	8286.02	0.0938165	0.0224263	0.102714	0.0757738	0.544834	0.547568	0.543281	Yes	Yes	Yes
O94925	GLS	16677.7	17216.2	19232.7	18479.5	16647.8	21043.4	44239	41165.5	0.0158882	0.0199745	0.116624	0.0359871	0.603136	0.558429	0.558675	Yes	Yes	Yes
O94967	WDR47	3203.22	3985.25	2167.33	4395.83	4670.56	4211.43	6590.79	6688.44	0.10879	0.339547	0.0516922	0.00735338	0.458668	0.505757	0.331136	Yes	No	Yes
O94973	AP2A2	5923.89	6970.14	5876.11	5097.68	7243.78	7758.32	18824.9	18425.3	0.081142	0.0709353	0.034298	0.0107288	0.653853	0.705403	0.597261	Yes	Yes	Yes
O94979	SEC31A	241519	256950	241157	257016	232487	321167	601143	536687	0.0309579	0.0318343	0.160173	0.0566488	0.561912	0.562174	0.513413	Yes	Yes	Yes
O94992	HEXIM1	33241.6	34026.4	31626.7	31773.2	44045.4	42235.2	116049	123971	0.0116672	0.00231201	0.0209796	0.0330058	0.71974	0.735855	0.640527	Yes	Yes	Yes
O95067	CCNB2	17497.4	17128.1	17380.1	15949.6	20922.6	19653.7	90273.7	92946.6	0.0106648	0.0429211	0.0312732	0.0145885	0.811017	0.81809	0.778538	Yes	Yes	Yes
O95071	UBR5	1913.8	2201.61	1423.19	1845.97	2821.79	2517.07	2603.96	2926.84	0.0699354	0.129323	0.0570773	0.0583793	0.25591	0.408919	0.0347043	Yes	Yes	Yes
O95084	PRSS23	389864	359352	351324	388217	537175	406526	2.11028e+06	1.93898e+06	0.0407254	0.0498862	0.138442	0.0423043	0.814974	0.817363	0.766944	Yes	Yes	Yes
O95104	SCAF4	33723.7	37657.1	34594.3	34895	43278.4	42068.2	96312.3	98118.9	0.0551052	0.00432769	0.0141808	0.00929199	0.632874	0.642602	0.561045	Yes	Yes	Yes
O95139	NDUFB6	63813.5	67343	70655.6	73352.7	62406.8	70928	305081	318745	0.0269101	0.0187286	0.0639085	0.0219035	0.789755	0.769153	0.786263	Yes	Yes	Yes
O95166	GABARAP	10004.6	10396.7	9391.36	10600.2	10282.8	11188.4	62319.6	63257.5	0.0192212	0.0604655	0.0421773	0.00746874	0.83754	0.840803	0.829021	Yes	Yes	Yes
O95169	NDUFB8	7018.81	7396.64	7734.32	6701.34	7411.05	8116.37	34245	34699.7	0.0262102	0.0715581	0.0454238	0.00659646	0.790913	0.79062	0.774784	Yes	Yes	Yes
O95182	NDUFA7	330791	258556	281536	255820	341650	357712	1.02986e+06	1.05723e+06	0.122567	0.047855	0.0229671	0.0131173	0.717623	0.742533	0.66491	Yes	Yes	Yes
O95197	RTN3	3.28179e+06	2.89272e+06	2.88284e+06	4.16565e+06	5.57346e+06	5.9356e+06	9.76454e+06	1.05416e+07	0.0630122	0.181998	0.0314662	0.0382669	0.695929	0.652888	0.433222	Yes	Yes	Yes
O95201	ZNF205	1550.66	1582.02	1516.76	1555.34	2213.06	2191.2	2970.18	2173.39	0.0100112	0.0125591	0.0049637	0.154908	0.390951	0.402731	0.143736	Yes	Yes	Yes
O95202	LETM1	467786	431355	433030	476079	521229	510198	2.11181e+06	2.09373e+06	0.0405177	0.0473531	0.0106949	0.00429946	0.786201	0.783831	0.754746	Yes	Yes	Yes
O95208	EPN2	7118.83	6774.07	7983.83	8171.79	8837.86	9246.72	15939.7	14507.1	0.0248159	0.0116349	0.022608	0.0470527	0.543699	0.469382	0.406027	Yes	Yes	Yes
O95210	STBD1	13832.3	21107.2	15616.8	16653.2	19069.3	24060.3	22773.4	31887.3	0.208213	0.032117	0.115721	0.166737	0.360794	0.409631	0.210959	No	Yes	Yes
O95218	ZRANB2	6070	5015.47	3951.28	4048.14	5317.64	4143.66	26974.5	25536.8	0.0951273	0.0121076	0.124082	0.0273801	0.788894	0.847663	0.819823	Yes	Yes	Yes
O95232	LUC7L3	925692	1.0115e+06	606837	611102	775676	980922	2.82561e+06	3.56445e+06	0.0442935	0.00350159	0.116843	0.115624	0.696844	0.809401	0.725105	Yes	Yes	Yes
O95243	MBD4	494.054	295.99	371.964	365.959	521.494	534.773	3547.07	3336.31	0.2507	0.00813761	0.0125714	0.0306189	0.885224	0.892796	0.846548	No	Yes	Yes
O95248	SBF1	840.841	764.705	1126.52	873.689	1225.17	1215.76	1353.14	1190.15	0.0474202	0.126404	0.00385511	0.0640841	0.368714	0.213534	0.0402479	Yes	Yes	Yes
O95249	GOSR1	6745	6974.35	6876.67	6345.5	5626.52	8603.09	47189.2	50203.3	0.0167171	0.0401732	0.209181	0.0309481	0.859133	0.864238	0.853894	Yes	Yes	No
O95251	KAT7	3571.8	3480.78	3401.27	4121.73	3810.53	4609.53	22152.9	21929.4	0.0129056	0.0957671	0.0948918	0.0050706	0.840013	0.829342	0.808992	Yes	Yes	Yes
O95260	ATE1	14645.8	13690	12367.3	14624.5	21850.3	17453.4	20000.7	19718.5	0.0337295	0.083629	0.11187	0.00710596	0.286598	0.320435	0.0104609	Yes	Yes	Yes
O95273	CCNDBP1	2882.41	3566.33	3570.24	3317.41	3424.15	4249.47	8588.88	7193.21	0.106055	0.036707	0.107554	0.0884341	0.591389	0.563578	0.513777	Yes	Yes	Yes
O95292	VAPB	535209	620587	398073	476254	635437	733962	816710	794112	0.0738694	0.0894189	0.0719481	0.0140287	0.282481	0.457217	0.149876	Yes	Yes	Yes
O95299	NDUFA10	6109.78	5832.37	6216.08	4998.06	6149.85	7420.85	20200.6	22518.8	0.0232301	0.108615	0.0936572	0.0542667	0.720451	0.737493	0.682329	Yes	Yes	Yes
O95319	CELF2	28843.7	29373.8	25594	26628.2	24866.7	30710.3	68731.9	67528.1	0.00910672	0.0198022	0.105144	0.00883475	0.572747	0.616746	0.592126	Yes	Yes	Yes
O95347	SMC2	1473.49	1453.15	1651.82	1552.09	1507.43	1388.77	8560.02	8696.46	0.00694767	0.0311295	0.0409682	0.00790688	0.830403	0.814336	0.832167	Yes	Yes	Yes
O95359	TACC2	10732	9391.53	11066.4	9504.6	11349.7	13066.2	22830.9	21963.3	0.0666124	0.0759229	0.0703016	0.0193687	0.550756	0.540766	0.454933	Yes	Yes	Yes
O95361	TRIM16	105138	114964	124843	110629	156646	169291	308732	354766	0.0446452	0.0603646	0.0387955	0.0693814	0.66827	0.645106	0.50876	Yes	Yes	Yes
O95363	FARS2	3282.32	2854.98	2878.19	2997.92	3516.58	3733.71	19375.3	19558.5	0.0696303	0.0203751	0.0299486	0.00470582	0.842366	0.849074	0.813779	Yes	Yes	Yes
O95372	LYPLA2	10861	10006.1	10186.7	9780.2	11816.1	13055.8	58622.5	57794.6	0.040969	0.0203574	0.049842	0.0071119	0.820757	0.828489	0.786355	Yes	Yes	Yes
O95376	ARIH2	414.515	355.926	481.836	435.906	455.512	400.684	2612.21	2790.73	0.0760456	0.0500467	0.0640364	0.0330415	0.857403	0.83014	0.841531	Yes	Yes	Yes
O95391	SLU7	111516	76338.6	73285.2	63754.3	103666	100403	515832	516090	0.18726	0.069548	0.0159886	0.000249523	0.817956	0.8672	0.802244	Yes	Yes	Yes
O95394	PGM3	14004.4	19286.3	17288.6	20642	21039.9	22383.5	51014.1	47159.2	0.158658	0.0884088	0.0309411	0.0392662	0.660898	0.613637	0.557686	Yes	Yes	Yes
O95395	GCNT3	3285.33	3015.05	3730.62	2812.2	3489.6	3859.44	27106.2	29307.8	0.0428988	0.140371	0.0503247	0.0390253	0.888319	0.884021	0.86973	Yes	Yes	Yes
O95409	ZIC2	1209.69	1426.57	910.539	1022.6	1086.56	1420.31	11680.3	11721.4	0.0822697	0.0579697	0.133132	0.00175289	0.887348	0.917393	0.892877	Yes	Yes	Yes
O95425	SVIL	18758.7	18200.5	20896.5	17354.3	31266.7	27090.3	42385.6	44035.7	0.0151032	0.0926042	0.0715668	0.0190936	0.572338	0.557392	0.324738	Yes	Yes	Yes
O95429	BAG4	2540.03	2694.58	2855.85	2644.04	2657.36	3427.94	3863.88	3105.05	0.0295256	0.0385112	0.12663	0.108887	0.248865	0.210799	0.126797	Yes	Yes	Yes
O95433	AHSA1	39495.2	37394.8	44345.3	37099.5	47422.5	48464	81944.6	80646.2	0.0273162	0.0889653	0.0108624	0.00798573	0.527095	0.499082	0.410259	Yes	Yes	Yes
O95452	GJB6	6732.15	6422.7	8141.13	5861.05	7181.26	8870.05	44120.9	47190	0.0235239	0.162838	0.105212	0.0336108	0.855933	0.846654	0.824212	Yes	Yes	Yes
O95453	PARN	12327	11356	11360.3	14401.9	15515	13825.4	37598.5	37340.4	0.0409985	0.118063	0.0575881	0.00344371	0.683969	0.656224	0.608476	Yes	Yes	Yes
O95470	SGPL1	121656	113791	107131	85817.7	119289	141488	681019	610726	0.0334047	0.110462	0.0851256	0.0544177	0.81773	0.850629	0.79812	Yes	Yes	Yes
O95478	NSA2	226750	219090	191090	182625	121681	192614	653515	663834	0.017182	0.0226492	0.225689	0.00783304	0.661562	0.716313	0.761419	Yes	Yes	No
O95503	CBX6	11096.3	11311.4	9673.82	10400.9	10030.2	10803.3	45864	40361.8	0.00960056	0.0362173	0.0371081	0.0638117	0.740128	0.767185	0.758383	Yes	Yes	Yes
O95563	MPC2	153058	154598	112783	150724	133342	183130	779172	844410	0.00500726	0.143986	0.157321	0.040182	0.810508	0.8377	0.805078	Yes	Yes	Yes
O95573	ACSL3	1.24264e+06	1.4265e+06	1.48126e+06	1.34894e+06	1.69705e+06	1.7258e+06	6.82806e+06	6.26605e+06	0.0688833	0.0467524	0.00839823	0.0429208	0.796158	0.783856	0.738596	Yes	Yes	Yes
O95625	ZBTB11	22870.7	21421.6	18493.1	18990.3	24751.2	23356.3	72663.2	74709.5	0.0327163	0.0132651	0.0289956	0.0138851	0.699454	0.745656	0.673566	Yes	Yes	Yes
O95721	SNAP29	12992.6	12875.6	12935.3	13198.6	20777.3	18954.1	33015	36978.1	0.00452628	0.0100751	0.0458883	0.0566211	0.630418	0.626623	0.432352	Yes	Yes	Yes
O95747	OXSR1	6887.71	7180.16	7227.62	7046.12	10410.5	10201.6	17588.2	18491.8	0.0207883	0.0127152	0.0101343	0.0250448	0.610092	0.604386	0.428713	Yes	Yes	Yes
O95757	HSPA4L	16039.8	20323.5	33016.1	25531.7	10130.5	26116.6	47435.6	33295.8	0.117802	0.127834	0.441032	0.175147	0.549577	0.274782	0.551016	Yes	Yes	No
O95758	PTBP3	452315	334874	290195	362495	570824	429131	3.64264e+06	3.2144e+06	0.14919	0.110773	0.141699	0.0624527	0.8852	0.904815	0.854171	Yes	Yes	Yes
O95782	AP2A1	8199.55	8132.61	8378.01	7757.16	11113.6	10264.8	22081.6	22496	0.00409861	0.0384786	0.0397032	0.00929635	0.633623	0.638043	0.520422	Yes	Yes	Yes
O95793	STAU1	58181.9	53790.4	50567.7	65291.3	61422.4	84652	407533	433548	0.0392191	0.127082	0.159026	0.0309302	0.866871	0.86225	0.826325	Yes	Yes	Yes
O95801	TTC4	242212	323327	323028	221157	325655	431989	604616	754379	0.14343	0.187198	0.140348	0.110202	0.583855	0.599568	0.442496	Yes	Yes	Yes
O95810	CAVIN2	17546.1	18645.2	15311.2	17336.7	19712.1	21233.6	50829.6	48210.5	0.0303696	0.0620425	0.0371583	0.026445	0.634579	0.670356	0.586574	Yes	Yes	Yes
O95817	BAG3	53515.8	62339.6	49100.1	47930.7	67420	70654.5	120736	123262	0.0761617	0.0120526	0.0234263	0.0103561	0.525179	0.60233	0.434116	Yes	Yes	Yes
O95822	MLYCD	514.947	431.612	458.961	482.383	393.123	579.196	1249.58	1093.58	0.0880404	0.0248811	0.19137	0.0665761	0.596032	0.598258	0.585039	Yes	Yes	Yes
O95831	AIFM1	290245	341190	227641	221726	189310	332110	1.17556e+06	1.19947e+06	0.0806816	0.0131633	0.273867	0.0100667	0.734136	0.810796	0.780458	Yes	Yes	No
O95861	BPNT1	4138.64	4668.74	5304.04	4441	4639.95	6011.1	11581	11712	0.0601886	0.0885617	0.128734	0.0056217	0.621886	0.581631	0.542736	Yes	Yes	Yes
O95864	FADS2	287293	231073	172058	136432	202344	161187	1.10582e+06	1.11759e+06	0.108456	0.115486	0.113215	0.00529442	0.766859	0.861253	0.836498	Yes	Yes	Yes
O95873	C6orf47	2321.14	2066.03	2283.29	3425.82	1918.43	1801.07	4039.96	4753.62	0.0581485	0.200123	0.0315541	0.0811565	0.501093	0.350763	0.577021	Yes	No	Yes
O95881	TXNDC12	563286	611776	513383	561621	689372	722180	1.28389e+06	1.42431e+06	0.0412656	0.0448722	0.0232422	0.0518496	0.566108	0.603055	0.478784	Yes	Yes	Yes
O95900	TRUB2	2643.64	3902.72	3147.32	3213.59	3092.28	3683.36	31302.4	33982.5	0.192333	0.0104177	0.0872363	0.0410524	0.899726	0.902567	0.896214	Yes	Yes	Yes
O95983	MBD3	5954.32	6365.58	5477.22	6237.63	6916.23	6925.64	27292.9	25011.9	0.0333816	0.0649096	0.000679188	0.0436101	0.764459	0.776027	0.735361	Yes	Yes	Yes
O95990	FAM107A	8707.14	9652.87	8007.35	9668.16	12126	10764.1	67519.1	63857.1	0.0515101	0.0939612	0.059495	0.027874	0.860249	0.865459	0.825767	Yes	Yes	Yes
O95994	AGR2	153847	246361	183115	186011	200033	501746	6.4645e+06	8.70039e+06	0.231166	0.00784499	0.429927	0.147439	0.97361	0.975659	0.953723	No	Yes	No
O95999	BCL10	13967.4	14041.9	16786.6	14002.2	17320.3	18785.6	28126.6	24956.4	0.00265895	0.0904369	0.0405842	0.0597222	0.472348	0.419987	0.319821	Yes	Yes	Yes
O96000	NDUFB10	67646.9	91654.1	74298.7	70321.6	97256.2	79491.6	837980	741532	0.150704	0.0274999	0.100508	0.0610619	0.899145	0.90844	0.8881	Yes	Yes	Yes
O96005	CLPTM1	7113.99	7014.53	5364.37	5820.95	7068.12	7505.42	26574.1	27880.8	0.00703987	0.0408188	0.0300067	0.023995	0.740547	0.794595	0.732374	Yes	Yes	Yes
O96008	TOMM40	181566	203995	186669	190960	193995	220158	557916	499706	0.0581727	0.0113635	0.063172	0.0550382	0.635445	0.642946	0.60841	Yes	Yes	Yes
O96011	PEX11B	5072.45	5503.18	4816.37	4483.64	7149.26	7225.82	20614.2	17494.2	0.0407291	0.0357765	0.00532601	0.0818738	0.722486	0.755959	0.622785	Yes	Yes	Yes
O96013	PAK4	10538.7	10955	15275.1	11261	12249.7	13225.6	31710	32681.8	0.0193694	0.151266	0.038309	0.0150917	0.666204	0.587897	0.604371	Yes	Yes	Yes
P00167	CYB5A	4234.73	5950.1	3955.08	4423.94	5673.19	5752.61	11155.4	11671.2	0.168425	0.0559562	0.00695052	0.0225965	0.553819	0.632928	0.499454	Yes	Yes	Yes
P00338	LDHA	824379	890734	863693	899256	914427	1.08484e+06	5.21759e+06	5.44736e+06	0.0386887	0.0201725	0.085238	0.0215443	0.839182	0.834697	0.812539	Yes	Yes	Yes
P00352	ALDH1A1	1.92337e+06	1.99219e+06	1.71742e+06	1.85603e+06	2.00409e+06	2.13295e+06	1.42049e+07	1.35265e+07	0.0175755	0.0387902	0.0311462	0.0244633	0.858804	0.87114	0.850817	Yes	Yes	Yes
P00367	GLUD1	106062	129249	150098	124957	118319	141088	517951	564045	0.0985377	0.0914033	0.0877713	0.0426009	0.782521	0.745789	0.760252	Yes	Yes	Yes
P00387	CYB5R3	338800	360614	415989	358718	341506	400230	898165	939257	0.0311889	0.0739257	0.0791708	0.0223643	0.619351	0.578373	0.596317	Yes	Yes	Yes
P00390	GSR	576877	464256	683804	287056	243223	487538	1.96578e+06	1.71525e+06	0.108171	0.408656	0.334331	0.0680595	0.717162	0.736253	0.801479	Yes	No	No
P00491	PNP	3603.7	3039.06	4763.39	3678.93	4315.6	3816.5	9796.52	10393.1	0.0850002	0.128455	0.0613747	0.0295491	0.670982	0.581848	0.597214	Yes	Yes	Yes
P00492	HPRT1	37955.4	22976.9	14291.1	24851.2	43583.7	40808.3	218725	198464	0.245821	0.269785	0.0328871	0.0485669	0.853945	0.906176	0.797713	No	No	Yes
P00505	GOT2	310160	330082	276368	312703	424287	445958	1.80138e+06	1.85579e+06	0.0311152	0.0616818	0.0249029	0.0148786	0.824935	0.838927	0.762044	Yes	Yes	Yes
P00533	EGFR	24643	24391.8	18144.1	24178.9	22632.3	29022.5	65089.3	66071.9	0.00512417	0.142589	0.12371	0.00749148	0.626149	0.677321	0.606173	Yes	Yes	Yes
P00558	PGK1	2.14197e+07	2.13676e+07	2.31986e+07	2.53927e+07	3.42703e+07	3.06336e+07	5.25769e+07	5.73795e+07	0.00121842	0.0451533	0.0560312	0.0436773	0.610871	0.558086	0.409731	Yes	Yes	Yes
P00568	AK1	2548.53	2718.18	3234.63	2411.32	3775.24	3321.97	7710.46	7082.56	0.0322121	0.145823	0.0638651	0.0424459	0.643973	0.618337	0.520232	Yes	Yes	Yes
P01024	C3	2694.1	2502.88	3374.01	2126.24	3167.26	3432.47	11301.9	11140.6	0.0367951	0.226858	0.0401848	0.00718912	0.768431	0.754917	0.705927	Yes	No	Yes
P01033	TIMP1	92154.1	91507.7	102385	87224.7	132015	132156	164937	202925	0.00351962	0.0799545	0.000533495	0.103267	0.500732	0.484564	0.281876	Yes	Yes	Yes
P01034	CST3	196702	232566	203739	230913	156082	234202	562564	524601	0.083547	0.0625205	0.200162	0.0349196	0.605149	0.600197	0.641007	Yes	Yes	No
P01111	NRAS	1465.97	1261.99	2176.53	1297.41	2152.93	1770.21	2582.49	2838.17	0.0747742	0.253061	0.0975546	0.0471671	0.49675	0.359129	0.276263	Yes	No	Yes
P02545	LMNA	330888	315248	306183	275649	363971	464835	1.22661e+06	1.28248e+06	0.0242055	0.0524794	0.121697	0.0222664	0.742482	0.768111	0.669679	Yes	Yes	Yes
P02647	APOA1	6998.98	7385.35	8664.28	7466.34	5569.79	8600.65	29497.9	30360.9	0.0268601	0.0742653	0.213886	0.0144183	0.759695	0.730522	0.763269	Yes	Yes	No
P02675	FGB	317.19	262.61	236.277	214.271	278.071	310.602	3200.03	4046.63	0.0941361	0.0488441	0.0552622	0.116827	0.919991	0.937827	0.918766	Yes	Yes	Yes
P02679	FGG	456.8	769.36	942.026	817.215	756.26	684.035	1233.73	1220.14	0.25491	0.0709458	0.0501462	0.00553733	0.500315	0.283073	0.41305	No	Yes	Yes
P02786	TFRC	11364.1	10769.2	10866.9	10789	12224.7	11308.4	30176.1	28377.8	0.0268764	0.00359782	0.0389387	0.0307128	0.622002	0.630154	0.598094	Yes	Yes	Yes
P02792	FTL	64415.5	65157.8	52769.6	54508.8	78637	60297.9	167639	149597	0.00572908	0.0162117	0.131997	0.0568734	0.591556	0.661834	0.562046	Yes	Yes	Yes
P03886	MT-ND1	10676.4	10399.5	5636.21	3771.23	14349.1	10518	8805.81	8864.65	0.0131386	0.198245	0.15406	0.00332964	0	0.467618	0	Yes	Yes	Yes
P03891	MT-ND2	44053.9	44894.1	7308.85	7983.81	45515	37021.3	56759.1	62176.5	0.00944535	0.0441364	0.102909	0.0455493	0.252133	0.871421	0.306042	Yes	Yes	Yes
P03973	SLPI	14337.9	15869.4	14178.7	14532.3	31463.8	19967.9	82516.4	93206	0.0506985	0.0123146	0.223518	0.0608322	0.828096	0.836611	0.707313	Yes	Yes	No
P04075	ALDOA	146058	115178	129603	109224	166819	174656	697374	670084	0.118206	0.0853306	0.022951	0.0199572	0.808962	0.82535	0.750285	Yes	Yes	Yes
P04080	CSTB	5633.13	5635.87	5125.14	5665.3	6825.36	6953.73	16069	17789.4	0.000243213	0.0500587	0.00931637	0.0508131	0.667172	0.681307	0.593037	Yes	Yes	Yes
P04083	ANXA1	1.30106e+06	1.22907e+06	1.15265e+06	1.11629e+06	1.46542e+06	2.61052e+06	5.22764e+07	5.74751e+07	0.0284532	0.0160234	0.280939	0.0473681	0.976947	0.979327	0.962862	Yes	Yes	No
P04114	APOB	2728.87	2920.89	2354.41	2647.87	4474.08	3849.97	6360.5	7008.84	0.0339882	0.0586646	0.0749763	0.0484944	0.577409	0.625839	0.377377	Yes	Yes	Yes
P04150	NR3C1	7789.89	7152	7007.38	6428	9420.07	9078.08	30137.8	30163.4	0.0426911	0.0431235	0.018488	0.000425242	0.752213	0.777196	0.693238	Yes	Yes	Yes
P04179	SOD2	9411.53	9929.55	10025.1	9708.45	12466.3	11019.1	22044.8	22212.4	0.0267836	0.0160465	0.0616187	0.00378706	0.562986	0.554118	0.469344	Yes	Yes	Yes
P04181	OAT	73834.5	78852.2	68169.1	69915.1	110484	108235	328984	294444	0.0328629	0.0126448	0.0102819	0.0554041	0.755085	0.778508	0.649167	Yes	Yes	Yes
P04183	TK1	120543	185918	78924.5	120427	144038	133461	1.74485e+06	1.80669e+06	0.213321	0.208189	0.0381166	0.0174099	0.91371	0.943869	0.921865	No	No	Yes
P04406	GAPDH	1.44604e+06	2.54727e+06	1.53831e+06	1.84451e+06	2.42849e+06	3.09116e+06	2.25019e+07	2.40247e+07	0.275768	0.0905141	0.120057	0.0327288	0.914171	0.927293	0.881366	No	Yes	Yes
P04632	CAPNS1	40282.1	38853.3	43639.7	42614.8	60533.5	52149.8	141586	144150	0.018055	0.0118824	0.074401	0.00897185	0.723047	0.698132	0.605638	Yes	Yes	Yes
P04637	TP53	3432.87	4102.96	2934.26	3651.32	3164.68	3407.58	14273.3	13776	0.0889202	0.108884	0.0369577	0.017728	0.731336	0.765214	0.765689	Yes	Yes	Yes
P04792	HSPB1	82534.8	82382	78390.3	78085.5	106870	103441	136998	187066	0.000927029	0.00194765	0.0163029	0.154501	0.491098	0.517145	0.351021	Yes	Yes	Yes
P04818	TYMS	5081.61	5936.83	5209.32	4425.46	7516.57	5575.51	47732.5	47565.6	0.0776172	0.0813577	0.148262	0.00175173	0.884379	0.898898	0.86262	Yes	Yes	Yes
P04843	RPN1	45245.3	44346.1	37320.4	40666.6	45519.4	47595.7	124453	122491	0.010036	0.0429063	0.0222984	0.00794338	0.6372	0.684192	0.622931	Yes	Yes	Yes
P04844	RPN2	343072	329875	277493	304834	414349	429916	1.48925e+06	1.5917e+06	0.0196102	0.0469521	0.018438	0.0332523	0.781578	0.810991	0.725973	Yes	Yes	Yes
P04899	GNAI2	228936	420923	352431	261521	282323	268781	551763	536063	0.295429	0.148074	0.0245722	0.0144324	0.402607	0.435615	0.493389	No	Yes	Yes
P04920	SLC4A2	1492.9	1798.53	1706.18	1480.71	1932.81	1919.93	6762.9	6276.47	0.0928559	0.0707522	0.00334341	0.0373045	0.747577	0.755595	0.70453	Yes	Yes	Yes
P05023	ATP1A1	27349.3	25304.5	23857.5	23720.2	29609.8	30969.8	55320.5	56383.5	0.0388353	0.00288608	0.0224511	0.00951655	0.528631	0.574074	0.457678	Yes	Yes	Yes
P05026	ATP1B1	127842	119000	116032	123794	121773	135955	1.14174e+06	1.01485e+06	0.0358206	0.0323639	0.0550277	0.058836	0.88554	0.888794	0.880493	Yes	Yes	Yes
P05067	APP	24695.9	24742.6	23456.7	24128	24316.2	30280.9	65115.2	76317.6	0.000945709	0.0141083	0.109251	0.0792069	0.650445	0.663553	0.613971	Yes	Yes	Yes
P05114	HMGN1	4265.96	4477.39	5336.52	5177.81	5310.98	5072.24	45363.3	51954.5	0.0241817	0.0150948	0.0229934	0.0677286	0.910157	0.891959	0.893306	Yes	Yes	Yes
P05121	SERPINE1	3067.34	3423.13	2428.17	2155.74	4069.35	3103.61	26587	21755.9	0.0548178	0.0594333	0.134636	0.0999326	0.865741	0.905179	0.851623	Yes	Yes	Yes
P05141	SLC25A5	2.34839e+06	2.52761e+06	1.24283e+06	1.32416e+06	1.38627e+06	1.50312e+06	1.50943e+07	1.3428e+07	0.036757	0.0316823	0.040439	0.0584207	0.829046	0.910001	0.898697	Yes	Yes	Yes
P05198	EIF2S1	8242.6	8067.65	7740.61	8099.26	9072.8	10133.2	19719.4	18289.3	0.0107263	0.0226427	0.055212	0.0376245	0.57088	0.583256	0.494694	Yes	Yes	Yes
P05386	RPLP1	21754.7	28687.1	48998.8	31678.6	19479.9	32428.7	111249	85276.7	0.137434	0.214684	0.249453	0.132159	0.743333	0.589482	0.735869	Yes	No	No
P05387	RPLP2	749236	807375	723892	765285	1.11694e+06	1.00142e+06	2.81547e+06	2.9798e+06	0.0373498	0.0277964	0.0545351	0.0283554	0.731399	0.743036	0.634467	Yes	Yes	Yes
P05388	RPLP0	251072	275172	199110	248061	298855	337776	2.29993e+06	1.94498e+06	0.045797	0.109469	0.0611363	0.0836186	0.876029	0.894657	0.850025	Yes	Yes	Yes
P05455	SSB	32508.7	33590.5	32541.5	31019.4	44980.5	39595	104073	119063	0.0163651	0.0239463	0.0636768	0.0671791	0.703772	0.715148	0.620969	Yes	Yes	Yes
P05556	ITGB1	625604	685487	615684	673801	931973	767210	2.71111e+06	2.51679e+06	0.0456744	0.0450697	0.0969657	0.0371702	0.749213	0.753346	0.674978	Yes	Yes	Yes
P06396	GSN	1956.58	1654.85	2100.26	1697.77	2553.72	2353.08	4837.5	4166.84	0.0835483	0.105973	0.040892	0.0744817	0.598924	0.578201	0.455063	Yes	Yes	Yes
P06400	RB1	3139.47	2994.9	2631.07	2419.29	3895.94	2474.08	22142	19483.8	0.0235663	0.0419347	0.22321	0.0638597	0.85263	0.878672	0.846969	Yes	Yes	No
P06493	CDK1	5863.12	5036.42	4439.93	5229.95	8556.92	5946.05	14184.5	16377.7	0.0758474	0.0816986	0.180023	0.0717617	0.643366	0.683601	0.525462	Yes	Yes	Yes
P06576	ATP5F1B	223499	200742	224053	230407	276012	322164	894865	874573	0.053643	0.0139804	0.0771552	0.0114681	0.76024	0.743162	0.66194	Yes	Yes	Yes
P06703	S100A6	38733.6	37625.2	38034.2	35662.3	48103.1	53160.5	91757	96946.9	0.014515	0.0321849	0.0499432	0.0275029	0.595351	0.60946	0.463373	Yes	Yes	Yes
P06730	EIF4E	15494	16184.4	18542.9	15865.9	22600.9	22070.8	40097.5	36982.5	0.0217947	0.0778019	0.0118674	0.0404126	0.589019	0.553596	0.420449	Yes	Yes	Yes
P06733	ENO1	384415	385582	385646	392524	447078	447851	1.94864e+06	2.16216e+06	0.00151548	0.00883916	0.000863937	0.0519411	0.81269	0.810702	0.782299	Yes	Yes	Yes
P06744	GPI	65348.9	63816.8	59506.8	64419.1	80664.4	75345.9	422463	425808	0.0118612	0.0396391	0.0340912	0.00394398	0.847731	0.853908	0.816084	Yes	Yes	Yes
P06748	NPM1	500052	564282	519546	583701	728451	763083	3.68884e+06	3.85083e+06	0.0603477	0.0581505	0.0232194	0.0214848	0.858836	0.853674	0.802175	Yes	Yes	Yes
P06753	TPM3	50952.9	47991.8	84572.2	58611.6	43266	69129	167658	165627	0.0299272	0.18131	0.230107	0.00609286	0.703123	0.570386	0.662766	Yes	Yes	No
P07099	EPHX1	197062	233780	175787	147260	193598	212025	1.09728e+06	1.08804e+06	0.0852236	0.0883062	0.0454289	0.00422652	0.802847	0.852174	0.814387	Yes	Yes	Yes
P07108	DBI	30744.6	30354.7	32428.8	30285.8	31250.5	39195.2	131859	127350	0.00638172	0.0341701	0.112778	0.0173971	0.764286	0.758054	0.728228	Yes	Yes	Yes
P07195	LDHB	533509	521819	467205	497931	661928	766986	4.64845e+06	4.62506e+06	0.0110767	0.0318359	0.0735226	0.00252203	0.8862	0.895925	0.845914	Yes	Yes	Yes
P07199	CENPB	11212.7	10598.8	11505.3	9455.22	8989.87	12086.8	23902.8	26492.3	0.0281473	0.0978061	0.146936	0.0513831	0.56719	0.584077	0.581772	Yes	Yes	Yes
P07205	PGK2	128778	137241	161978	135954	156800	208585	611503	657798	0.0318134	0.0873499	0.141728	0.036473	0.790421	0.765279	0.712137	Yes	Yes	Yes
P07237	P4HB	705132	719683	695243	736697	858575	870060	1.67538e+06	1.65781e+06	0.0102129	0.0289495	0.00664389	0.00527185	0.572537	0.570399	0.481387	Yes	Yes	Yes
P07305	H1-0	4.36995e+06	4.0725e+06	3.55687e+06	3.80355e+06	4.20021e+06	4.44795e+06	1.14122e+07	1.11311e+07	0.0352329	0.0335136	0.0286467	0.012466	0.625501	0.673499	0.616376	Yes	Yes	Yes
P07311	ACYP1	2385.85	2454.43	2297.14	2114.5	2832.31	2893.2	5203.26	4904.36	0.0141679	0.0413996	0.0106358	0.0295719	0.521125	0.563534	0.433545	Yes	Yes	Yes
P07355	ANXA2	34406.3	38714.3	35918.7	37267.4	48487.2	50875.8	106708	100588	0.0589156	0.0184286	0.0240394	0.0295226	0.647265	0.646948	0.520671	Yes	Yes	Yes
P07602	PSAP	206451	211752	195421	221453	152096	222286	497055	443031	0.0126752	0.0624459	0.187484	0.0574669	0.555143	0.556558	0.601758	Yes	Yes	Yes
P07686	HEXB	12170.4	14192.8	11836	11539.3	17363.3	16144.3	43607.6	40577.5	0.076711	0.0126922	0.0363787	0.0359925	0.686842	0.722334	0.601977	Yes	Yes	Yes
P07711	CTSL	194361	239144	260517	154557	187976	219839	1.57798e+06	1.35401e+06	0.103304	0.255278	0.0781324	0.0763897	0.852146	0.858432	0.860908	Yes	No	Yes
P07737	PFN1	1.00535e+06	1.00436e+06	931279	858241	1.31261e+06	1.6308e+06	6.35988e+06	7.41364e+06	0.000495262	0.0408142	0.108104	0.0765061	0.854089	0.870075	0.7863	Yes	Yes	Yes
P07814	EPRS1	60768.9	58422.7	64637.1	54099.8	74984.4	73463.5	190002	198226	0.0196845	0.0887448	0.0102452	0.0211836	0.692985	0.694156	0.617626	Yes	Yes	Yes
P07858	CTSB	13447	13663.1	12493.4	12157.1	15039.6	15527.5	40895.9	42379.9	0.00797376	0.0136439	0.0159611	0.0178203	0.674454	0.70399	0.632942	Yes	Yes	Yes
P07864	LDHC	79730.4	77986.5	80382.4	72206.4	81571.3	97428.5	492304	420051	0.0110572	0.0535819	0.0885878	0.079194	0.827132	0.832753	0.803805	Yes	Yes	Yes
P07900	HSP90AA1	3.14074e+06	3.34716e+06	2.17335e+06	2.73502e+06	4.1156e+06	4.19084e+06	9.51159e+06	1.01088e+07	0.0318167	0.11443	0.00905782	0.0304365	0.669328	0.749833	0.576642	Yes	Yes	Yes
P07910	HNRNPC	521308	570452	572648	508870	564241	692047	2.57644e+06	2.57151e+06	0.0450131	0.0589704	0.101733	0.000959229	0.787923	0.789913	0.755963	Yes	Yes	Yes
P07951	TPM2	30065.9	32858.7	35916.9	38827.2	33748.6	39709.2	127212	133044	0.0443835	0.0389368	0.0811438	0.0224085	0.75822	0.712804	0.717747	Yes	Yes	Yes
P08047	SP1	109826	96945.5	130610	124454	116269	121501	423855	455793	0.0622951	0.0241362	0.0220044	0.036308	0.764938	0.710039	0.729699	Yes	Yes	Yes
P08134	RHOC	4536.39	4898.17	5406.34	5193.53	4020.3	5949.55	13695.2	12988.8	0.038346	0.0200761	0.193509	0.0264716	0.646434	0.602763	0.626374	Yes	Yes	Yes
P08183	ABCB1	13028.2	12694.3	13860.8	14151.2	17599.5	19750.7	56478.3	65985.6	0.0129811	0.0103657	0.0575972	0.0776333	0.789958	0.771263	0.695011	Yes	Yes	Yes
P08195	SLC3A2	278107	300505	307413	317506	357141	421211	845784	900960	0.0387105	0.0161508	0.0823145	0.0315879	0.668748	0.642238	0.554399	Yes	Yes	Yes
P08238	HSP90AB1	462415	467065	436778	452239	727070	668239	1.46307e+06	1.51324e+06	0.00500267	0.0173916	0.0421641	0.0168534	0.687707	0.701302	0.531195	Yes	Yes	Yes
P08240	SRPRA	6002.92	5618.08	9697.92	5231.61	6975.74	7006.45	15503.4	13752.8	0.0331163	0.299159	0.00219602	0.0598351	0.602785	0.489696	0.522077	Yes	No	Yes
P08243	ASNS	29997.1	30486.2	31309.5	30178.6	34151.2	33949.6	139174	141243	0.0080866	0.0183929	0.00296014	0.00737602	0.78431	0.780726	0.757145	Yes	Yes	Yes
P08579	SNRPB2	18400.9	15587.5	16894.9	19376.7	18610.1	23466.2	121451	139260	0.0827741	0.068423	0.115411	0.0683083	0.869632	0.860875	0.83861	Yes	Yes	Yes
P08603	CFH	51334.4	51944.7	45827.3	49927.4	70815.9	63929.2	184289	188684	0.00590989	0.042819	0.0511094	0.0117829	0.723092	0.743266	0.638726	Yes	Yes	Yes
P08621	SNRNP70	131866	139377	257509	123739	85008.5	112196	640238	603323	0.0276896	0.350875	0.137863	0.029685	0.781882	0.693422	0.84142	Yes	No	Yes
P08648	ITGA5	718.006	609.178	745.281	571.02	993.204	798.207	1542.93	1674.67	0.081999	0.132387	0.108851	0.040944	0.587525	0.590907	0.443248	Yes	Yes	Yes
P08651	NFIC	9341.19	9214.66	8709.76	8816.51	10353.5	10296.1	34198.2	30840.2	0.00681879	0.00609113	0.00277892	0.051632	0.714694	0.730524	0.682502	Yes	Yes	Yes
P08670	VIM	545886	660449	598308	587865	555156	700670	2.0356e+06	2.08659e+06	0.0949683	0.00880386	0.115871	0.01237	0.707356	0.712247	0.69535	Yes	Yes	Yes
P08708	RPS17	204568	183208	167547	137850	222341	126346	1.81784e+06	1.6053e+06	0.0550857	0.0972389	0.275306	0.0620868	0.886719	0.910785	0.898138	Yes	Yes	No
P08758	ANXA5	200984	213897	959853	198607	586839	1.17281e+06	6.88898e+06	9.5206e+06	0.0311247	0.657119	0.333004	0.160371	0.974717	0.929403	0.892767	Yes	No	No
P08865	RPSA	49019.5	52535.1	8883.23	39978	52079.2	40408.8	362086	398821	0.0346177	0.636389	0.126182	0.0482779	0.866535	0.935786	0.87845	Yes	No	Yes
P08910	ABHD2	5734.16	5132.13	3986.47	5038.82	5858.12	5732.83	12377.5	12002.4	0.0554031	0.1166	0.0108092	0.0153857	0.554292	0.629805	0.524569	Yes	Yes	Yes
P08922	ROS1	3.48427e+06	3.22153e+06	2.32937e+06	2.38823e+06	2.01392e+06	1.47085e+06	2.05345e+07	1.98323e+07	0.0391809	0.0124763	0.155841	0.0173967	0.833878	0.883132	0.913673	Yes	Yes	Yes
P08962	CD63	45688.9	43842.5	46922.3	45161.8	73222.9	60168.2	166798	173576	0.0206233	0.019118	0.0978683	0.0199136	0.736961	0.729461	0.608104	Yes	Yes	Yes
P09001	MRPL3	26026.1	26763.3	23035.6	23250.9	26870.2	26757.6	120964	119235	0.0139653	0.00465206	0.00209984	0.00719795	0.780226	0.807299	0.776736	Yes	Yes	Yes
P09012	SNRPA	306660	302870	380439	310166	352818	327277	1.66809e+06	1.73137e+06	0.00621866	0.101755	0.0375557	0.0186139	0.820698	0.796848	0.79994	Yes	Yes	Yes
P09038	FGF2	8327.38	8386.65	9047.72	8286.1	11615.1	10289.1	31195.1	28866.5	0.00354629	0.0439383	0.0605341	0.0387695	0.721719	0.711399	0.635304	Yes	Yes	Yes
P09132	SRP19	27107.3	26778.5	28866	26764.5	30584.7	32837.2	101302	105167	0.00610066	0.0377766	0.0355159	0.0187235	0.739013	0.730563	0.692826	Yes	Yes	Yes
P09211	GSTP1	387106	336963	322496	295366	454608	436815	921538	817593	0.069252	0.0439095	0.0199608	0.0597683	0.58366	0.644729	0.487432	Yes	Yes	Yes
P09234	SNRPC	80515.6	81724.6	72832.7	78618.7	124574	100772	206089	240516	0.00745205	0.0382033	0.105624	0.0770872	0.636725	0.660883	0.495423	Yes	Yes	Yes
P09237	MMP7	83628.4	77286.8	52281.6	67077.9	131179	85199.2	355812	362518	0.0394099	0.123964	0.212498	0.00933555	0.775987	0.833837	0.698775	Yes	Yes	No
P09382	LGALS1	5975.71	8399.28	4189.97	6089.6	12079.8	11622.1	25812.8	28688.4	0.168596	0.184797	0.0193085	0.0527618	0.736245	0.811388	0.565113	Yes	Yes	Yes
P09417	QDPR	30339	30880.4	27209.8	26645	41321	36155.7	78110.1	78361.9	0.00884366	0.0104876	0.0666688	0.00160926	0.608752	0.655818	0.504853	Yes	Yes	Yes
P09429	HMGB1	87803.9	87815	91749.8	85507.5	209014	303056	2.13497e+06	1.8522e+06	6.27993e-05	0.0352159	0.18365	0.0709183	0.955954	0.955543	0.87157	Yes	Yes	Yes
P09493	TPM1	12846.7	12346.8	15543.1	12518.6	16226.8	17027.2	60007.4	66152	0.0198463	0.10778	0.0240695	0.0487052	0.800304	0.777569	0.736413	Yes	Yes	Yes
P09496	CLTA	7950.26	7717.07	7041.57	8160.29	9877.49	11183.6	21461.7	22436.5	0.0148835	0.073591	0.0620142	0.0222065	0.643098	0.653702	0.520229	Yes	Yes	Yes
P09497	CLTB	12907.9	13574.7	13852.5	12959	23809.9	22128.6	33641.2	31677.4	0.0251799	0.0333261	0.0365988	0.0300656	0.594562	0.589528	0.296701	Yes	Yes	Yes
P09525	ANXA4	683093	746681	702160	648595	690028	764020	4.32086e+06	4.38131e+06	0.0444739	0.0396552	0.050887	0.00694623	0.835699	0.84478	0.83291	Yes	Yes	Yes
P09543	CNP	28543.6	30963.7	29521.4	30719.8	32920.2	35357.6	106794	94120.3	0.0406684	0.0198931	0.035699	0.0630797	0.703817	0.700165	0.660164	Yes	Yes	Yes
P09601	HMOX1	21387.2	17058.9	23622.1	22045.4	21851.4	29056.1	202425	183131	0.11258	0.0345252	0.141525	0.0500416	0.900284	0.881554	0.867963	Yes	Yes	Yes
P09622	DLD	15484.8	14773	15472.7	14674.6	16443	16712	59184.1	62115	0.0235229	0.0264725	0.00811318	0.0241626	0.750552	0.751464	0.726668	Yes	Yes	Yes
P09651	HNRNPA1	34473.5	34875.2	33855.8	36398.3	40886.6	42722.6	91279.2	87858.6	0.00579158	0.0361908	0.0219596	0.0190947	0.612875	0.607821	0.533269	Yes	Yes	Yes
P09661	SNRPA1	5051.62	5131.34	5408.34	4915.07	6665.57	6518.56	10468.9	10190.1	0.00782923	0.0477819	0.0111505	0.0134933	0.507092	0.500294	0.361821	Yes	Yes	Yes
P09669	COX6C	215061	213226	242626	229664	147748	170693	2.82105e+06	2.67088e+06	0.00428306	0.0274448	0.0720552	0.0273428	0.922015	0.914003	0.942016	Yes	Yes	Yes
P09874	PARP1	756264	934171	908965	915723	1.05105e+06	1.17725e+06	2.02208e+06	2.20771e+06	0.105243	0.0037035	0.0566348	0.0438858	0.600351	0.568611	0.473189	Yes	Yes	Yes
P09914	IFIT1	5666.38	5973.5	6625.84	6724.25	6492.58	6673.91	11973.4	11980.8	0.0263853	0.00737167	0.0137715	0.000309619	0.514078	0.442683	0.450347	Yes	Yes	Yes
P09936	UCHL1	653857	752685	608186	617433	951780	955940	2.27857e+06	2.50994e+06	0.0702632	0.00754466	0.00218039	0.048318	0.706267	0.74405	0.601604	Yes	Yes	Yes
P09960	LTA4H	26916.8	30089.9	26947.1	26541.1	42437.7	40071.6	91812.4	100019	0.0556605	0.00759075	0.0286773	0.0427814	0.70283	0.721171	0.569887	Yes	Yes	Yes
P09972	ALDOC	4546.66	5551.74	5966.99	5227.12	6929.71	6500.48	16111.1	15582.2	0.0995283	0.0660946	0.0319604	0.0166877	0.681372	0.646799	0.576245	Yes	Yes	Yes
P0C7P0	CISD3	456248	314171	241739	299838	532448	370760	1.57108e+06	1.69901e+06	0.184415	0.107277	0.179015	0.0391222	0.764404	0.834384	0.723797	Yes	Yes	Yes
P0C7P4	UQCRFS1P1	22502.2	24129.8	21084.1	22385.8	24488	26427.3	92350.9	93225.4	0.0349024	0.029946	0.0380882	0.00471229	0.748718	0.765757	0.725637	Yes	Yes	Yes
P0CG48	UBC	2.3018e+06	2.3015e+06	2.16202e+06	1.55484e+06	2.37273e+06	2.58751e+06	1.39243e+07	1.49547e+07	6.3977e-05	0.163359	0.043301	0.0356824	0.8406	0.871296	0.828241	Yes	Yes	Yes
P0DMU7	CT45A6	2538.41	2798.73	3100.88	2699.42	2912.22	3730.99	7197.48	5163.31	0.0487759	0.0692128	0.123249	0.164566	0.56822	0.53075	0.462558	Yes	Yes	Yes
P0DMV9	HSPA1B	1.35171e+06	1.63463e+06	1.01727e+06	1.26193e+06	1.61456e+06	1.88622e+06	2.48919e+06	2.40176e+06	0.0947377	0.107348	0.0775983	0.0178754	0.389416	0.533997	0.284235	Yes	Yes	Yes
P0DN76	U2AF1L5	30898.7	31469.7	22624.4	24684.6	31197.5	30090.1	129702	125616	0.00915453	0.0435461	0.0180682	0.016003	0.755723	0.814706	0.759956	Yes	Yes	Yes
P0DPB5	POLR1D	11572.6	13428.1	17034.1	16926.1	8180.48	15356.1	65532.4	55897.7	0.0742186	0.00317973	0.30487	0.0793432	0.794114	0.720331	0.806172	Yes	Yes	No
P0DPI2	GATD3A	3293.73	3017.57	4890.46	2857.48	3993.72	4295.77	6288.67	5345.54	0.0437569	0.26239	0.036438	0.081065	0.457523	0.334037	0.28749	Yes	No	Yes
P10155	RO60	81660.5	95586.6	97086.4	81357	129974	105708	612572	548626	0.0785687	0.0881476	0.102961	0.055069	0.847358	0.846328	0.797036	Yes	Yes	Yes
P10412	H1-4	253375	249100	261044	283204	125671	157212	1.40777e+06	1.3355e+06	0.00850618	0.0407167	0.111498	0.0263433	0.816834	0.801606	0.896881	Yes	Yes	Yes
P10515	DLAT	263293	238786	216237	252061	395304	350023	459264	588888	0.0488104	0.0764972	0.0607536	0.123668	0.520986	0.553215	0.288913	Yes	Yes	Yes
P10589	NR2F1	5911.74	6325.96	5830.35	6643.89	6702.82	8048.46	12885.9	12144.3	0.0338476	0.0652174	0.0912215	0.029628	0.511083	0.501632	0.410661	Yes	Yes	Yes
P10599	TXN	215329	205503	285420	251213	212286	345140	540871	591974	0.0233502	0.0637442	0.238335	0.04511	0.628517	0.526296	0.507941	Yes	Yes	No
P10606	COX5B	290022	280023	327269	285068	298948	384430	908947	888105	0.0175402	0.0689193	0.125086	0.0115977	0.682788	0.659255	0.619723	Yes	Yes	Yes
P10619	CTSA	18177.5	16293	18407.9	15444	22918.4	24869.6	80557.1	84791.3	0.0546706	0.0875553	0.0408303	0.0256075	0.791528	0.795269	0.710986	Yes	Yes	Yes
P10620	MGST1	382770	209157	400647	320388	322362	475487	2.97204e+06	3.12073e+06	0.293301	0.111311	0.191922	0.0244046	0.902848	0.881657	0.86905	No	Yes	Yes
P10644	PRKAR1A	133444	146436	130404	122333	194060	182742	745921	792173	0.0464207	0.0319363	0.0300358	0.030071	0.818035	0.835682	0.75502	Yes	Yes	Yes
P10646	TFPI	8452.09	9452.45	8776.93	8322.95	6365.69	8076.55	109625	110550	0.055872	0.0265491	0.118462	0.00420428	0.91868	0.922335	0.934406	Yes	Yes	Yes
P10768	ESD	83678.7	83796.3	91734.5	86930	115232	98112.1	433970	390573	0.000702226	0.026891	0.0802446	0.0526313	0.796888	0.783317	0.741258	Yes	Yes	Yes
P10809	HSPD1	2.04837e+07	1.85446e+07	1.45824e+07	1.55646e+07	2.23537e+07	2.11216e+07	3.08403e+07	3.20067e+07	0.0496847	0.0325802	0.0283404	0.0185592	0.378995	0.52031	0.308237	Yes	Yes	Yes
P10909	CLU	374696	422209	360064	428471	396504	484356	2.14079e+06	2.38286e+06	0.0596223	0.0867527	0.0997346	0.0535122	0.823836	0.825686	0.805277	Yes	Yes	Yes
P11021	HSPA5	445898	432298	412297	439674	634065	642847	1.25875e+06	1.24867e+06	0.0154862	0.0321341	0.00687681	0.00402034	0.649762	0.660221	0.490747	Yes	Yes	Yes
P11142	HSPA8	2.00377e+06	1.99293e+06	1.7553e+06	1.82678e+06	2.55581e+06	2.61363e+06	4.3383e+06	4.51368e+06	0.00271214	0.0199557	0.0111855	0.0198129	0.548497	0.595336	0.416013	Yes	Yes	Yes
P11166	SLC2A1	168212	178452	108647	138498	73673	87395.5	865735	779586	0.0295395	0.120785	0.0851962	0.0523602	0.789303	0.849789	0.902105	Yes	Yes	Yes
P11172	UMPS	4364.13	4828.12	4379.14	4707.99	5702.11	5939.62	12140.1	12919.7	0.0504765	0.0361885	0.0204013	0.0311086	0.633187	0.637381	0.535442	Yes	Yes	Yes
P11182	DBT	12842.5	12606.1	9709.98	11827.1	16975.8	14972.2	26229.5	28166.9	0.0092891	0.0982992	0.0627133	0.0356172	0.532163	0.604072	0.412682	Yes	Yes	Yes
P11216	PYGB	40225.7	77239.1	64856.7	69251.7	73863.5	23797.4	411205	424394	0.315102	0.0327721	0.512652	0.0157832	0.859424	0.839506	0.883125	No	Yes	No
P11233	RALA	145361	134522	110999	135595	128339	135796	384728	402301	0.0387285	0.0997422	0.0282314	0.0223277	0.64438	0.686677	0.66439	Yes	Yes	Yes
P11234	RALB	69619.7	71615.4	64712.5	55003.8	57379.5	78090.4	157963	143550	0.0141304	0.0810971	0.152882	0.0478045	0.531579	0.602948	0.550699	Yes	Yes	Yes
P11387	TOP1	453656	505492	532613	482745	520402	611294	1.63555e+06	1.49138e+06	0.0540439	0.0491135	0.0803141	0.0461057	0.693261	0.675285	0.63808	Yes	Yes	Yes
P11388	TOP2A	141924	135460	135027	141454	151519	135224	720505	759276	0.0233002	0.0232465	0.0568279	0.0262009	0.812551	0.813161	0.806226	Yes	Yes	Yes
P11413	G6PD	533254	494788	487942	498338	720171	742829	2.06417e+06	2.10662e+06	0.0374173	0.0105404	0.0154873	0.0101779	0.753514	0.763527	0.649228	Yes	Yes	Yes
P11586	MTHFD1	13734.7	14088.4	12625.2	14485	20049.9	16928.3	32799.6	33681.4	0.012713	0.0686022	0.0844171	0.0132648	0.581489	0.592212	0.443779	Yes	Yes	Yes
P11766	ADH5	8347.41	9304.53	8445.4	8133.87	8893.17	9804.92	24665.2	24127.5	0.0542215	0.0187906	0.0487615	0.0110209	0.638226	0.66021	0.616785	Yes	Yes	Yes
P11802	CDK4	1428.84	1345.77	1409.33	1442.76	1530.02	1611.05	4500.6	4307.01	0.0299377	0.0117219	0.0257963	0.0219793	0.684975	0.676178	0.643369	Yes	Yes	Yes
P11908	PRPS2	6981.1	7231.33	6336.12	6484.98	8278.35	8662.47	19575	17973.6	0.0176071	0.0116109	0.0226744	0.0426492	0.621492	0.658546	0.548829	Yes	Yes	Yes
P11940	PABPC1	1.82374e+06	1.85496e+06	2.06436e+06	1.73235e+06	2.56098e+06	2.37044e+06	4.52621e+06	4.38742e+06	0.00848793	0.0874463	0.0386373	0.0155705	0.587294	0.574056	0.446755	Yes	Yes	Yes
P12004	PCNA	495.244	420.634	913.342	364.599	459.422	406.898	3775.6	3701.95	0.0814633	0.429397	0.0606298	0.00985048	0.877516	0.829096	0.884144	Yes	No	Yes
P12081	HARS1	499679	451368	395846	395307	555395	533921	1.0315e+06	908758	0.0507976	0.00068167	0.0197135	0.0632607	0.509835	0.592244	0.438572	Yes	Yes	Yes
P12235	SLC25A4	1.80888e+07	1.96937e+07	2.30043e+07	1.87405e+07	1.48766e+07	2.24938e+07	4.70601e+07	3.70707e+07	0.0424786	0.10214	0.203829	0.118737	0.550908	0.503811	0.555806	Yes	Yes	No
P12236	SLC25A6	545663	582681	417542	438011	554644	565398	3.79311e+06	4.12384e+06	0.0328073	0.0239242	0.0096017	0.0417746	0.857478	0.891934	0.858526	Yes	Yes	Yes
P12268	IMPDH2	15672.8	15931.3	14817.1	14642.3	22971.1	20817.4	54111.3	53816.6	0.00818128	0.00593233	0.0491841	0.00273109	0.707174	0.727046	0.594279	Yes	Yes	Yes
P12270	TPR	6751.19	6793.13	7286.39	6581.28	8251.13	7940.91	14608.1	14051.2	0.0030961	0.0508452	0.0191587	0.0194309	0.527402	0.516119	0.435016	Yes	Yes	Yes
P12429	ANXA3	269232	222626	224200	170383	176260	222734	1.1816e+06	1.01533e+06	0.0947547	0.136388	0.116479	0.0756824	0.776116	0.820393	0.818386	Yes	Yes	Yes
P12814	ACTN1	957302	879430	943506	886429	1.18381e+06	1.12696e+06	2.72876e+06	2.74386e+06	0.0423972	0.0311906	0.0246054	0.00275828	0.664378	0.66562	0.577758	Yes	Yes	Yes
P12956	XRCC6	755449	731222	631389	625667	889686	851686	2.02309e+06	2.14245e+06	0.0162962	0.00455178	0.0218219	0.0286549	0.643102	0.698225	0.581957	Yes	Yes	Yes
P13010	XRCC5	518641	531241	524547	507044	720414	725628	1.97984e+06	2.23946e+06	0.0120012	0.0169663	0.00360628	0.0615318	0.751171	0.755506	0.657278	Yes	Yes	Yes
P13073	COX4I1	111355	135193	121880	114987	269806	177496	680715	658216	0.0966861	0.0291	0.206371	0.0168035	0.815862	0.823092	0.665927	Yes	Yes	No
P13196	ALAS1	1534.31	1585.93	1950.57	1789.53	1521.93	1870.65	14523	14711.2	0.016542	0.0430561	0.102789	0.00643847	0.893267	0.872064	0.883952	Yes	Yes	Yes
P13489	RNH1	2007.53	1434.96	1505.94	1656.62	1618.27	1859.94	2910.36	2770.87	0.166324	0.0476466	0.0694812	0.0245535	0.394058	0.443333	0.387772	Yes	Yes	Yes
P13498	CYBA	3539.47	3775.14	3874.65	4091.22	4720.43	4227.63	12657.5	12747.8	0.032218	0.0271873	0.0550729	0.00355733	0.712083	0.686449	0.647788	Yes	Yes	Yes
P13639	EEF2	497532	544833	387816	424118	509004	461829	3.03131e+06	3.23452e+06	0.0453782	0.0447103	0.0485918	0.0324316	0.833643	0.870419	0.845059	Yes	Yes	Yes
P13640	MT1G	3124.76	4085.43	4307.2	4158.16	10233.3	7831.16	30302.7	36935.6	0.133237	0.0176058	0.132974	0.0986465	0.892767	0.874099	0.731337	Yes	Yes	Yes
P13667	PDIA4	2.9109e+06	3.04505e+06	2.7233e+06	2.51853e+06	4.10834e+06	3.73781e+06	6.33321e+06	6.58732e+06	0.0225231	0.0390644	0.0472248	0.019667	0.539032	0.594302	0.392738	Yes	Yes	Yes
P13674	P4HA1	128748	99031.2	81580	105726	162373	139156	349062	322036	0.130464	0.128913	0.0769983	0.0402707	0.660587	0.720896	0.550694	Yes	Yes	Yes
P13693	TPT1	3463.66	3742.27	2969.33	2951.29	4989.4	4256.69	14374.1	18785.7	0.0386628	0.00304767	0.0792454	0.133038	0.782691	0.821452	0.721166	Yes	Yes	Yes
P13797	PLS3	1.53642e+06	1.29891e+06	2.07902e+06	2.27451e+06	1.21475e+06	1.96707e+06	6.84094e+06	5.63041e+06	0.0837659	0.0449045	0.236444	0.0970654	0.772653	0.650917	0.744869	Yes	Yes	No
P13804	ETFA	2278.88	2953.66	2484.45	2692.87	3949.04	4216.01	8165.9	8906.22	0.128957	0.0402572	0.032697	0.0433644	0.693503	0.696738	0.521732	Yes	Yes	Yes
P13929	ENO3	118520	118776	132511	127973	123060	163246	610930	688942	0.00107943	0.0174201	0.14036	0.0600146	0.817447	0.799608	0.779742	Yes	Yes	Yes
P13995	MTHFD2	2512.15	3112.41	2558.56	2708.9	2966.63	2933.85	34893.4	32915.7	0.10672	0.0285404	0.00555553	0.0291659	0.917053	0.922319	0.912984	Yes	Yes	Yes
P14174	MIF	65702.7	82873.2	61553.1	85380.8	74387.8	89459.5	216200	217547	0.115567	0.162166	0.0919862	0.00310669	0.65746	0.661245	0.622252	Yes	Yes	Yes
P14314	PRKCSH	137114	124974	108400	129537	160500	149670	253156	182320	0.0463198	0.0888345	0.0349178	0.162664	0.398155	0.453617	0.287745	Yes	Yes	Yes
P14324	FDPS	2578.78	2774.02	3148.45	3142.26	3341.78	3515.92	16843.5	16230.2	0.0364754	0.000984089	0.0253936	0.0185436	0.838155	0.809797	0.792654	Yes	Yes	Yes
P14550	AKR1A1	79874.6	91560.3	98879	86799.9	89002.1	118241	269069	240005	0.0681637	0.0650535	0.141083	0.0570911	0.663241	0.635261	0.592902	Yes	Yes	Yes
P14555	PLA2G2A	4253.08	3648.86	3871.97	3774.77	6324.92	5204.23	9973.23	11423.9	0.0764651	0.0127118	0.0972047	0.0677986	0.630701	0.642628	0.461183	Yes	Yes	Yes
P14618	PKM	2.96581e+06	2.44823e+06	3.05716e+06	2.89098e+06	4.02732e+06	4.07123e+06	1.55151e+07	1.5736e+07	0.0955989	0.0279385	0.00542179	0.00706774	0.826756	0.809666	0.740855	Yes	Yes	Yes
P14625	HSP90B1	1.14404e+06	1.18211e+06	1.21601e+06	1.17436e+06	1.63162e+06	1.54316e+06	3.17993e+06	3.09805e+06	0.0163654	0.0174224	0.0278622	0.0130433	0.629474	0.619245	0.494299	Yes	Yes	Yes
P14635	CCNB1	26906.9	28285.5	28835.3	28641.7	22722	26123.1	243517	266542	0.0249776	0.00336706	0.0696303	0.0451417	0.891792	0.887313	0.904237	Yes	Yes	Yes
P14649	MYL6B	118285	107633	108967	106480	188476	161873	231316	256446	0.0471464	0.0115439	0.0759324	0.0515195	0.536828	0.558296	0.281723	Yes	Yes	Yes
P14735	IDE	10471.2	12964.1	8145.61	10653.4	20799.2	21412.7	25896.9	30727.5	0.10637	0.133399	0.0145342	0.085309	0.586127	0.668006	0.254529	Yes	Yes	Yes
P14854	COX6B1	2160.08	2202.79	2020.24	2159.15	2289.86	2511.91	5087.13	4979.14	0.00978972	0.0332368	0.0462443	0.010728	0.566585	0.584812	0.522985	Yes	Yes	Yes
P14866	HNRNPL	283051	289357	282281	266830	314997	308136	2.35779e+06	2.67311e+06	0.0110172	0.0281368	0.0110091	0.0626769	0.886221	0.890852	0.876139	Yes	Yes	Yes
P14868	DARS1	111867	130485	132564	138516	105927	138680	434469	330207	0.0768206	0.0219563	0.133901	0.136348	0.683065	0.645496	0.680116	Yes	Yes	Yes
P14927	UQCRB	32195.2	31634.4	30658	28999.7	34525.2	37029.1	106081	105631	0.00878652	0.0277964	0.0349941	0.00212392	0.698507	0.718213	0.66202	Yes	Yes	Yes
P15121	AKR1B1	1.08754e+06	1.12267e+06	974396	1.21473e+06	1.41174e+06	1.285e+06	2.82893e+06	2.91828e+06	0.0158943	0.109783	0.046996	0.0155455	0.615429	0.619099	0.530774	Yes	Yes	Yes
P15170	GSPT1	5228.15	5210.94	6154.54	5355.93	7295.07	5945.49	11689.5	11427.7	0.00164862	0.0693812	0.101928	0.0113273	0.548427	0.502082	0.427241	Yes	Yes	Yes
P15291	B4GALT1	21098.9	21588	20173.4	22928.5	19162.4	21317	136268	146570	0.0114586	0.0639224	0.0532258	0.0364222	0.849077	0.847609	0.856881	Yes	Yes	Yes
P15311	EZR	708940	843503	991616	923336	756128	1.38145e+06	1.10406e+07	1.09944e+07	0.0866783	0.035656	0.292539	0.0020981	0.929546	0.913095	0.902992	Yes	Yes	No
P15529	CD46	1381.7	1594.28	1360.85	1057.87	1492.58	1413.49	4426.79	4446.55	0.0714329	0.125264	0.0272162	0.00222766	0.664615	0.727418	0.672495	Yes	Yes	Yes
P15531	NME1	255994	279475	246552	250303	335145	359945	933269	904099	0.0438508	0.00755054	0.0356784	0.0158762	0.708567	0.729583	0.621692	Yes	Yes	Yes
P15559	NQO1	394738	388356	401761	383039	407169	444775	3.4668e+06	3.57673e+06	0.0081501	0.0238552	0.0441415	0.0156066	0.888821	0.888579	0.879046	Yes	Yes	Yes
P15586	GNS	6672.65	6170.68	6317.48	6486.59	7664.29	7575.62	35983.5	38190.8	0.0390844	0.0132079	0.00581875	0.0297579	0.826849	0.827379	0.794539	Yes	Yes	Yes
P15880	RPS2	5.72382e+06	6.09052e+06	3.42947e+06	3.27104e+06	3.25353e+06	2.75828e+06	2.38345e+07	2.39276e+07	0.0310384	0.0236442	0.0823786	0.00194816	0.752642	0.859711	0.87413	Yes	Yes	Yes
P15927	RPA2	323798	313617	246043	231270	382195	276747	539040	559707	0.0159722	0.0309488	0.160026	0.01881	0.419872	0.565584	0.400278	Yes	Yes	Yes
P16035	TIMP2	1327.92	1289.76	1158.06	1164.28	1352.28	1297.56	13013.7	11176.7	0.0145786	0.00267868	0.0206504	0.0759404	0.891789	0.903998	0.890459	Yes	Yes	Yes
P16104	H2AX	9625.67	9233.13	8010.96	8624.36	11907.2	10285	55585.1	57725.6	0.0208147	0.0368732	0.0730968	0.0188908	0.833566	0.853188	0.804147	Yes	Yes	Yes
P16152	CBR1	49177.4	48704.3	51053.6	49135.1	60916	60817	111428	111742	0.0048338	0.0191493	0.000813491	0.00140589	0.561404	0.551066	0.454529	Yes	Yes	Yes
P16333	NCK1	10286.4	10521.8	8653.18	8654.48	11722	10919.7	23313.5	21648.8	0.0113105	7.53723e-05	0.0354345	0.0370232	0.537209	0.615063	0.496429	Yes	Yes	Yes
P16401	H1-5	1.15802e+07	1.13296e+07	1.36068e+07	1.28995e+07	8.36947e+06	9.17388e+06	6.73004e+07	5.64878e+07	0.0109392	0.0266851	0.0458524	0.087348	0.814927	0.785874	0.858279	Yes	Yes	Yes
P16402	H1-3	1.99224e+06	1.83018e+06	2.03722e+06	1.95985e+06	985110	1.17486e+06	1.20758e+07	1.14663e+07	0.042399	0.019358	0.0878467	0.0258888	0.837634	0.830216	0.908251	Yes	Yes	Yes
P16403	H1-2	529063	485338	504870	567412	502240	472152	2.53435e+06	2.67716e+06	0.0431046	0.0583257	0.0308793	0.0274031	0.805354	0.794247	0.813031	Yes	Yes	Yes
P16435	POR	44123.4	40203	41285.8	34374.9	38679.3	50145.4	169592	191157	0.0464904	0.0913407	0.129087	0.0597786	0.766246	0.790268	0.753777	Yes	Yes	Yes
P16455	MGMT	3057.35	4221.38	3951.95	3545.94	1685.4	4193.25	8968.99	6187.49	0.159922	0.0541503	0.426603	0.183519	0.519761	0.505301	0.612136	Yes	Yes	No
P16615	ATP2A2	303880	297723	266596	336208	422795	329205	1.62603e+06	1.63073e+06	0.0102349	0.11548	0.124455	0.00144229	0.815276	0.814907	0.769095	Yes	Yes	Yes
P16949	STMN1	2513.66	2644.1	2850.79	2217.98	3256.57	3627.23	5940.88	5541.85	0.0252896	0.124845	0.0538454	0.0347505	0.550825	0.558574	0.400508	Yes	Yes	Yes
P16989	YBX3	418706	434168	363624	351956	473373	517238	2.26583e+06	2.06071e+06	0.0181288	0.0163066	0.0442806	0.0474096	0.802874	0.834607	0.771039	Yes	Yes	Yes
P17010	ZFX	44979.1	44015.2	35450.5	37270.4	43252.9	45491.5	177941	195481	0.0108302	0.0250259	0.0252256	0.0469723	0.761679	0.805258	0.762348	Yes	Yes	Yes
P17066	HSPA6	55771.5	60654.8	59222.9	82406.9	110652	84346.8	109808	137694	0.0419436	0.163694	0.134901	0.112669	0.529596	0.427765	0.212134	Yes	Yes	Yes
P17096	HMGA1	28806.4	28128.2	29488.6	28025.9	30816.9	35012.8	118434	121770	0.0119115	0.025432	0.0637389	0.0138867	0.762974	0.76056	0.725942	Yes	Yes	Yes
P17252	PRKCA	324095	304285	267857	309211	406824	398568	976269	972405	0.0315249	0.0716615	0.0102506	0.00198326	0.677535	0.703866	0.586698	Yes	Yes	Yes
P17275	JUNB	10220.7	9926.4	9117.81	7985.12	9609.89	10111.5	18825.9	25668.8	0.0146078	0.0662277	0.0254334	0.153791	0.547202	0.615618	0.55677	Yes	Yes	Yes
P17302	GJA1	3871.5	3931.36	2941.79	3544.6	5917.35	3676.51	33084.1	30343.5	0.00767121	0.0929353	0.23357	0.0432093	0.87698	0.897736	0.848743	Yes	Yes	No
P17480	UBTF	3378.9	3029.06	4106.45	3673.23	3064.24	3719.78	8588.61	9050.42	0.0545945	0.0556857	0.0966302	0.0261811	0.636717	0.558951	0.615397	Yes	Yes	Yes
P17516	AKR1C4	270162	286142	255514	260299	238735	338737	3.664e+06	3.77303e+06	0.0287264	0.00927593	0.173171	0.0146604	0.925198	0.930643	0.922352	Yes	Yes	Yes
P17568	NDUFB7	6082.78	5722.12	6102.32	5939.55	5778.83	6353.41	63794.2	63770.8	0.0305512	0.0135167	0.0473595	0.000183519	0.90746	0.905602	0.904894	Yes	Yes	Yes
P17612	PRKACA	85274.2	79905.8	134236	98013	103992	120589	299665	295383	0.0325005	0.155967	0.0739002	0.00719698	0.722409	0.609697	0.622584	Yes	Yes	Yes
P17655	CAPN2	16401.8	16289.3	16475.9	15874.6	19408.1	20256	47261.3	47484.7	0.00344233	0.0185877	0.0213762	0.00235826	0.654961	0.658556	0.581364	Yes	Yes	Yes
P17676	CEBPB	2743.73	2073.81	1799.75	2547.73	2842.94	1957.77	5703.79	6162.95	0.139057	0.172048	0.184383	0.0386929	0.59403	0.633641	0.595449	Yes	Yes	Yes
P17707	AMD1	6849.3	7733.67	6527.97	6250.24	9080.73	8403.52	71026.5	76090.9	0.0606439	0.0217347	0.0387322	0.0344242	0.900875	0.913143	0.881154	Yes	Yes	Yes
P17812	CTPS1	13842.2	16012.8	13478.6	14357.9	12753.7	16352.1	54534	58018.8	0.0727032	0.0315865	0.123634	0.0309616	0.734747	0.75268	0.741403	Yes	Yes	Yes
P17844	DDX5	209755	143380	229471	249692	235465	258217	1.00595e+06	1.16598e+06	0.187959	0.0421995	0.0460851	0.0736829	0.83741	0.779383	0.772699	Yes	Yes	Yes
P17931	LGALS3	1157.4	1254.39	1892.41	1542.98	2102.73	2251.58	3782.37	3025.65	0.0402156	0.101715	0.0341836	0.111151	0.645742	0.49539	0.360414	Yes	Yes	Yes
P17936	IGFBP3	10251.3	8706.09	6962.72	8123.67	10922.2	7608.19	61722.3	63970.8	0.081508	0.0769535	0.17884	0.0178887	0.849177	0.879974	0.852575	Yes	Yes	Yes
P17980	PSMC3	6681.79	6214.93	6517.12	6367.92	6177.15	12888.4	89802.6	85101.1	0.0361993	0.0115792	0.352009	0.0268805	0.926264	0.926331	0.890994	Yes	Yes	No
P17987	TCP1	82707.8	84364.4	77315.2	81457.3	116585	109522	201552	209100	0.00991554	0.0260881	0.0312347	0.0183808	0.593154	0.613364	0.449395	Yes	Yes	Yes
P18031	PTPN1	30765.4	33508.2	31953.7	31889.9	40520.6	42487.2	79379.3	78101.2	0.042674	0.00100035	0.0236918	0.00811611	0.591863	0.594593	0.472901	Yes	Yes	Yes
P18077	RPL35A	933993	1.06578e+06	819690	797338	596634	656595	7.40171e+06	6.5514e+06	0.065903	0.0138227	0.0478453	0.0609405	0.856679	0.88411	0.910183	Yes	Yes	Yes
P18124	RPL7	2.25971e+06	1.96068e+06	1.07725e+06	1.16591e+06	847712	666674	9.74164e+06	9.57147e+06	0.0708552	0.0395238	0.119546	0.00881145	0.781476	0.883853	0.921588	Yes	Yes	Yes
P18146	EGR1	3482.57	3252.9	1145.74	1557.62	378.475	430.483	6978.78	7837.39	0.0340974	0.152357	0.0642908	0.0579509	0.545397	0.81754	0.9454	Yes	Yes	Yes
P18206	VCL	2.00083e+06	2.10491e+06	1.93284e+06	2.15015e+06	2.39303e+06	2.25798e+06	6.6799e+06	6.68949e+06	0.025351	0.0532233	0.0290369	0.00071737	0.6929	0.694601	0.652115	Yes	Yes	Yes
P18583	SON	3.39081e+06	3.33534e+06	1.59334e+06	2.17374e+06	3.19055e+06	3.02707e+06	1.14133e+07	1.07617e+07	0.00824561	0.154073	0.0262932	0.0293851	0.69668	0.830121	0.719612	Yes	Yes	Yes
P18621	RPL17	672845	638103	426980	446328	494403	416093	5.16879e+06	5.83697e+06	0.0265013	0.0221547	0.0860084	0.0607118	0.880885	0.92065	0.917271	Yes	Yes	Yes
P18669	PGAM1	92543.2	99898.4	136032	117825	135432	156049	294492	230218	0.03822	0.0717206	0.0707299	0.122495	0.633242	0.516194	0.444491	Yes	Yes	Yes
P18754	RCC1	17214.5	17645.2	15580.2	16993.4	19872.9	19425	53297.8	56555.2	0.0123548	0.0433854	0.0113985	0.029652	0.68267	0.703481	0.642269	Yes	Yes	Yes
P18850	ATF6	4533.97	4725.89	3964.1	4361.98	3891.66	5193.81	34310.5	31756	0.0207259	0.047787	0.143322	0.0386654	0.85984	0.873974	0.86248	Yes	Yes	Yes
P18858	LIG1	5301.17	6853.23	6521.08	5852.39	7611.73	8080.36	39308.8	35728	0.127695	0.0540426	0.029864	0.0477206	0.838021	0.835102	0.790875	Yes	Yes	Yes
P18859	ATP5PF	160611	275227	154563	304811	238420	224978	466829	575935	0.262979	0.327071	0.029006	0.104632	0.582037	0.559465	0.555606	No	No	Yes
P19075	TSPAN8	23987.3	25315	24521.8	24859.3	25841.5	30116.7	81936.7	77675.9	0.02693	0.00683523	0.0763999	0.0266946	0.691112	0.690619	0.649413	Yes	Yes	Yes
P19338	NCL	1.89974e+06	1.85701e+06	1.81623e+06	1.82634e+06	2.31782e+06	2.20874e+06	5.64469e+06	6.08235e+06	0.0113737	0.0027765	0.0240978	0.0373205	0.679651	0.689388	0.614007	Yes	Yes	Yes
P19367	HK1	7430.92	6308.23	6449.66	6639.74	8705.15	8579.44	22330.3	21687.5	0.081715	0.0145218	0.0072732	0.0146028	0.687873	0.702634	0.607327	Yes	Yes	Yes
P19404	NDUFV2	12704.8	12095.7	11700.5	12071.2	14773.6	15219.2	37042.6	39953.2	0.0245609	0.0155936	0.0148568	0.0378017	0.677898	0.691261	0.610461	Yes	Yes	Yes
P19440	GGT1	34147.7	86812.6	51374.9	50329	54739.2	50775.4	111493	113892	0.43539	0.0102841	0.0375665	0.0106437	0.463316	0.548754	0.531847	No	Yes	Yes
P19525	EIF2AK2	116558	138960	104007	102697	174306	144073	343063	335830	0.0876762	0.00634023	0.094961	0.0106543	0.623625	0.695528	0.531032	Yes	Yes	Yes
P19532	TFE3	22389.8	24670.2	24426.4	22219.8	30656.6	26229.5	41377.2	39496.5	0.0484584	0.0473051	0.0778242	0.0232548	0.418105	0.423221	0.296605	Yes	Yes	Yes
P19784	CSNK2A2	92673.8	116645	83761.1	103662	84750.9	108032	687256	696423	0.114522	0.106183	0.120762	0.00662472	0.848723	0.864547	0.860674	Yes	Yes	Yes
P19838	NFKB1	4677.26	4797.2	4374.17	3865.45	5521.33	5670.46	11610.4	11395.3	0.0126596	0.0617401	0.0133244	0.00934922	0.588169	0.641844	0.513521	Yes	Yes	Yes
P20020	ATP2B1	8531.37	9568.8	9661.66	9089.87	12012.1	11278.1	28517.2	28606.7	0.0573156	0.0304928	0.0315148	0.00156762	0.683142	0.671739	0.592286	Yes	Yes	Yes
P20042	EIF2S2	57824.5	61554.5	59968.6	59085.9	82183.3	76363.5	301132	308006	0.0312452	0.00741424	0.036707	0.011284	0.80402	0.804552	0.739719	Yes	Yes	Yes
P20073	ANXA7	2068.91	2781.87	2408.35	2407.65	2956.49	3125.68	3818.99	5017.37	0.146979	0.000144096	0.0278177	0.135619	0.451043	0.454979	0.311689	Yes	Yes	Yes
P20290	BTF3	1.07651e+06	939587	782740	781389	1.49258e+06	1.0991e+06	4.46285e+06	4.72146e+06	0.0679159	0.000863377	0.151823	0.028158	0.780484	0.829695	0.717815	Yes	Yes	Yes
P20339	RAB5A	33562.1	45029.9	41984.8	46133.2	69209.9	83913.6	108228	119945	0.145916	0.0470773	0.0960246	0.0513518	0.65556	0.613811	0.328916	Yes	Yes	Yes
P20618	PSMB1	288225	270971	269895	299193	315354	328943	1.1427e+06	1.08613e+06	0.0308553	0.0514826	0.0210918	0.0253836	0.749108	0.74467	0.710926	Yes	Yes	Yes
P20700	LMNB1	23994.6	25882.5	28712.6	25910.7	24825.7	33784.4	57492.8	53685.4	0.0378507	0.0512938	0.152852	0.0342457	0.551377	0.508687	0.472827	Yes	Yes	Yes
P20810	CAST	1997.54	1626.91	1939.17	2011.16	2051.63	2231.26	7406.08	7439.96	0.102259	0.0182225	0.0419407	0.0022818	0.755865	0.733914	0.711513	Yes	Yes	Yes
P21127	CDK11B	31669.3	30857.2	32201.9	31233.8	37279.9	37624.6	80367.7	79135.4	0.0129895	0.0152608	0.00460248	0.00772545	0.607992	0.602291	0.530388	Yes	Yes	Yes
P21283	ATP6V1C1	144138	120622	159644	137022	134341	159571	794395	791551	0.0888183	0.0762533	0.0858421	0.00179362	0.833058	0.81294	0.814677	Yes	Yes	Yes
P21291	CSRP1	245270	256618	269403	218585	214227	228328	1.39814e+06	1.35234e+06	0.02261	0.104138	0.0318611	0.0166508	0.817527	0.822581	0.839099	Yes	Yes	Yes
P21333	FLNA	6.57156e+06	6.30108e+06	6.7406e+06	6.80906e+06	7.63544e+06	7.59639e+06	1.93068e+07	1.87853e+07	0.0210127	0.00505258	0.00256348	0.0136902	0.662065	0.644292	0.600131	Yes	Yes	Yes
P21399	ACO1	24831.4	27302.2	24104.9	25532.9	34524.9	35446	67518	62887.8	0.0473935	0.028768	0.0131645	0.0355061	0.60022	0.619359	0.463437	Yes	Yes	Yes
P21589	NT5E	5221.16	5983.05	4691.56	5068.46	9035.19	7063.75	15890.3	17788	0.0680008	0.0386162	0.122458	0.0563451	0.667317	0.710199	0.521979	Yes	Yes	Yes
P21781	FGF7	4975.85	5838.7	6515.13	6216.56	8458.5	7794.96	18129.2	16497.5	0.0797865	0.0234506	0.0408243	0.0471239	0.687682	0.632316	0.53061	Yes	Yes	Yes
P21796	VDAC1	595086	637991	619248	588688	914533	778591	1.58834e+06	1.57868e+06	0.0347952	0.0252997	0.0802904	0.00305013	0.610651	0.618589	0.465389	Yes	Yes	Yes
P21912	SDHB	594348	566772	537114	564388	676901	709007	1.83118e+06	1.64056e+06	0.0237495	0.0247607	0.0231663	0.0549077	0.665551	0.682723	0.600803	Yes	Yes	Yes
P21926	CD9	764443	212104	525332	420797	697040	371022	1.48727e+07	1.74163e+07	0.565604	0.110486	0.305243	0.078777	0.969756	0.970698	0.966922	No	Yes	No
P21980	TGM2	11659.8	12078.5	12026.4	10779.7	14954.9	13843.7	41466.2	41081.6	0.0176378	0.0546676	0.0385837	0.00465843	0.712429	0.723723	0.651127	Yes	Yes	Yes
P22059	OSBP	71619.7	72735.3	75702.7	70155.3	95345.4	101594	190484	195908	0.00772848	0.0380333	0.0317291	0.0140368	0.626403	0.622513	0.490311	Yes	Yes	Yes
P22061	PCMT1	85166.3	85197.2	100665	85035.7	120580	108878	183382	174759	0.000181471	0.0841649	0.0509964	0.0240787	0.524312	0.481487	0.359308	Yes	Yes	Yes
P22087	FBL	81945.2	76508	105334	69085.2	64479.1	70631.5	542720	578976	0.0343138	0.207827	0.0455357	0.0323223	0.858738	0.844504	0.879548	Yes	No	Yes
P22090	RPS4Y1	609896	502960	470076	418236	467346	374300	6.23618e+06	5.16359e+06	0.0960915	0.0583573	0.110553	0.0940892	0.902379	0.922076	0.92617	Yes	Yes	Yes
P22102	GART	7243.76	7367.3	7908.17	7681.76	10056.6	9497.86	23368.4	22783	0.00845568	0.0145226	0.028575	0.012684	0.68341	0.6622	0.576297	Yes	Yes	Yes
P22234	PAICS	122793	140698	94646.1	120764	162687	139795	521033	515141	0.0679534	0.121248	0.0756808	0.00568638	0.745707	0.79211	0.708078	Yes	Yes	Yes
P22307	SCP2	76831.9	75499.5	83193.9	81183.1	101441	113179	262687	268855	0.008747	0.0122332	0.0546892	0.011604	0.713416	0.690754	0.596231	Yes	Yes	Yes
P22314	UBA1	64341.6	65776.9	55050.7	56694	72822.5	73066.4	228550	236559	0.0110307	0.0147057	0.00167159	0.0172215	0.720241	0.759745	0.686334	Yes	Yes	Yes
P22392	NME2	139969	147449	148890	144293	179307	189773	518557	556180	0.0260239	0.0156775	0.0283556	0.0350071	0.73257	0.727205	0.656586	Yes	Yes	Yes
P22612	PRKACG	95529.8	67663	23073.3	71205.3	95867.6	69129.7	436156	441242	0.170761	0.510529	0.16205	0.00579699	0.814004	0.892548	0.811947	Yes	No	Yes
P22626	HNRNPA2B1	269712	292586	236869	264652	322330	337330	761936	846348	0.04068	0.0553989	0.02274	0.0524859	0.650374	0.688164	0.589836	Yes	Yes	Yes
P22692	IGFBP4	906.265	1026.41	1223.44	1153.35	645.806	1239.45	3650.08	2966.1	0.062164	0.0294856	0.314888	0.103381	0.707887	0.640761	0.715054	Yes	Yes	No
P22694	PRKACB	4963.88	4922.09	7179.95	5339.22	4972.84	6321.74	16750	14245.1	0.00422718	0.147032	0.119429	0.0808157	0.681048	0.596093	0.635601	Yes	Yes	Yes
P22695	UQCRC2	50173	60941.7	27088.3	40949.4	20172.9	28008.5	163084	132975	0.0969151	0.203727	0.162627	0.101699	0.624688	0.770189	0.837258	Yes	No	Yes
P22736	NR4A1	14545.3	15134.9	11442.8	11119.4	14490	11629.1	94299.8	97944.3	0.0198678	0.0143338	0.109531	0.0189573	0.845612	0.882637	0.864136	Yes	Yes	Yes
P22830	FECH	3208.82	3231.84	3295.33	3130.85	3162.23	3524.22	17956.6	18659.6	0.00357452	0.0255957	0.0541381	0.0192012	0.824104	0.824499	0.817391	Yes	Yes	Yes
P23193	TCEA1	8668.08	9075.57	10378.2	9064.77	10689.2	12834.6	49507.7	52015.5	0.0229657	0.0675536	0.0912002	0.0247018	0.825226	0.808487	0.768292	Yes	Yes	Yes
P23246	SFPQ	1.23223e+06	1.28318e+06	1.29782e+06	1.16724e+06	1.40026e+06	1.75118e+06	3.65887e+06	3.41642e+06	0.0202553	0.0529732	0.111353	0.0342671	0.644481	0.651596	0.554585	Yes	Yes	Yes
P23284	PPIB	1.03939e+06	1.06969e+06	1.00058e+06	1.09588e+06	1.33847e+06	1.41079e+06	3.35511e+06	3.43428e+06	0.0143628	0.0454559	0.026308	0.0116606	0.689357	0.691215	0.595065	Yes	Yes	Yes
P23368	ME2	21967.7	22554.4	19632.3	20861.8	30621.9	27041.8	85840.9	91429	0.0131781	0.0303621	0.0620863	0.0315234	0.748845	0.771568	0.674713	Yes	Yes	Yes
P23381	WARS1	633194	581266	556616	537107	941533	812126	1.64982e+06	1.57542e+06	0.0427585	0.0178373	0.0737927	0.0230698	0.623451	0.660886	0.45627	Yes	Yes	Yes
P23396	RPS3	233791	211091	163701	171328	192279	166833	1.231e+06	1.13646e+06	0.0510243	0.0227644	0.0708584	0.0399352	0.812085	0.858486	0.848313	Yes	Yes	Yes
P23443	RPS6KB1	97941.1	115412	116299	113566	105293	118315	284006	248382	0.0818859	0.0118903	0.0582386	0.0669147	0.599253	0.568237	0.57999	Yes	Yes	Yes
P23497	SP100	157597	162209	185958	167500	212934	192521	611750	676692	0.0144214	0.0522212	0.0503453	0.050404	0.751789	0.725671	0.685314	Yes	Yes	Yes
P23526	AHCY	275673	249324	298092	291672	372891	319349	884787	919625	0.0501891	0.0108867	0.0773462	0.0193069	0.709048	0.673155	0.616363	Yes	Yes	Yes
P23528	CFL1	213342	210517	197000	210627	216595	300077	1.00151e+06	1.09901e+06	0.00666651	0.0334296	0.161577	0.0464184	0.798212	0.80594	0.754026	Yes	Yes	Yes
P23588	EIF4B	93674.2	85022.2	103956	105045	106414	119564	285779	302180	0.0484176	0.00521143	0.0581889	0.0278942	0.696073	0.644533	0.615656	Yes	Yes	Yes
P23763	VAMP1	45857.4	42689.1	40660.3	43286.1	41065.4	55531.2	117395	127425	0.0357809	0.0312798	0.149755	0.0409685	0.63832	0.65711	0.605439	Yes	Yes	Yes
P23919	DTYMK	2046.97	1866.72	2128.43	2222.34	3483.74	2886.28	6447.16	5996.43	0.0460569	0.0215865	0.0937923	0.0362219	0.685486	0.650361	0.488089	Yes	Yes	Yes
P23921	RRM1	333335	306779	329041	323158	446100	318800	2.20953e+06	1.9709e+06	0.0414856	0.00902056	0.166427	0.057081	0.846878	0.843988	0.817028	Yes	Yes	Yes
P24390	KDELR1	23883.1	24904.5	28832.8	27610.4	17693.4	29193.6	73849.7	90030	0.0209354	0.0216572	0.245274	0.0987331	0.702296	0.655581	0.713894	Yes	Yes	No
P24468	NR2F2	1009.24	1470.32	1378.99	1182.73	1284	1396.21	4067.24	3908.55	0.185952	0.0766113	0.0418668	0.0198967	0.689114	0.678813	0.663957	Yes	Yes	Yes
P24534	EEF1B2	344100	305349	320894	337903	508557	403137	897259	837071	0.0596684	0.025818	0.115631	0.0347037	0.625533	0.620144	0.474325	Yes	Yes	Yes
P24539	ATP5PB	89627.8	91685.6	93050.6	84920.6	94583.3	108273	836932	913303	0.0113495	0.0456817	0.0674826	0.0436347	0.896406	0.898316	0.884098	Yes	Yes	Yes
P24666	ACP1	9092.77	9715.5	9253.96	8278.24	10701.3	11024	22244	23479.1	0.0331094	0.0556529	0.0148503	0.0270136	0.588649	0.616557	0.524852	Yes	Yes	Yes
P24928	POLR2A	21285.7	26492.3	17928.1	18897.5	25731.3	27108.6	69230	74479.8	0.108975	0.0263249	0.0260656	0.0365305	0.667539	0.74375	0.632315	Yes	Yes	Yes
P25325	MPST	3401.17	4073.41	3050.77	3776.72	2636.39	4289.01	16872	16814.9	0.0899361	0.106328	0.238632	0.00169328	0.778116	0.797325	0.794419	Yes	Yes	No
P25398	RPS12	20030.9	42809.9	38562.1	26756.2	66537.2	44291.2	119354	124577	0.362488	0.180744	0.200724	0.0214126	0.742382	0.732226	0.545656	No	Yes	No
P25440	BRD2	7289.04	7681.46	6677.01	6819.83	8304.75	8280.54	24338.2	23910.4	0.0262126	0.0105821	0.00145941	0.00886597	0.689721	0.720264	0.656253	Yes	Yes	Yes
P25490	YY1	3.9632e+06	3.82279e+06	4.22174e+06	4.24712e+06	6.70192e+06	5.46054e+06	1.75384e+07	1.71991e+07	0.0180325	0.00299756	0.102066	0.00976989	0.775862	0.756204	0.649875	Yes	Yes	Yes
P25685	DNAJB1	157198	73857.3	147899	140269	188082	255113	326711	281927	0.360696	0.0264786	0.151246	0.0735802	0.620373	0.526536	0.271825	No	Yes	Yes
P25705	ATP5F1A	121965	121476	110625	123757	149555	177765	669120	744374	0.00200713	0.0560287	0.0861849	0.0532395	0.827773	0.834183	0.768432	Yes	Yes	Yes
P25774	CTSS	3069.21	3799.57	3447.8	3140.24	4447.35	3696.98	16508	16418.5	0.10633	0.0466843	0.0921347	0.00271959	0.79139	0.799917	0.752651	Yes	Yes	Yes
P25786	PSMA1	42675.4	46394.4	40238.3	44825.6	49976.1	52899.4	212302	221126	0.0417539	0.0539272	0.0284164	0.0203583	0.794499	0.803741	0.762647	Yes	Yes	Yes
P25788	PSMA3	44647.3	44469.7	50517.6	46724.8	52965.9	52218.6	230652	235998	0.00199329	0.0390035	0.00710436	0.011457	0.809028	0.791616	0.774596	Yes	Yes	Yes
P25789	PSMA4	226664	204835	204936	179847	267012	255117	1.0989e+06	1.13015e+06	0.0505867	0.0652007	0.0227827	0.0140197	0.80642	0.827378	0.765761	Yes	Yes	Yes
P25815	S100P	46369.8	65667.3	60790.1	45257.4	42619.5	58941.1	264484	229779	0.172241	0.14647	0.160708	0.0702155	0.773325	0.785443	0.794521	Yes	Yes	Yes
P26038	MSN	1.36069e+06	1.57019e+06	1.50622e+06	1.31827e+06	1.56771e+06	1.51364e+06	6.73727e+06	6.98828e+06	0.0714795	0.0665408	0.0175471	0.018288	0.786466	0.794217	0.775502	Yes	Yes	Yes
P26196	DDX6	93062.3	78936.1	96672.9	77516	104460	110516	365045	356885	0.0821302	0.109978	0.0281716	0.0113022	0.761752	0.758718	0.702221	Yes	Yes	Yes
P26358	DNMT1	107133	88210.3	100656	110308	129340	136290	574731	455713	0.096869	0.0457518	0.026163	0.115501	0.810428	0.795269	0.742218	Yes	Yes	Yes
P26368	U2AF2	217121	246828	244154	241349	262308	295842	755827	711134	0.0640318	0.00577719	0.0600823	0.0304665	0.683734	0.669042	0.61952	Yes	Yes	Yes
P26373	RPL13	717811	681274	484410	592635	778369	662939	949925	1.01047e+06	0.0261155	0.100483	0.0800869	0.0308835	0.286324	0.450597	0.264786	Yes	Yes	Yes
P26447	S100A4	60684.1	75753.5	71216.6	79965.4	99165.5	123907	227144	213750	0.110449	0.057869	0.110912	0.0303777	0.690543	0.657101	0.494045	Yes	Yes	Yes
P26583	HMGB2	10932.8	10717.5	10796.1	12391.7	13956	13069.9	26720.3	25507.4	0.00994696	0.068812	0.0327875	0.0232241	0.585463	0.556024	0.482537	Yes	Yes	Yes
P26599	PTBP1	17044.9	18058.5	17597	16560.7	22304.6	22431.2	64124.9	62969.4	0.0288738	0.0303401	0.00283054	0.00909164	0.7238	0.731241	0.64801	Yes	Yes	Yes
P26639	TARS1	11284.9	16209.5	12425	11883.1	13978	16481.6	60401	71796.2	0.179113	0.0222954	0.0821942	0.0861985	0.792019	0.816122	0.76959	Yes	Yes	Yes
P26640	VARS1	6215.7	6318.72	6225.3	5548.01	10764.2	8146.06	22961.4	22360.6	0.00821884	0.0575282	0.138453	0.013258	0.723436	0.74023	0.582757	Yes	Yes	Yes
P26641	EEF1G	64497.1	68204.9	62530.7	59004.7	79309.2	75576.2	217022	242488	0.0279407	0.0290125	0.024102	0.055421	0.71121	0.735511	0.662934	Yes	Yes	Yes
P26885	FKBP2	404008	513933	334246	433976	482956	560138	1.06349e+06	1.08737e+06	0.119751	0.129819	0.0739933	0.0111054	0.573222	0.64283	0.515034	Yes	Yes	Yes
P27144	AK4	18235.2	18985.1	16526.4	16578.3	35925.6	24685.8	40201.3	42232.9	0.0201476	0.00156599	0.185441	0.0246455	0.548485	0.598411	0.26473	Yes	Yes	Yes
P27169	PON1	5566.33	9623.85	5645.24	4857.15	8029.11	8502.03	14475.7	16767.4	0.267115	0.0750386	0.0286077	0.0733524	0.513807	0.663849	0.470887	No	Yes	Yes
P27348	YWHAQ	287688	210179	377078	227911	249011	373358	1.19194e+06	1.02861e+06	0.155683	0.246562	0.199796	0.0735553	0.775792	0.72755	0.719724	Yes	No	Yes
P27448	MARK3	7465.37	8884.82	8306.87	6879	14378.9	11004.1	21352.4	22805.9	0.0868155	0.0940267	0.132955	0.0329151	0.629737	0.656104	0.425182	Yes	Yes	Yes
P27449	ATP6V0C	2134.77	1937.39	2416.97	2052.54	2804.93	2586.59	5839.95	6766.8	0.0484701	0.0815372	0.0404969	0.0735199	0.676986	0.645467	0.572331	Yes	Yes	Yes
P27635	RPL10	1.57432e+06	1.51955e+06	567916	823938	629380	762717	5.78388e+06	5.64881e+06	0.0177022	0.183943	0.0957815	0.0118151	0.729384	0.878257	0.878235	Yes	Yes	Yes
P27694	RPA1	37594.8	37477.2	41531.5	39538.8	46070	46234.6	88919.4	85566.1	0.00156707	0.02458	0.00178327	0.019218	0.569752	0.535375	0.47099	Yes	Yes	Yes
P27695	APEX1	91240.1	114829	109810	104957	136541	156540	676109	591575	0.114471	0.0225985	0.0682346	0.0666834	0.837444	0.830583	0.768806	Yes	Yes	Yes
P27797	CALR	31184.4	30701.2	26679.7	35188.2	49303.7	43942	72239.2	68815.3	0.00780862	0.137528	0.0575001	0.0242732	0.561264	0.56139	0.338939	Yes	Yes	Yes
P27816	MAP4	207107	231441	244314	199106	258706	302629	911089	918117	0.0554872	0.101952	0.0782477	0.00384212	0.760253	0.757589	0.693126	Yes	Yes	Yes
P27824	CANX	41504.2	42696.2	45875.7	46244.8	53321.6	55702.4	117358	126801	0.0141569	0.00400646	0.0218373	0.038675	0.655141	0.622703	0.553471	Yes	Yes	Yes
P28066	PSMA5	9925.62	9826.24	10139.3	10535.6	11643.8	12230.7	23922.3	25030	0.00503131	0.0191716	0.0245828	0.0226285	0.596508	0.577652	0.51229	Yes	Yes	Yes
P28074	PSMB5	5961.42	6976.72	7427.66	6946.3	8175.45	8684.51	27985.6	28311.7	0.0784729	0.0334885	0.0301939	0.00579227	0.770182	0.744678	0.700519	Yes	Yes	Yes
P28161	GSTM2	1326.28	2652.49	1410.16	1745.5	2094.68	2898.46	5701.23	6006.38	0.33332	0.106266	0.160978	0.0260639	0.660155	0.730461	0.573513	No	Yes	Yes
P28288	ABCD3	282566	302945	219014	189463	245179	270506	1.35135e+06	1.40569e+06	0.0348059	0.0723448	0.0491136	0.0197097	0.78763	0.851842	0.812957	Yes	Yes	Yes
P28347	TEAD1	4395.25	2895.18	3370.45	2617.63	3120.48	3110.98	9479.6	8787.55	0.205759	0.125719	0.00152452	0.0378848	0.600899	0.672194	0.658871	No	Yes	Yes
P28370	SMARCA1	71539.8	75837.9	68413.6	66568.3	71147.3	69504.2	241906	226830	0.0291636	0.0136707	0.0116819	0.0321643	0.685585	0.71203	0.699934	Yes	Yes	Yes
P28482	MAPK1	396077	447131	308858	302678	786063	472038	1.45542e+06	1.45419e+06	0.0605469	0.0101051	0.249602	0.000423344	0.710198	0.789822	0.567604	Yes	Yes	No
P28749	RBL1	2307.39	2516.49	2368.38	2391.22	2571.69	2785.64	6281.53	6717.91	0.0433468	0.00479772	0.0399361	0.0335687	0.628916	0.633861	0.58788	Yes	Yes	Yes
P28799	GRN	3171.19	3428.65	3706.12	3276.03	4659.15	4049.62	6715.88	6103.33	0.0390091	0.0615977	0.0699898	0.0477839	0.485161	0.455337	0.320647	Yes	Yes	Yes
P28838	LAP3	107643	101721	102026	99472.1	119927	108591	268550	270577	0.0282888	0.0126724	0.0496073	0.00375857	0.611661	0.626252	0.576133	Yes	Yes	Yes
P29084	GTF2E2	48952.7	52133.4	45850.9	44239.7	61499.2	66060.5	182123	194668	0.0314652	0.0178834	0.0357579	0.0332964	0.731718	0.7609	0.661458	Yes	Yes	Yes
P29144	TPP2	16672.3	16221.2	20888.6	15686	20151.3	19736.5	38321.6	33931.5	0.0137162	0.142247	0.010398	0.0607596	0.544746	0.493799	0.447943	Yes	Yes	Yes
P29279	CCN2	16592.4	18147.4	16499.2	18401.3	21381	26998.5	136413	149541	0.0447619	0.0544996	0.116112	0.0459108	0.878513	0.877951	0.830814	Yes	Yes	Yes
P29317	EPHA2	86052.9	88604.1	86505.5	84498.7	122299	104778	347473	343592	0.0146069	0.0117353	0.077162	0.00561552	0.747264	0.75255	0.67141	Yes	Yes	Yes
P29353	SHC1	1346.96	1623.26	1707.96	1734.99	1936.28	1919.73	4228.88	3516.25	0.0930253	0.00784983	0.00429056	0.0920101	0.616505	0.555468	0.502137	Yes	Yes	Yes
P29372	MPG	1704.42	2022.66	2016.42	1722.9	2186.57	2041.08	14448.2	13153.9	0.0853857	0.0784948	0.0344123	0.0468919	0.864971	0.864528	0.846836	Yes	Yes	Yes
P29373	CRABP2	3657.84	3501.37	3456.96	3470.98	3592.2	4668.34	6964.23	6716.16	0.0218556	0.00202425	0.130276	0.0181329	0.476681	0.493586	0.396176	Yes	Yes	Yes
P29401	TKT	2.25713e+06	2.3185e+06	1.65818e+06	2.02269e+06	2.71858e+06	2.44785e+06	1.71265e+07	1.61067e+07	0.013413	0.0990287	0.0524013	0.030686	0.862317	0.889241	0.84454	Yes	Yes	Yes
P29692	EEF1D	20388.5	19387.6	16887.4	16921.3	29053.1	25088.4	41113.8	41735	0.0251625	0.0010024	0.0732275	0.00749798	0.519894	0.591923	0.346501	Yes	Yes	Yes
P29992	GNA11	19101.8	22724.8	24577.4	22799	24228.7	27047.9	54053.2	50712.5	0.0866188	0.0375378	0.0549801	0.0318879	0.60076	0.547788	0.51056	Yes	Yes	Yes
P30040	ERP29	33841.5	47612.5	39641.5	33676	48372.6	55296.8	101399	124556	0.169065	0.0813659	0.0667916	0.102483	0.639512	0.675521	0.541194	Yes	Yes	Yes
P30041	PRDX6	505264	408542	461656	526137	661609	727675	1.30037e+06	1.22733e+06	0.105846	0.0652781	0.0475543	0.0288966	0.638482	0.609212	0.450375	Yes	Yes	Yes
P30043	BLVRB	109102	126071	131422	98599.4	160458	145396	275319	251732	0.0721585	0.142695	0.0492458	0.0447525	0.553795	0.563568	0.419689	Yes	Yes	Yes
P30044	PRDX5	2215.62	2861.15	1993.2	2346.02	3119.43	5450.49	18920.1	15212.7	0.127154	0.0813095	0.272005	0.108617	0.851264	0.872872	0.748924	Yes	Yes	No
P30050	RPL12	23388.9	28795.4	21815.3	22421.6	27954.9	24118.5	211392	215864	0.103605	0.0137064	0.073673	0.0104675	0.877862	0.896463	0.878122	Yes	Yes	Yes
P30084	ECHS1	17691.4	17319.5	17108.3	15268.1	18265	16228.8	62449.5	61233.8	0.0106229	0.0568371	0.0590305	0.00982928	0.716931	0.738232	0.721112	Yes	Yes	Yes
P30085	CMPK1	595.848	764.569	875.795	523.295	725.777	834.519	2704.9	3201.41	0.124021	0.25195	0.0696933	0.0840633	0.769667	0.763119	0.735826	Yes	No	Yes
P30086	PEBP1	13755.8	23489.9	12450.7	13138.9	17858.7	19173.2	40343.5	38260.9	0.261348	0.0268937	0.0354958	0.0264942	0.526163	0.674452	0.528884	No	Yes	Yes
P30101	PDIA3	276835	285474	300981	258850	373723	352601	696086	748701	0.0153641	0.0752578	0.0290816	0.0364174	0.610801	0.612516	0.497279	Yes	Yes	Yes
P30153	PPP2R1A	70654.7	68854.7	72336.6	62468.4	93351.8	94533.5	216086	221913	0.0129025	0.0732035	0.0062894	0.013303	0.681485	0.692226	0.571038	Yes	Yes	Yes
P30154	PPP2R1B	16071.9	17430.8	17812.6	16979.2	17334.6	21092.8	41217.8	36525.1	0.0405615	0.0239545	0.0978002	0.0603616	0.569057	0.552476	0.505713	Yes	Yes	Yes
P30260	CDC27	619529	778453	636622	642316	722746	1.02717e+06	2.86138e+06	3.21009e+06	0.113682	0.00445245	0.173967	0.0574344	0.769745	0.789352	0.711779	Yes	Yes	Yes
P30281	CCND3	20254.4	21739.4	20445.1	21278.6	20600.9	24585.2	79445.5	73980	0.0353612	0.0199782	0.088176	0.0356235	0.726292	0.728053	0.705485	Yes	Yes	Yes
P30414	NKTR	101530	99106.7	76083	81593.7	123059	95978.7	148742	157240	0.0120762	0.0349492	0.123632	0.0277732	0.344288	0.484687	0.28415	Yes	Yes	Yes
P30419	NMT1	408778	449471	292564	383821	531657	476064	1.29132e+06	1.42948e+06	0.0474135	0.134918	0.0551676	0.0507806	0.68456	0.751402	0.629624	Yes	Yes	Yes
P30519	HMOX2	5013.4	5138.55	3652	3784.17	7070.99	6271.26	9597.28	9733.08	0.012328	0.0177744	0.0599403	0.00702517	0.474819	0.615311	0.309778	Yes	Yes	Yes
P30520	ADSS2	31820	32874.8	28547.9	30519.1	44739	39936.9	104910	103359	0.0163042	0.0333731	0.0567113	0.00744967	0.68937	0.716391	0.593431	Yes	Yes	Yes
P30536	TSPO	22852.9	25015.1	23345	21993.8	19228.8	25129.5	136008	134587	0.0451704	0.0298008	0.133023	0.00525407	0.823101	0.832448	0.836071	Yes	Yes	Yes
P30613	PKLR	928357	1.10061e+06	905195	2.50314e+06	2.95028e+06	1.87095e+06	2.97076e+07	3.0976e+07	0.0848948	0.468834	0.22387	0.0209014	0.966565	0.943834	0.920551	Yes	No	No
P30622	CLIP1	245680	221944	256154	257977	358005	286372	444998	489730	0.0507587	0.00354729	0.111167	0.0478558	0.499721	0.449967	0.310626	Yes	Yes	Yes
P30740	SERPINB1	122324	125392	115545	112451	161059	148294	526256	546585	0.0123832	0.0135685	0.0412633	0.0189488	0.769103	0.787483	0.71165	Yes	Yes	Yes
P30838	ALDH3A1	468911	309333	369574	441459	499963	437089	2.87129e+06	2.96269e+06	0.205048	0.0886339	0.0670973	0.0156659	0.866602	0.860981	0.83938	No	Yes	Yes
P30990	NTS	18353.8	21495.7	17096.7	18961.5	25706.2	22056.1	151626	140143	0.0788447	0.0517176	0.0764223	0.0393574	0.863421	0.876415	0.836301	Yes	Yes	Yes
P31150	GDI1	1.04848e+06	902842	956228	949427	2.00779e+06	1.48169e+06	2.24119e+06	2.53602e+06	0.0746349	0.00356904	0.150767	0.0617161	0.591535	0.601095	0.269555	Yes	Yes	Yes
P31153	MAT2A	92909.2	94446.7	111298	96919.4	108337	130955	263956	246570	0.00820613	0.0690573	0.0945186	0.0340545	0.633014	0.59215	0.531283	Yes	Yes	Yes
P31321	PRKAR1B	45933.8	38602.6	36979.8	26740.3	33219.8	44140.7	146490	172289	0.0867221	0.160695	0.141168	0.0809311	0.734812	0.800113	0.757323	Yes	Yes	Yes
P31327	CPS1	310337	334545	406387	367932	423287	426521	707114	677509	0.0375389	0.0496634	0.00380608	0.0213814	0.534255	0.440773	0.386253	Yes	Yes	Yes
P31350	RRM2	19969.6	21918.8	20596.4	18701	24372.2	23801.4	129084	127666	0.046534	0.0482317	0.0118489	0.00552046	0.836852	0.846943	0.812372	Yes	Yes	Yes
P31431	SDC4	963.632	1212.11	1342.65	1113.55	1423.18	1562.77	2975.01	2712.02	0.114202	0.0932742	0.0467489	0.0462443	0.617421	0.568104	0.474956	Yes	Yes	Yes
P31483	TIA1	92606.5	93420.4	71036.7	75821.1	105902	88471.6	355632	365379	0.00437506	0.0325784	0.0896725	0.0135187	0.741992	0.796317	0.730416	Yes	Yes	Yes
P31689	DNAJA1	111036	110747	109144	113704	114306	154045	408085	443751	0.00130414	0.0204627	0.148086	0.0418695	0.739642	0.738391	0.684974	Yes	Yes	Yes
P31937	HIBADH	1091.85	1073.17	602.631	880.342	1073.81	931.821	10630.4	10859.9	0.0086273	0.187266	0.0707953	0.0106778	0.899256	0.930993	0.906673	Yes	Yes	Yes
P31939	ATIC	20599.7	20252.5	18725.4	17468.7	27383.3	25442	70480.4	73544.5	0.00849907	0.0347201	0.0367499	0.0212743	0.716353	0.748695	0.633221	Yes	Yes	Yes
P31942	HNRNPH3	98852.3	88947	79111.7	106684	157346	142828	282338	269878	0.0527443	0.148401	0.0483645	0.0225628	0.659917	0.663545	0.45642	Yes	Yes	Yes
P31943	HNRNPH1	1848.3	2549.43	2871.36	2470	2472.27	2741.2	10974.4	12063.4	0.159431	0.0751424	0.0515842	0.0472675	0.809108	0.768149	0.7737	Yes	Yes	Yes
P31946	YWHAB	2.33668e+06	2.1204e+06	2.26073e+06	2.17332e+06	3.23815e+06	3.50109e+06	6.48472e+06	6.65018e+06	0.0485248	0.0197137	0.0390176	0.0125974	0.660669	0.662423	0.486921	Yes	Yes	Yes
P31947	SFN	146247	159244	142323	152549	180366	233271	380297	313370	0.0425455	0.0346812	0.1279	0.0964831	0.5596	0.574907	0.403695	Yes	Yes	Yes
P31948	STIP1	2.16121e+06	2.21012e+06	2.51455e+06	2.4937e+06	2.17126e+06	3.03755e+06	5.05686e+06	5.27475e+06	0.0111903	0.004163	0.166313	0.0210899	0.576897	0.515249	0.495838	Yes	Yes	Yes
P31949	S100A11	92619.7	97508.3	96125.2	105845	96534.7	115834	322894	305591	0.0257117	0.0481265	0.0908759	0.0275313	0.697482	0.678638	0.662094	Yes	Yes	Yes
P32321	DCTD	113104	88953.5	109915	99852.7	121930	117936	991955	796535	0.119521	0.0479665	0.0166526	0.109265	0.887024	0.882713	0.865883	Yes	Yes	Yes
P32322	PYCR1	2838.43	2752.87	2749.85	2868.93	4394.39	3481.6	7035.32	6769.61	0.0153019	0.0211945	0.115896	0.0192472	0.594977	0.592987	0.42948	Yes	Yes	Yes
P32969	RPL9	875244	904918	582653	571967	660295	579315	1.01832e+07	8.50802e+06	0.0166689	0.00925486	0.065327	0.0896229	0.904759	0.938227	0.933679	Yes	Yes	Yes
P33121	ACSL1	2570.63	2835.9	2535.95	2373.86	4901.75	3815.79	6591.82	7294.67	0.0490646	0.0330122	0.124571	0.0506136	0.610662	0.646433	0.372228	Yes	Yes	Yes
P33176	KIF5B	7953.82	8490.44	7965.38	8003.07	9320.14	11117.1	30773.7	31561.3	0.0326329	0.00236024	0.0879238	0.0126347	0.736196	0.743829	0.67214	Yes	Yes	Yes
P33527	ABCC1	48324.8	45543.9	36330.4	42474	56210.2	51307.5	106944	105561	0.0296257	0.0779603	0.0455995	0.00650507	0.558275	0.629165	0.494046	Yes	Yes	Yes
P33947	KDELR2	61809.2	55380	57649	71918.5	92090.2	69930.3	158565	161949	0.0548623	0.110132	0.136772	0.0105583	0.634372	0.595752	0.494499	Yes	Yes	Yes
P33981	TTK	3052.29	3123.65	2904.04	2736.01	3193.34	3318.36	11087.6	10349.6	0.0115552	0.0297929	0.0192004	0.0344255	0.711906	0.736905	0.696244	Yes	Yes	Yes
P33992	MCM5	143350	167414	144962	119575	171013	150324	1.20373e+06	1.0664e+06	0.0774356	0.0959679	0.0643851	0.0604949	0.863108	0.883471	0.85845	Yes	Yes	Yes
P33993	MCM7	4362.7	6094.95	4685.23	4734.5	4075.64	4877.1	32002.4	33430.9	0.165645	0.00523025	0.0895212	0.0218318	0.840178	0.856041	0.863178	Yes	Yes	Yes
P34897	SHMT2	70002.6	90522.1	77485.5	70447.2	78864.1	91354.8	627269	576181	0.127827	0.0475781	0.0733803	0.0424507	0.866613	0.877076	0.858558	Yes	Yes	Yes
P34932	HSPA4	1.26882e+06	1.13425e+06	1.1564e+06	1.22141e+06	1.70619e+06	1.41325e+06	2.8226e+06	3.14661e+06	0.0559966	0.0273378	0.0939098	0.0542797	0.597422	0.601655	0.477411	Yes	Yes	Yes
P35221	CTNNA1	295814	304820	283254	278511	353686	421565	1.11293e+06	1.29686e+06	0.014994	0.00844395	0.0875578	0.0763263	0.750752	0.766882	0.678291	Yes	Yes	Yes
P35222	CTNNB1	9432.06	10687	9200.97	9249.11	10426	12865.4	39709.6	39041.2	0.0623742	0.00260888	0.104736	0.00848662	0.744523	0.765716	0.704239	Yes	Yes	Yes
P35226	BMI1	33402.1	36321.6	37235.4	34780.9	34633.9	42188.2	94986.2	92679.3	0.0418722	0.0340833	0.0983349	0.0122925	0.628469	0.616252	0.590644	Yes	Yes	Yes
P35227	PCGF2	10794.4	12280.4	12281.6	10711	14974.6	15862.3	72861.5	67655.1	0.0643993	0.0683085	0.0287883	0.0370519	0.835786	0.83637	0.780546	Yes	Yes	Yes
P35237	SERPINB6	673813	672693	701712	642061	1.03265e+06	826736	2.38631e+06	2.32342e+06	0.000831853	0.0443909	0.110741	0.0133525	0.714101	0.714681	0.605204	Yes	Yes	Yes
P35240	NF2	26523	32703.1	34933.4	37292.5	11648.1	33102.1	124822	171430	0.104348	0.0326631	0.479416	0.157326	0.800082	0.7562	0.848945	Yes	Yes	No
P35241	RDX	324247	361204	359753	284834	476385	433281	1.42496e+06	1.34589e+06	0.0539169	0.116229	0.0473844	0.0285384	0.752621	0.767369	0.671702	Yes	Yes	Yes
P35268	RPL22	562900	459825	583460	595119	718463	622213	4.87982e+06	4.87948e+06	0.100785	0.00989223	0.0717924	3.47219e-05	0.895205	0.879235	0.862626	Yes	Yes	Yes
P35269	GTF2F1	13677	13924.9	13061.5	13364.9	16895.1	17593.3	38654.6	39425.4	0.00898028	0.0114794	0.0202429	0.00987221	0.646492	0.661547	0.558294	Yes	Yes	Yes
P35270	SPR	50244.7	47969.3	52081.6	46556.5	64227	78247.3	157357	150184	0.023168	0.056014	0.0984058	0.0233246	0.680648	0.679269	0.536731	Yes	Yes	Yes
P35354	PTGS2	8267.82	8782.3	7349.64	8278.35	7787.97	7845.48	96528.2	99913	0.0301742	0.0594258	0.00367877	0.0172306	0.913205	0.920444	0.920417	Yes	Yes	Yes
P35504	UGT1A5	4914.56	5304.73	5285.13	5562.64	6697.71	7617.14	35015.6	31559.3	0.03818	0.0255822	0.0642289	0.0519157	0.846499	0.837059	0.784981	Yes	Yes	Yes
P35579	MYH9	1.34439e+06	1.20518e+06	1.17737e+06	1.18752e+06	1.65293e+06	1.41863e+06	4.41436e+06	4.32145e+06	0.054602	0.00429191	0.0762806	0.0106357	0.708148	0.729287	0.648395	Yes	Yes	Yes
P35580	MYH10	25765	26516.5	25009.3	25177.5	28391.6	30346.2	132487	125273	0.0143741	0.00335134	0.0332766	0.0279856	0.797169	0.805296	0.772122	Yes	Yes	Yes
P35606	COPB2	207988	248390	220221	185773	286963	287034	694337	660676	0.0885276	0.0848486	0.000124031	0.0248415	0.663193	0.700376	0.57639	Yes	Yes	Yes
P35613	BSG	4013.25	4634.9	4062.12	5098.31	3938.95	5397.63	13883.5	14023.2	0.0718825	0.113115	0.156233	0.00500582	0.690105	0.671748	0.665436	Yes	Yes	Yes
P35637	FUS	49547.3	49581.4	49998.6	50395	58101.2	58855.9	233332	256426	0.000343937	0.00394901	0.00645295	0.0471541	0.797597	0.795014	0.761194	Yes	Yes	Yes
P35658	NUP214	3455.24	3523.05	5267.28	3785.27	2606.09	4986.67	6466.31	4840.57	0.00971798	0.163712	0.313532	0.143783	0.382828	0.199377	0.328483	Yes	Yes	No
P35659	DEK	357879	356949	412658	398491	394760	432003	2.10859e+06	2.05551e+06	0.00130095	0.0174646	0.0450464	0.012746	0.828336	0.805204	0.801455	Yes	Yes	Yes
P35716	SOX11	49221.1	45683.6	45334.3	51288.1	37130.9	46964.7	130058	157516	0.0372743	0.0616194	0.116936	0.0954833	0.669982	0.664009	0.707569	Yes	Yes	Yes
P35749	MYH11	25332.9	24949.9	27696.1	29601.1	39837	37359.7	75508.6	78106.1	0.00761689	0.033248	0.0320899	0.0169095	0.67267	0.627007	0.497465	Yes	Yes	Yes
P35790	CHKA	6953.73	7403.85	7947.37	7885.61	9270.97	9122.11	24100.6	27995.8	0.0313508	0.00390074	0.00809317	0.0747696	0.724404	0.696083	0.646942	Yes	Yes	Yes
P35869	AHR	5757.59	7630.6	6558	7435.3	6269.02	10916.2	26956.7	31879.7	0.1399	0.0626945	0.270416	0.0836717	0.77245	0.762166	0.707916	Yes	Yes	No
P35998	PSMC2	343036	232734	359246	302054	357781	304009	1.10035e+06	985574	0.191572	0.086484	0.0812522	0.0550223	0.723973	0.68297	0.682735	Yes	Yes	Yes
P36404	ARL2	3673.28	4137.05	4839.61	3612.66	4939.53	4161.19	21064.8	20147.2	0.0593792	0.145163	0.0855248	0.022265	0.810484	0.794907	0.779173	Yes	Yes	Yes
P36405	ARL3	32743.6	30998.9	32251.3	35773.7	38464	39589.1	63841.7	64410	0.027371	0.0517817	0.0144143	0.00443089	0.50299	0.469598	0.391407	Yes	Yes	Yes
P36507	MAP2K2	257825	231843	222988	231922	371068	271997	492698	524971	0.0530586	0.0196395	0.15406	0.0317128	0.518834	0.552989	0.3681	Yes	Yes	Yes
P36542	ATP5F1C	155146	132470	32073.7	146788	105057	163862	1.31838e+06	1.29796e+06	0.0788431	0.641358	0.218669	0.00780197	0.890069	0.931637	0.897215	Yes	No	No
P36543	ATP6V1E1	855617	853545	590890	590511	1.0057e+06	1.20792e+06	5.58978e+06	6.02369e+06	0.0012119	0.000321151	0.0913543	0.0373628	0.852829	0.898273	0.809392	Yes	Yes	Yes
P36551	CPOX	1094.91	1340.27	1344	1401.73	1282.29	1536.14	2951.86	3128.13	0.100756	0.0210254	0.0900672	0.0289917	0.599475	0.548398	0.536441	Yes	Yes	Yes
P36578	RPL4	1.04582e+07	9.51322e+06	3.05236e+06	3.76388e+06	3.33096e+06	2.83977e+06	4.56073e+07	4.33692e+07	0.0473174	0.104387	0.0795994	0.0251544	0.775543	0.923393	0.930648	Yes	Yes	Yes
P36776	LONP1	53794.6	61981	54285.7	52409.8	73148.2	70923	143255	149519	0.0707088	0.0175814	0.0154453	0.0213983	0.604557	0.635571	0.50791	Yes	Yes	Yes
P36871	PGM1	41784.4	47923.1	40655.9	46169.1	52795.9	57268.8	103866	92195.8	0.0684301	0.0634979	0.0406387	0.0595239	0.542453	0.557155	0.438623	Yes	Yes	Yes
P36897	TGFBR1	22782.6	23953.7	25925.6	25803.6	16694.8	25618.4	62770.1	49108.8	0.025058	0.00235864	0.210893	0.122108	0.582259	0.537632	0.621794	Yes	Yes	No
P36956	SREBF1	2461.12	2476.37	1751.96	1403.23	1079.57	1117.98	37942.1	33912.8	0.00308871	0.110525	0.0174813	0.0560756	0.931285	0.956089	0.969417	Yes	Yes	Yes
P36957	DLST	187331	213940	206610	191685	275695	231095	891471	890196	0.0663111	0.0374735	0.0880047	0.000715608	0.774777	0.776448	0.715553	Yes	Yes	Yes
P37108	SRP14	87782.9	89890.8	84839.5	89966.8	119201	115423	373246	401627	0.0118637	0.0293314	0.0161025	0.0366273	0.770706	0.774407	0.69721	Yes	Yes	Yes
P37198	NUP62	5155.75	4992.14	7175.22	5396.65	5306.56	6199.98	15310.2	14923.1	0.0161227	0.141472	0.0776452	0.0128021	0.664347	0.584171	0.619408	Yes	Yes	Yes
P37268	FDFT1	590.453	786.456	313.043	649.871	716.006	782.532	4953.44	5299.8	0.14235	0.3498	0.0443939	0.0337801	0.86571	0.906087	0.853847	Yes	No	Yes
P37802	TAGLN2	263953	226140	294290	240635	286877	316085	529367	446975	0.077154	0.100303	0.0484399	0.0843885	0.498031	0.452114	0.382428	Yes	Yes	Yes
P37837	TALDO1	1.09082e+06	1.1349e+06	1.14819e+06	1.08079e+06	1.39436e+06	1.5935e+06	3.68051e+06	3.75932e+06	0.0198063	0.0302364	0.0666499	0.0105929	0.700837	0.7004	0.598396	Yes	Yes	Yes
P38117	ETFB	42697.8	39411.8	17569.5	40343.9	43723.9	51992.5	244884	243563	0.0400202	0.393248	0.0863869	0.0027042	0.831897	0.881434	0.80404	Yes	No	Yes
P38159	RBMX	195445	208366	211565	211576	266293	284019	1.11649e+06	1.10107e+06	0.0319972	2.69398e-05	0.0322106	0.00695396	0.817903	0.809186	0.751839	Yes	Yes	Yes
P38432	COIL	3400.66	3293.8	2596.17	3260.89	4736.51	4033.32	4860.6	6038.51	0.0159633	0.113491	0.0801837	0.108074	0.38578	0.462611	0.195363	Yes	Yes	Yes
P38571	LIPA	6558.09	7181.86	6105.22	6059.7	5863.4	6768	53611.3	56843.3	0.0453986	0.00374229	0.0716158	0.0292606	0.875605	0.889865	0.885642	Yes	Yes	Yes
P38606	ATP6V1A	13385.5	20669.7	12571.7	13533.6	19973.1	18212.8	46574.5	50076	0.213896	0.0368486	0.0460969	0.0362283	0.647646	0.7299	0.604907	No	Yes	Yes
P38646	HSPA9	216165	224478	200087	229245	355773	323165	676956	773224	0.0188673	0.0679153	0.0480278	0.0663831	0.696146	0.703945	0.531825	Yes	Yes	Yes
P38919	EIF4A3	852232	561010	575275	792301	686314	643389	7.36311e+06	8.09687e+06	0.206066	0.158694	0.0322817	0.0474617	0.908587	0.911541	0.913991	No	Yes	Yes
P38935	IGHMBP2	12156.6	12406.6	13721.9	13159.1	18667.7	17423.4	31767.2	32136.1	0.0101794	0.0209369	0.0344753	0.00577329	0.615619	0.57935	0.435223	Yes	Yes	Yes
P39019	RPS19	179966	170896	62697.6	59069.3	64514.5	63922.9	1.63811e+06	1.56383e+06	0.0258485	0.0297964	0.0046064	0.0231983	0.890422	0.961971	0.959888	Yes	Yes	Yes
P39023	RPL3	1.81839e+06	1.64677e+06	1.14836e+06	968308	2.5271e+06	1.68187e+06	2.96935e+06	3.15157e+06	0.0495282	0.0850657	0.200819	0.0297704	0.433883	0.65419	0.312363	Yes	Yes	No
P39210	MPV17	5832.3	5944.52	6473.48	5681.87	8047.61	7327.05	29716.9	31242.6	0.00952821	0.065124	0.0468666	0.0250282	0.806809	0.8006	0.747789	Yes	Yes	Yes
P39656	DDOST	30124.3	28308.1	32595.2	23500.6	44608.1	34813.2	99015.6	99128	0.0310814	0.162125	0.123329	0.000567236	0.705101	0.716893	0.599173	Yes	Yes	Yes
P39687	ANP32A	11611.3	11237.7	11813.3	11750.5	16155.2	16850.6	32373.2	35149.6	0.0163511	0.00266693	0.021071	0.0411182	0.661611	0.651025	0.511191	Yes	Yes	Yes
P39748	FEN1	512923	515841	491420	526706	685128	653949	1.97654e+06	2.10793e+06	0.00283613	0.0346576	0.0232838	0.0321662	0.748128	0.750732	0.672154	Yes	Yes	Yes
P40121	CAPG	3167.49	3460.47	3313.85	3241.69	3947.87	4323.63	8287.09	6907.58	0.0442043	0.0110077	0.0454279	0.0907887	0.563797	0.568563	0.455631	Yes	Yes	Yes
P40123	CAP2	807.153	821.352	860.042	853.297	1020.78	1103.01	3839.48	4042.73	0.00871881	0.00393699	0.0387184	0.0257859	0.793395	0.782632	0.73056	Yes	Yes	Yes
P40222	TXLNA	9004.22	9241.52	10175.1	10562.3	16205.9	14110.3	28129.2	32837.9	0.0130058	0.0186725	0.0691253	0.0772338	0.700728	0.659859	0.502745	Yes	Yes	Yes
P40227	CCT6A	82619.8	85074.9	76035.1	82637.1	96847.3	100565	357199	361504	0.0146403	0.0416078	0.0188315	0.00599059	0.76667	0.779224	0.725322	Yes	Yes	Yes
P40429	RPL13A	3.56833e+06	3.41315e+06	1.39198e+06	1.43692e+06	1.10916e+06	985542	8.34954e+06	8.9225e+06	0.0222269	0.0158854	0.0590147	0.0331731	0.595793	0.836215	0.878723	Yes	Yes	Yes
P40616	ARL1	8697.99	8467.82	11044.6	5111.47	9217.08	12134.3	49005.6	53448.2	0.0134084	0.367239	0.136629	0.043362	0.832453	0.842309	0.7916	Yes	No	Yes
P40763	STAT3	93838.6	99332.4	117043	65113.5	69446.1	89138	315662	351757	0.0284405	0.285083	0.124173	0.0540826	0.71057	0.727073	0.762392	Yes	No	Yes
P40818	USP8	1370.5	1576.1	1400.76	1576.15	1478.53	1572.25	2809.7	2394.59	0.0697768	0.0589166	0.0307198	0.0797628	0.433815	0.427992	0.413796	Yes	Yes	Yes
P40925	MDH1	491085	589564	455177	524075	711137	799505	2.1893e+06	2.2e+06	0.0911292	0.0703575	0.0584965	0.00243719	0.7538	0.7769	0.655836	Yes	Yes	Yes
P40926	MDH2	335127	440476	349718	350557	453488	488803	870514	883435	0.135829	0.00119701	0.0374786	0.00736707	0.557797	0.600744	0.46276	Yes	Yes	Yes
P40939	HADHA	107121	100662	100252	110967	228453	136406	422338	488561	0.0310882	0.0507322	0.25228	0.0727016	0.771893	0.76812	0.599452	Yes	Yes	No
P41091	EIF2S3	64254.9	58504.4	63269.4	53330	61857.6	73065.7	454068	466099	0.0468431	0.0852436	0.0830707	0.0130749	0.86659	0.873285	0.853371	Yes	Yes	Yes
P41162	ETV3	14663.9	15074.8	14904.9	17300.8	22505.6	24533.7	60872.5	59078.3	0.0138152	0.0743947	0.043115	0.0149575	0.752075	0.731509	0.607845	Yes	Yes	Yes
P41208	CETN2	5334.03	5544.83	5662.7	6689.13	5049.9	7035.91	13505.6	11398.2	0.0193775	0.0830996	0.164326	0.0846212	0.563165	0.504018	0.5147	Yes	Yes	Yes
P41219	PRPH	15990	14938.9	18697.1	16359.9	16300.4	16327.3	56752.8	66600	0.0339851	0.0666694	0.000825276	0.07983	0.749265	0.715799	0.735493	Yes	Yes	Yes
P41223	BUD31	9562	10713.3	10148	10352.8	11549.4	14104.2	50169.6	48961.6	0.0567817	0.00999028	0.0995867	0.0121864	0.79547	0.793196	0.741216	Yes	Yes	Yes
P41227	NAA10	35884	45944.6	40188.4	42889.5	38135.4	42357.9	160495	147666	0.122947	0.0325132	0.0524577	0.0416299	0.734462	0.730408	0.738795	Yes	Yes	Yes
P41236	PPP1R2	3869.5	3711.72	3038.09	3639.66	5262.37	4840.82	6562.12	6808.05	0.0208122	0.0900852	0.0417237	0.0183946	0.432975	0.500548	0.244348	Yes	Yes	Yes
P41240	CSK	487194	515679	469878	487594	622414	509628	1.00369e+06	866209	0.0284029	0.0185033	0.0996312	0.0735242	0.463676	0.487956	0.394598	Yes	Yes	Yes
P41250	GARS1	94209.1	105768	94012.5	89692.1	82935	115377	261804	248360	0.0577993	0.0235184	0.163592	0.0263524	0.608014	0.63991	0.611276	Yes	Yes	Yes
P41252	IARS1	259537	302869	251401	245599	356075	314394	1.0714e+06	1.0465e+06	0.0770472	0.0116739	0.0621682	0.011754	0.73445	0.765334	0.683427	Yes	Yes	Yes
P41743	PRKCI	3949.5	4488.53	3628.62	3094.4	5816.09	3745.56	25442.1	24272.2	0.0638814	0.0794625	0.216545	0.0235325	0.83027	0.864767	0.807668	Yes	Yes	No
P42025	ACTR1B	28838.4	30335.2	47764.4	44271.6	29797.3	44260.4	114195	96076	0.025296	0.0379497	0.195295	0.0861694	0.718584	0.562298	0.647799	Yes	Yes	Yes
P42126	ECI1	2171.65	2952.87	2248.03	2418.44	3029.78	3210.79	10340.9	10380	0.152447	0.0365183	0.0290055	0.00188754	0.752689	0.774795	0.698828	Yes	Yes	Yes
P42166	TMPO	798094	910814	867072	808098	1.13812e+06	1.2501e+06	2.62466e+06	2.45265e+06	0.0659604	0.0352046	0.0468916	0.0338794	0.663423	0.670068	0.529629	Yes	Yes	Yes
P42167	TMPO	14883.2	15627.1	15414.4	14196.5	22075.3	19030.5	51775.8	53848.8	0.0243818	0.0411297	0.0740721	0.0196262	0.711144	0.719658	0.610832	Yes	Yes	Yes
P42224	STAT1	11087.5	11242	12177.3	12013.4	15175.7	14238.1	26665.6	28326.9	0.00691724	0.00677448	0.0318758	0.0302109	0.593954	0.560108	0.46513	Yes	Yes	Yes
P42285	MTREX	2944.77	5367.69	3032.05	5595.33	4584.75	3508.03	16825.4	17242	0.291481	0.29711	0.133047	0.0122292	0.756	0.746756	0.762449	No	No	Yes
P42330	AKR1C3	217862	196969	214702	218488	314602	245708	1.09771e+06	1.02856e+06	0.0503663	0.00873856	0.122957	0.0325224	0.804902	0.796267	0.736482	Yes	Yes	Yes
P42574	CASP3	446.09	477.173	522.829	473.054	568.772	662.485	1243.96	1680.62	0.0336667	0.049981	0.0761114	0.149308	0.684309	0.659479	0.578997	Yes	Yes	Yes
P42677	RPS27	24883.7	24736.1	20562	20031.2	19253.7	19267.5	50802.6	51792.9	0.00297423	0.0130745	0.000358336	0.00965197	0.516355	0.604338	0.624533	Yes	Yes	Yes
P42696	RBM34	35688	36355.7	42210.1	39231.7	36870.8	46688.7	195388	209339	0.00926853	0.0365704	0.117496	0.0344704	0.821995	0.798774	0.793541	Yes	Yes	Yes
P42704	LRPPRC	562494	587131	616975	554986	686084	787032	2.15455e+06	1.99991e+06	0.0214303	0.0528929	0.0685272	0.0372219	0.723279	0.717903	0.645414	Yes	Yes	Yes
P42766	RPL35	3.04437e+06	2.92816e+06	2.63147e+06	2.70707e+06	3.4489e+06	2.78925e+06	1.48342e+07	1.3809e+07	0.0194562	0.0141597	0.105744	0.0357922	0.791485	0.813619	0.782211	Yes	Yes	Yes
P42830	CXCL5	14441.5	15952.2	16062.4	16483.6	19230.3	17793.9	90112.3	85627.8	0.0497015	0.0129416	0.0387965	0.0255177	0.827053	0.814806	0.789324	Yes	Yes	Yes
P43034	PAFAH1B1	188959	197676	302637	169994	188806	240957	1.00141e+06	1.04839e+06	0.0225454	0.280648	0.121348	0.0229196	0.811379	0.769426	0.790339	Yes	No	Yes
P43243	MATR3	3.4808e+06	4.02502e+06	3.01874e+06	3.40351e+06	4.24773e+06	3.13838e+06	1.04056e+07	1.06476e+07	0.0725061	0.0599122	0.150194	0.0114955	0.643481	0.69495	0.649168	Yes	Yes	Yes
P43307	SSR1	20548.5	21815.1	21411.8	20517	28543.4	29603.2	80312.8	80968	0.029898	0.0213404	0.018226	0.00406301	0.73733	0.740026	0.63947	Yes	Yes	Yes
P43487	RANBP1	100296	91696.4	117915	96205.9	153807	132883	385547	405891	0.0447899	0.101388	0.0729856	0.0257053	0.757414	0.729453	0.63776	Yes	Yes	Yes
P43490	NAMPT	155007	194983	159754	152671	183168	205605	552458	487129	0.114222	0.0226715	0.0577111	0.0628409	0.663338	0.699473	0.626031	Yes	Yes	Yes
P43686	PSMC4	33283.8	31492.3	35307.1	31113.9	43885.6	39411.4	103475	104863	0.0276571	0.0631302	0.0537142	0.00666411	0.689082	0.681186	0.600184	Yes	Yes	Yes
P43897	TSFM	85738.2	84142.7	90798.7	77597.6	93199.7	112877	237484	247674	0.00939189	0.0783929	0.0954875	0.021003	0.649844	0.652904	0.575236	Yes	Yes	Yes
P45880	VDAC2	1.54058e+06	1.34325e+06	1.41014e+06	1.53516e+06	1.49419e+06	1.81214e+06	3.65726e+06	3.29749e+06	0.0684247	0.0424451	0.0961641	0.0517303	0.585343	0.576505	0.524593	Yes	Yes	Yes
P45954	ACADSB	5871.24	6821.5	6770	6022.52	7063.12	7374.82	15024.1	15621.5	0.0748667	0.0584311	0.0215888	0.0194921	0.585821	0.582566	0.528874	Yes	Yes	Yes
P45973	CBX5	311172	272074	343296	307110	276773	459446	2.13998e+06	1.99181e+06	0.0670351	0.055636	0.248123	0.0358608	0.858839	0.842585	0.821816	Yes	Yes	No
P45985	MAP2K4	4739.96	5944.84	4562.03	5030.09	7003.24	7329.09	8353.68	10336	0.112766	0.0487968	0.0227356	0.106067	0.428306	0.48677	0.233144	Yes	Yes	Yes
P46013	MKI67	537348	543652	480917	478093	720928	628826	3.03527e+06	2.63651e+06	0.00583178	0.00294498	0.0682361	0.0703071	0.809407	0.830916	0.762023	Yes	Yes	Yes
P46019	PHKA2	927588	722246	347856	498404	600854	674166	9.49803e+06	9.60351e+06	0.124463	0.177898	0.0574991	0.00552197	0.913628	0.955697	0.93325	Yes	Yes	Yes
P46060	RANGAP1	98819.2	102536	105342	95318.7	122721	126899	335787	332405	0.0184597	0.0499535	0.0167375	0.00506098	0.698657	0.699696	0.626425	Yes	Yes	Yes
P46063	RECQL	64572.4	56837.8	43523.3	69018	90175.1	82713.7	79505.5	89195.6	0.0637061	0.226536	0.0431571	0.0574396	0.280324	0.332895	0	Yes	No	Yes
P46087	NOP2	255280	294286	201503	244142	265388	319198	1.37751e+06	1.29361e+06	0.0709763	0.0956784	0.0920476	0.0314102	0.794257	0.833162	0.781146	Yes	Yes	Yes
P46100	ATRX	31797.2	31633.8	28789.1	31175.9	39565.9	36114.3	48888.3	50491.2	0.00257636	0.0398035	0.0456079	0.0161288	0.36173	0.396607	0.238473	Yes	Yes	Yes
P46109	CRKL	30341.5	30625.5	57248.9	40223.4	51085	59895.3	116882	103098	0.00465872	0.17467	0.0793866	0.0626616	0.722852	0.556903	0.495498	Yes	Yes	Yes
P46379	BAG6	5416.14	5321.36	5308.55	5924.92	6305.6	7096.62	18216	15978.2	0.00882716	0.0548695	0.0590219	0.0654431	0.685984	0.67148	0.608055	Yes	Yes	Yes
P46459	NSF	59545.2	57886.5	85258.7	50776.8	75052.8	83507.2	301332	303503	0.0141253	0.253477	0.05332	0.00358881	0.805845	0.775087	0.737846	Yes	No	Yes
P46734	MAP2K3	9654.2	8775.68	9723.81	8929.83	14531.4	12337.1	16162.4	15879.2	0.0476682	0.0425644	0.0816693	0.00883718	0.424813	0.41783	0.161448	Yes	Yes	Yes
P46776	RPL27A	992274	1.00577e+06	205631	423163	560491	301520	4.40701e+06	4.57474e+06	0.00675453	0.345951	0.300426	0.0186753	0.777544	0.929992	0.904026	Yes	No	No
P46777	RPL5	3.75835e+06	3.48162e+06	2.25938e+06	2.11466e+06	2.58178e+06	2.225e+06	2.66248e+07	2.78114e+07	0.038222	0.0330863	0.0742239	0.021798	0.867001	0.919648	0.911699	Yes	Yes	Yes
P46778	RPL21	152765	151610	93836	105395	133597	100120	650508	624533	0.00379183	0.0580206	0.143234	0.0203719	0.761282	0.843745	0.816698	Yes	Yes	Yes
P46779	RPL28	273754	256058	185809	187598	242329	185896	787655	823323	0.0334006	0.00479071	0.131784	0.0221406	0.671124	0.768211	0.734183	Yes	Yes	Yes
P46781	RPS9	689192	634983	236246	265301	222587	166023	3.04236e+06	3.37325e+06	0.0409381	0.0579295	0.145554	0.0515753	0.793601	0.921824	0.939427	Yes	Yes	Yes
P46782	RPS5	117053	122502	99176.1	96210.4	83929.5	102219	1.69999e+06	1.56811e+06	0.0227452	0.015179	0.0982498	0.0403538	0.926699	0.940214	0.943041	Yes	Yes	Yes
P46783	RPS10	109898	98386.4	36408.9	103977	137730	111033	1.26426e+06	1.19787e+06	0.0552682	0.481301	0.107321	0.0269663	0.915405	0.942982	0.898964	Yes	No	Yes
P46821	MAP1B	74439.8	78375.8	86789.1	82417.9	87863.3	92588.4	191081	182024	0.0257564	0.0258337	0.0261845	0.0242762	0.590422	0.546489	0.516351	Yes	Yes	Yes
P46926	GNPDA1	3755.62	3764.12	4128.34	4187.08	5200.49	4785.95	31677.9	30812.2	0.00113121	0.00706345	0.0415105	0.0138537	0.879665	0.866932	0.840191	Yes	Yes	Yes
P46940	IQGAP1	837252	779649	863486	753160	991591	921650	3.54212e+06	3.72803e+06	0.0356255	0.0682442	0.0365563	0.0255718	0.777597	0.777632	0.736836	Yes	Yes	Yes
P46977	STT3A	26874	25949.5	29583.6	27310.8	35434.6	31229.2	37210.1	36077.9	0.0175016	0.0399484	0.0630833	0.0154497	0.279234	0.223687	0.0903856	Yes	Yes	Yes
P47712	PLA2G4A	2888.83	3689.3	2962.88	3042.28	3973.18	3843.79	20317.9	19787.1	0.121686	0.0132214	0.0165517	0.0132353	0.835977	0.850264	0.805087	Yes	Yes	Yes
P47756	CAPZB	861.443	1413.2	1116.01	1144.37	1339.66	1440.05	1863.17	1725.52	0.24257	0.012545	0.0361155	0.0383579	0.366163	0.370139	0.225426	No	Yes	Yes
P47813	EIF1AX	294548	304396	251776	237364	364384	364143	1.10951e+06	1.11011e+06	0.0164432	0.0294645	0.00033055	0.000270367	0.730159	0.779629	0.671778	Yes	Yes	Yes
P47895	ALDH1A3	313.811	430.385	311.334	219.11	649.412	593.395	5619.96	5114.08	0.156644	0.173862	0.045073	0.0471293	0.930669	0.950583	0.884218	Yes	Yes	Yes
P47914	RPL29	95082.1	88324	81018.2	75379.6	63324.7	65305.2	538057	564451	0.0368476	0.036053	0.0153966	0.0239405	0.833646	0.858144	0.88333	Yes	Yes	Yes
P47989	XDH	56819.9	57744.1	55235.1	58144.1	77077	79227.3	362777	345811	0.00806642	0.0256576	0.0137572	0.0239426	0.838321	0.839993	0.779414	Yes	Yes	Yes
P48047	ATP5PO	188550	202708	192644	149221	143665	234725	875951	914917	0.0361857	0.12702	0.24065	0.0217582	0.781526	0.809107	0.788711	Yes	Yes	No
P48059	LIMS1	23495.1	25228.7	25968.9	26730.4	25124.9	30708.5	100910	91367.8	0.0355806	0.0144489	0.100004	0.0496291	0.746597	0.725921	0.709622	Yes	Yes	Yes
P48147	PREP	93792.4	92895	86694.3	137220	142279	163376	235393	265364	0.00480731	0.225648	0.0690221	0.059851	0.62719	0.552849	0.389613	Yes	No	Yes
P48163	ME1	4788.77	5488.54	6204.75	5481.14	5167.01	6819.85	24976	25242.2	0.068089	0.0619217	0.137888	0.00530063	0.795347	0.767298	0.761305	Yes	Yes	Yes
P48307	TFPI2	344243	373324	296142	303017	288373	214208	6.63855e+06	5.88347e+06	0.0405272	0.0114756	0.147569	0.0603	0.942696	0.952152	0.959864	Yes	Yes	Yes
P48444	ARCN1	52684.5	61676.8	63371.5	49641.3	62351.1	70853	213565	220357	0.0786302	0.121492	0.0638262	0.0156517	0.736447	0.739555	0.693023	Yes	Yes	Yes
P48506	GCLC	25913	27703.5	30526.9	28085	33365.8	35126.2	95159.9	89852.8	0.033393	0.0416625	0.0257014	0.028685	0.710201	0.683201	0.629799	Yes	Yes	Yes
P48507	GCLM	3988.3	4271.11	4983.85	4761.62	6075.4	5424.04	19226.6	19319.2	0.0342408	0.0228036	0.056643	0.0024038	0.785724	0.747171	0.701668	Yes	Yes	Yes
P48509	CD151	105762	82678.8	57581.8	72686.9	41830.7	47558.2	985513	828833	0.122497	0.115954	0.0640733	0.0863559	0.896138	0.928201	0.950732	Yes	Yes	Yes
P48556	PSMD8	2954.7	2745.66	3087.19	3192.22	3298.85	3290.29	10331.6	12634.5	0.0366727	0.016725	0.00129975	0.100271	0.751792	0.726579	0.713093	Yes	Yes	Yes
P48634	PRRC2A	36031.2	34172.7	35465.3	35924.3	42954.8	44227.8	84891.5	80734.8	0.0264727	0.00642937	0.014602	0.0250967	0.576131	0.568972	0.473619	Yes	Yes	Yes
P48637	GSS	1369.19	1642.02	1428.89	1504.51	1553.97	1006.78	2449.17	2506.54	0.0906046	0.0257779	0.213682	0.011576	0.392376	0.408077	0.483272	Yes	Yes	No
P48643	CCT5	199133	205101	202908	217025	224191	239529	834211	856237	0.0147634	0.0336164	0.0330744	0.0130294	0.760872	0.751585	0.725682	Yes	Yes	Yes
P48651	PTDSS1	110260	107604	102696	111979	111381	111480	136272	123627	0.0121928	0.0432423	0.000444787	0.0486552	0.161737	0.174006	0.142509	Yes	Yes	Yes
P48729	CSNK1A1	31571.1	31973.6	30218.8	29488.4	44547.3	34899.4	89522.4	86521.6	0.00633518	0.0122329	0.121439	0.0170455	0.639041	0.66084	0.548711	Yes	Yes	Yes
P48739	PITPNB	405246	499283	406715	394199	511342	517270	1.89509e+06	1.88761e+06	0.103962	0.0156275	0.00576323	0.00197834	0.760877	0.78827	0.728075	Yes	Yes	Yes
P49023	PXN	33474.4	38699.3	33380.9	35249.5	53668.7	54135.4	93962.2	98146.5	0.0723927	0.0272268	0.00432907	0.0217813	0.624308	0.642752	0.438838	Yes	Yes	Yes
P49069	CAMLG	15123.7	14076.2	12668.7	14055.3	22027.4	18993.4	42310.7	44010.8	0.0358757	0.0518862	0.0739618	0.0196957	0.661731	0.690413	0.52479	Yes	Yes	Yes
P49137	MAPKAPK2	3519.34	2804.28	3526.15	3019.56	4180.28	4184.79	11823.2	11623.5	0.113077	0.0773938	0.000539518	0.00851722	0.730299	0.720826	0.643231	Yes	Yes	Yes
P49189	ALDH9A1	57079.8	65047.7	34769.8	57064.1	70368.2	76145.3	284040	264737	0.0652426	0.242767	0.0394309	0.0351754	0.777455	0.832657	0.733018	Yes	No	Yes
P49207	RPL34	104834	104071	84496.2	71022.7	105018	78659.4	332157	343916	0.00365528	0.0866355	0.143505	0.017394	0.691002	0.769967	0.728317	Yes	Yes	Yes
P49321	NASP	163039	222904	176026	170010	202268	188826	538679	549442	0.155114	0.017386	0.0343701	0.00989126	0.645312	0.681988	0.640579	Yes	Yes	Yes
P49327	FASN	4386.93	3473.5	3554.28	3730.18	5150.04	5138.07	5017.19	5078.46	0.116206	0.0241468	0.0011637	0.00606862	0.221405	0.278456	0	Yes	Yes	Yes
P49368	CCT3	221582	211055	246895	229460	242969	288545	848778	812083	0.0243304	0.0366004	0.0857472	0.0220942	0.739511	0.713188	0.679976	Yes	Yes	Yes
P49406	MRPL19	169021	199128	192153	210899	202552	240049	786071	717021	0.0817808	0.046512	0.0847188	0.0459385	0.755073	0.731852	0.70554	Yes	Yes	Yes
P49411	TUFM	567308	663522	535936	656457	781361	790477	1.85711e+06	1.78979e+06	0.0781697	0.101074	0.0057996	0.0184591	0.662499	0.673039	0.568992	Yes	Yes	Yes
P49419	ALDH7A1	24631.2	24687.4	24599	23223.1	27819.8	28742.6	67688.1	64670.1	0.00113957	0.0287723	0.0163151	0.0228018	0.627385	0.638692	0.572656	Yes	Yes	Yes
P49458	SRP9	141246	152153	181724	139681	124862	201799	572229	593837	0.0371725	0.130808	0.235525	0.0185303	0.748386	0.724368	0.719861	Yes	Yes	No
P49588	AARS1	38652.6	47914.2	52484.8	42247.9	47302	51891.1	118701	122152	0.106988	0.108061	0.0462639	0.0143259	0.640583	0.606679	0.58816	Yes	Yes	Yes
P49589	CARS1	36992.8	38879.8	38207	35781.7	51223	49523.5	122718	120402	0.0248712	0.0327801	0.0168687	0.00952441	0.687921	0.69567	0.58561	Yes	Yes	Yes
P49591	SARS1	11479.3	14754.8	14274.2	13988	13919.4	14416.2	36002.6	31051.9	0.124856	0.0101258	0.0175341	0.0738319	0.608764	0.578518	0.577424	Yes	Yes	Yes
P49643	PRIM2	1478.75	1297.64	2691.8	1105.78	2037.35	1579.76	6653.54	6427.78	0.0652296	0.417639	0.126506	0.0172577	0.787759	0.709694	0.723491	Yes	No	Yes
P49674	CSNK1E	15748.8	16302	16633.6	15790	19977.2	17962.3	46272.1	48830.4	0.0172614	0.0260202	0.0531066	0.0269009	0.662987	0.659067	0.601067	Yes	Yes	Yes
P49703	ARL4D	9970.08	9842.85	10806.3	9933.84	14110.3	11963.7	23750.7	24626.4	0.0064217	0.0420655	0.0823271	0.0181025	0.590449	0.571282	0.461027	Yes	Yes	Yes
P49711	CTCF	10008.3	10977.6	11814.4	10735.1	10176.2	11798.9	34032.4	34214	0.0461884	0.0478649	0.0738418	0.00266012	0.692497	0.669588	0.678003	Yes	Yes	Yes
P49720	PSMB3	31346.1	31914.5	41506.3	31256.8	25691.8	35776.6	131369	135621	0.00898596	0.140862	0.164065	0.0159245	0.76306	0.727469	0.769773	Yes	Yes	Yes
P49736	MCM2	185835	167295	129464	174962	224692	203041	371020	362498	0.0525015	0.149455	0.0506192	0.0116177	0.518579	0.584979	0.416874	Yes	Yes	Yes
P49748	ACADVL	15949.8	16842	15707.9	14722.1	19378.2	17372	117031	108027	0.0272064	0.0323981	0.0545887	0.0400063	0.854296	0.86479	0.836708	Yes	Yes	Yes
P49750	YLPM1	31239.8	43548.7	36580	34906.5	47570.5	57084.2	58500.2	68101.7	0.164583	0.0234107	0.0909064	0.0758401	0.409263	0.435345	0.173356	Yes	Yes	Yes
P49755	TMED10	1.38441e+06	1.38425e+06	1.23851e+06	1.30466e+06	2.067e+06	1.94405e+06	3.55096e+06	3.51595e+06	5.78903e-05	0.0260081	0.0306516	0.00495462	0.60822	0.640129	0.432418	Yes	Yes	Yes
P49756	RBM25	72256.1	74391.8	84444.6	81244.9	88092.6	101698	180206	159789	0.0145635	0.0193116	0.071686	0.0600496	0.568677	0.512671	0.441786	Yes	Yes	Yes
P49757	NUMB	1542.52	1339.47	1037.51	1216.68	1805.59	1921.18	6669.42	6999.21	0.0704536	0.0794836	0.0310163	0.0241268	0.789153	0.835083	0.727349	Yes	Yes	Yes
P49759	CLK1	16605.1	19539.1	13400.3	16006.1	29000	15667.5	35437.4	36883.2	0.0811744	0.0886149	0.298484	0.0199913	0.500222	0.593389	0.382369	Yes	Yes	No
P49761	CLK3	19288.5	18069.6	13493.2	13711.9	20036.9	17958.8	52477.8	54420.1	0.0326277	0.0080389	0.0546921	0.0181692	0.650525	0.745504	0.644561	Yes	Yes	Yes
P49773	HINT1	175678	180064	170028	146752	207106	215859	601069	688677	0.0123302	0.073475	0.0206951	0.0679266	0.724177	0.754386	0.672055	Yes	Yes	Yes
P49790	NUP153	22521.3	22527.8	21700.7	21235.1	28705.2	27758.2	48102.2	47975.9	0.00014473	0.0108461	0.0167727	0.00131491	0.531121	0.553116	0.412318	Yes	Yes	Yes
P49792	RANBP2	34422.1	37313.9	34660.3	33279.7	41018	41134.2	122546	121882	0.0403109	0.0203198	0.00141411	0.00271855	0.706515	0.722045	0.663901	Yes	Yes	Yes
P49840	GSK3A	433799	343492	383082	462822	616889	676596	2.91749e+06	3.06564e+06	0.116181	0.0942662	0.0461603	0.0247621	0.870086	0.858618	0.783811	Yes	Yes	Yes
P49841	GSK3B	1623.91	1769.13	2218.16	2257.71	2133.88	2906.91	13437.9	12902.3	0.0427998	0.00883762	0.153354	0.0203328	0.871184	0.830075	0.808628	Yes	Yes	Yes
P49902	NT5C2	14579.6	14870.4	15487.8	14696.1	15317.5	19228.2	49514.7	51103.7	0.00987448	0.0262291	0.113203	0.0157923	0.70731	0.700016	0.656667	Yes	Yes	Yes
P49903	SEPHS1	3180.36	3394.4	3287.8	3611.05	4552.56	4451.59	10176.9	9962.48	0.0325551	0.0468558	0.0112134	0.0106477	0.673537	0.657445	0.552909	Yes	Yes	Yes
P49914	MTHFS	2325.98	2755.1	2446.5	2918.01	3175.46	2953.63	8220.76	6492.44	0.0844534	0.0878953	0.0361927	0.117467	0.654658	0.635395	0.583429	Yes	Yes	Yes
P49915	GMPS	2797.08	3148.87	3471.63	2601.2	2976.9	3581.52	8618.02	8984.57	0.0591652	0.143332	0.0921895	0.0208241	0.662212	0.655003	0.627418	Yes	Yes	Yes
P50213	IDH3A	160289	130055	149821	113942	216320	139292	441749	353294	0.104132	0.136029	0.216608	0.111258	0.634807	0.66824	0.552714	Yes	Yes	No
P50238	CRIP1	534513	646718	638145	585780	742966	991468	5.98713e+06	5.47342e+06	0.0949898	0.0427852	0.143275	0.0448238	0.896931	0.893205	0.84866	Yes	Yes	Yes
P50395	GDI2	577644	556435	434164	534941	681412	704049	1.58048e+06	1.805e+06	0.0187016	0.103989	0.0163386	0.0663167	0.665017	0.713747	0.590764	Yes	Yes	Yes
P50416	CPT1A	4944.61	5218.92	4243.83	5009.34	5122.6	5066.87	19383.7	19920.7	0.0269901	0.0827295	0.00546854	0.0136625	0.741415	0.764577	0.740755	Yes	Yes	Yes
P50452	SERPINB8	2140.2	1578.88	1444.14	1697.14	3145.18	2961.67	7281.66	7977.9	0.150931	0.0805412	0.0300508	0.0456267	0.756279	0.794144	0.599802	Yes	Yes	Yes
P50454	SERPINH1	157446	176271	227862	246242	149644	189553	563115	488798	0.0564092	0.0387664	0.117659	0.0706493	0.682753	0.549294	0.677543	Yes	Yes	Yes
P50461	CSRP3	25557.6	29204.7	25433.9	27065.6	27103.8	29984.2	70093.3	72643.5	0.0665992	0.0310804	0.0504559	0.0178669	0.61634	0.632193	0.600047	Yes	Yes	Yes
P50502	ST13	7262.48	7482.86	6668.5	7925.64	9929.21	9691.34	20815.1	20268.5	0.0149458	0.0861401	0.0121239	0.0133027	0.641089	0.64477	0.522424	Yes	Yes	Yes
P50552	VASP	9179.14	9253.67	10446.5	9158.74	10101.8	11830	23855.5	24941.2	0.00404336	0.0656822	0.0787973	0.0222494	0.622254	0.598228	0.550547	Yes	Yes	Yes
P50570	DNM2	95429.7	77429.3	97546.9	80000.2	113755	122691	268571	305084	0.104133	0.0988286	0.0377937	0.0636483	0.698671	0.690498	0.587825	Yes	Yes	Yes
P50579	METAP2	401.535	346.116	328.658	478.856	238.861	371.243	1521.03	1693.42	0.0741231	0.186001	0.216983	0.0536309	0.76741	0.748786	0.810199	Yes	Yes	No
P50613	CDK7	18150.7	18640.9	19132.3	18803.6	23013.1	22727.8	61407.6	62250.6	0.0133224	0.00866373	0.0062365	0.00681738	0.702473	0.69322	0.630103	Yes	Yes	Yes
P50616	TOB1	3743.81	4170.95	3307.2	3557.94	3539	3483.11	18734.9	17883.4	0.0539668	0.0365246	0.00795969	0.0232536	0.783858	0.812522	0.808235	Yes	Yes	Yes
P50750	CDK9	217717	256495	175805	185709	247206	214548	1.85207e+06	1.968e+06	0.0817736	0.0273955	0.0707255	0.0303501	0.875863	0.905364	0.879124	Yes	Yes	Yes
P50914	RPL14	2.17857e+06	2.07708e+06	1.50392e+06	1.65727e+06	2.08511e+06	1.7734e+06	7.3832e+06	7.14992e+06	0.0238473	0.04851	0.080784	0.0160512	0.707176	0.782484	0.734503	Yes	Yes	Yes
P50990	CCT8	327689	290907	304700	312916	387297	308091	742726	691933	0.0594601	0.0133025	0.113903	0.035404	0.56882	0.569503	0.515294	Yes	Yes	Yes
P50991	CCT4	208146	266717	278160	229700	301256	364122	1.10151e+06	930601	0.123342	0.0954205	0.0944805	0.084106	0.766321	0.750083	0.672569	Yes	Yes	Yes
P50995	ANXA11	15151	15246.6	15756.4	15651.5	21870.6	23514.3	48888.2	51491.7	0.00314413	0.0033411	0.0362169	0.0259371	0.697175	0.68711	0.547869	Yes	Yes	Yes
P51003	PAPOLA	1986.53	1811.13	1979.45	1548.98	3038.44	2142.85	4644.72	5361.42	0.046188	0.121999	0.17285	0.0716265	0.620467	0.647373	0.482189	Yes	Yes	Yes
P51114	FXR1	474.318	513.05	718.118	614.762	389.906	706.944	1239.21	1295.28	0.0392273	0.0775434	0.289045	0.0221254	0.610428	0.474104	0.567231	Yes	Yes	No
P51116	FXR2	9177.74	9336.49	11110.5	9655.71	9757.63	11223.1	40396.9	39693.5	0.00857449	0.0700534	0.0698498	0.00878308	0.768833	0.740716	0.738036	Yes	Yes	Yes
P51148	RAB5C	34190	36041	39396.5	39446.7	38797.1	47273.3	227323	228515	0.026355	0.000637435	0.09848	0.00261401	0.84593	0.827037	0.811182	Yes	Yes	Yes
P51149	RAB7A	217840	207897	239304	226589	276304	271229	946993	934386	0.0233545	0.0272928	0.00926859	0.00670081	0.77371	0.752366	0.708973	Yes	Yes	Yes
P51153	RAB13	124472	127299	139358	114025	133815	148672	1.08712e+06	1.02186e+06	0.011227	0.0999796	0.0525947	0.0309457	0.88062	0.879855	0.866055	Yes	Yes	Yes
P51452	DUSP3	71542.5	86612.9	41727	59134	88429.5	64900.5	480062	537609	0.0952886	0.172584	0.153454	0.0565481	0.844591	0.90089	0.849333	Yes	Yes	Yes
P51531	SMARCA2	35850.6	33543.5	48306.1	33548	46303.3	43974.4	85622.3	80515.4	0.0332473	0.180297	0.0257972	0.0307394	0.58231	0.507312	0.456609	Yes	Yes	Yes
P51572	BCAP31	739747	735868	683535	714221	691910	830529	2.97809e+06	3.24006e+06	0.0026289	0.0219534	0.0910506	0.0421299	0.762692	0.775213	0.755162	Yes	Yes	Yes
P51608	MECP2	138106	123152	127841	122250	191968	154361	233532	233118	0.0572391	0.0223576	0.108589	0.000887409	0.440142	0.464072	0.257841	Yes	Yes	Yes
P51610	HCFC1	19331	19338.4	17062.9	17211.3	26076.4	25016.9	48010.5	53970	0.000191846	0.0043273	0.020737	0.0584379	0.620816	0.663914	0.498989	Yes	Yes	Yes
P51648	ALDH3A2	330150	327473	320353	353510	536510	424915	1.55544e+06	1.66698e+06	0.00407155	0.0492052	0.116072	0.0346145	0.795922	0.790882	0.701644	Yes	Yes	Yes
P51659	HSD17B4	25817.7	24011.1	22704.8	22414.2	31803.4	28980.6	74923.8	74768.9	0.0362576	0.0064425	0.0464401	0.00103437	0.667126	0.698589	0.593941	Yes	Yes	Yes
P51665	PSMD7	22879.9	22850.4	23363	22112.8	27673.7	26379	59878.9	57704.1	0.000643443	0.0274917	0.0239524	0.0184957	0.611081	0.613245	0.540302	Yes	Yes	Yes
P51668	UBE2D1	10881.9	9170.53	9177.19	10066.3	13966.2	12391.6	24340.6	24825.9	0.0853441	0.0462008	0.0597429	0.00987006	0.592154	0.608607	0.463908	Yes	Yes	Yes
P51690	ARSL	5540.34	8121.21	6771.68	7275.9	7931.63	10785.7	37772.7	40331.1	0.188915	0.035894	0.152483	0.0327568	0.825085	0.820142	0.760353	Yes	Yes	Yes
P51809	VAMP7	1097.07	983.86	1140.66	1284.8	919.074	1044.07	6598.68	7437.56	0.0544047	0.0594265	0.0636728	0.0597655	0.851746	0.8272	0.860137	Yes	Yes	Yes
P51812	RPS6KA3	16981.3	16427.2	18449.8	17141.8	19245.7	20378.1	61458.2	56684.1	0.0165852	0.0367487	0.0285791	0.0404095	0.717218	0.69874	0.664609	Yes	Yes	Yes
P51843	NR0B1	204970	186636	171941	173862	233548	198152	493175	454225	0.0468186	0.00555578	0.0819918	0.0411132	0.586652	0.634998	0.544332	Yes	Yes	Yes
P51858	HDGF	454846	469147	620124	487171	385368	591846	1.18989e+06	1.20487e+06	0.0154774	0.12007	0.211293	0.006256	0.61416	0.537617	0.591936	Yes	Yes	No
P51948	MNAT1	1823.75	2025.08	2621.72	2551.04	1936.47	2440.43	5566.14	5552.86	0.0523092	0.0136636	0.115141	0.0011945	0.65385	0.534782	0.606359	Yes	Yes	Yes
P51965	UBE2E1	3792.96	3460.21	3298.9	3210.78	5146.68	3959.11	23031.8	23246.5	0.0458764	0.0135357	0.13042	0.00463818	0.84327	0.859336	0.803238	Yes	Yes	Yes
P51970	NDUFA8	31578.3	32540.4	61780.9	34167.9	31597.2	36310.2	66857.7	62777.4	0.0150049	0.28779	0.0694042	0.0314755	0.50539	0.259855	0.476165	Yes	No	Yes
P51991	HNRNPA3	845885	815337	796957	852041	782502	975388	8.49174e+06	8.02178e+06	0.0183891	0.0334042	0.109725	0.0284591	0.899402	0.900143	0.893548	Yes	Yes	Yes
P52209	PGD	1.6332e+06	1.72291e+06	1.62389e+06	1.52943e+06	1.75444e+06	2.00397e+06	1.03844e+07	1.13913e+07	0.0267309	0.0299543	0.06639	0.0462434	0.845878	0.855191	0.827403	Yes	Yes	Yes
P52272	HNRNPM	68841.4	65618.8	75830.5	65563.2	78952.7	90592.4	220434	221621	0.0239672	0.0726149	0.0686526	0.00268526	0.695829	0.680145	0.616462	Yes	Yes	Yes
P52292	KPNA2	79858.9	80087.5	75160.8	77790.2	132064	116850	339666	360012	0.00142942	0.0171912	0.0611217	0.0290783	0.7714	0.781398	0.644246	Yes	Yes	Yes
P52294	KPNA1	21409.3	22625.3	24269.2	23389.4	26355.1	29227.9	59672	57784.8	0.0276143	0.0184586	0.051685	0.0160668	0.625099	0.594246	0.526779	Yes	Yes	Yes
P52333	JAK3	709.173	648.002	629.901	694.888	880.259	730.927	3574.75	3632.42	0.0450723	0.0490546	0.0926846	0.00800153	0.811691	0.816185	0.776447	Yes	Yes	Yes
P52565	ARHGDIA	29218.4	32003.8	27348.1	32083.8	40685.3	43619	154852	142361	0.0454966	0.0796819	0.0347995	0.0420301	0.794012	0.800036	0.716351	Yes	Yes	Yes
P52594	AGFG1	49442.7	52604.9	49532.7	48552.8	60174.3	62411.4	148436	148587	0.0309874	0.00999085	0.0182496	0.000508503	0.656433	0.669772	0.587286	Yes	Yes	Yes
P52597	HNRNPF	13285.8	14255.9	13195.2	13766.3	14459.2	18312.7	31372.1	33081.4	0.0352256	0.0211821	0.117587	0.0265195	0.572688	0.58169	0.491542	Yes	Yes	Yes
P52701	MSH6	17594.3	17495.9	26081.9	16676.1	14601.3	16207.4	53568.9	50323.3	0.00280358	0.219978	0.0521326	0.0312398	0.662243	0.588439	0.703455	Yes	No	Yes
P52732	KIF11	4468.04	4092.08	4072.57	4073.2	4741.83	5938.61	13308.1	13156.9	0.0439202	7.71524e-05	0.112053	0.00571157	0.676549	0.692206	0.596432	Yes	Yes	Yes
P52788	SMS	8448.12	8983.82	8744.49	9149.41	12214.5	13216.2	39595.7	41350.8	0.0307306	0.0226291	0.0393879	0.0216825	0.784649	0.778942	0.685833	Yes	Yes	Yes
P52815	MRPL12	3773.09	4698.32	5773.23	4382.8	4968.18	5144.04	15490.8	13393.3	0.109218	0.136907	0.0173905	0.072618	0.706711	0.648387	0.649904	Yes	Yes	Yes
P52895	AKR1C2	114928	157405	142242	165223	32454.4	138495	982972	789180	0.155976	0.0747412	0.620303	0.109354	0.846327	0.826502	0.903536	Yes	Yes	No
P52926	HMGA2	2915.18	2820.59	4607.28	5336.71	3912.49	2951.58	8701.35	8472.28	0.0164913	0.0733532	0.139991	0.0133382	0.666013	0.420973	0.600314	Yes	Yes	Yes
P52948	NUP98	28785.4	30665	30627.6	29861	30730	36995.6	83906.1	85506.3	0.0316161	0.0126735	0.0925143	0.00944557	0.649079	0.642951	0.600233	Yes	Yes	Yes
P53004	BLVRA	27897	30757.9	29402.7	27865.3	43858.9	37169.2	77346	81778	0.0487761	0.0268455	0.0825608	0.0278522	0.631389	0.640105	0.490786	Yes	Yes	Yes
P53007	SLC25A1	727322	812913	528231	532716	710765	547767	4.48394e+06	4.55568e+06	0.0555699	0.00422734	0.129515	0.0079362	0.829613	0.882634	0.860776	Yes	Yes	Yes
P53041	PPP5C	4855.31	4870.47	4707.26	4021.81	9577.73	6727.14	12432.6	12594.5	0.00155842	0.0785256	0.17483	0.00646594	0.61139	0.651215	0.348512	Yes	Yes	Yes
P53350	PLK1	146360	134761	93833.3	109844	96537.6	76716.1	847635	780966	0.0412578	0.0786066	0.114408	0.0409361	0.827385	0.874938	0.893618	Yes	Yes	Yes
P53355	DAPK1	1760.54	1699.68	2299.62	1667.62	2243.58	2406.96	11091.3	10680.7	0.0175882	0.159305	0.0351315	0.0188573	0.84107	0.817782	0.786397	Yes	Yes	Yes
P53396	ACLY	421545	451782	503870	494575	557321	515620	1.41036e+06	1.32689e+06	0.0346231	0.00930933	0.0388656	0.0304927	0.680948	0.635239	0.608023	Yes	Yes	Yes
P53567	CEBPG	18276.1	17488.7	17349.7	18377.6	22972.1	21952.8	46456.8	45958.9	0.0220138	0.0287715	0.0226885	0.00538756	0.613	0.613406	0.513882	Yes	Yes	Yes
P53582	METAP1	77437.9	90589.9	79024.8	75611	101589	172223	657309	568229	0.0782732	0.0220765	0.257967	0.0726867	0.862895	0.873822	0.776578	Yes	Yes	No
P53597	SUCLG1	203564	183137	225190	170894	256787	256483	647041	731026	0.0528223	0.137083	0.000591016	0.0609441	0.719389	0.71258	0.627544	Yes	Yes	Yes
P53618	COPB1	52511.9	53138.9	47598.6	42840.6	77986.3	59746	123702	143712	0.00593488	0.0526099	0.132433	0.0748288	0.604917	0.661801	0.484948	Yes	Yes	Yes
P53621	COPA	190058	188032	154381	157559	244894	243937	716765	664486	0.00535688	0.0101869	0.00195673	0.0378486	0.72627	0.774161	0.646096	Yes	Yes	Yes
P53701	HCCS	13805.1	16082.1	13850	13798	17179.2	18573.7	41752.1	44890	0.0761861	0.00187963	0.0390051	0.0362173	0.65505	0.680894	0.58735	Yes	Yes	Yes
P53801	PTTG1IP	7406.84	6836.06	6985.33	7272.59	7633.84	8340.49	35621.1	39932.1	0.0400745	0.0201471	0.0442366	0.0570596	0.811485	0.811286	0.788569	Yes	Yes	Yes
P53804	TTC3	5383.04	5397.9	5247.1	5894.85	6010.53	7332.19	14586	14720.6	0.00137848	0.0581362	0.0990549	0.00459285	0.632132	0.619813	0.544719	Yes	Yes	Yes
P53816	PLAAT3	101307	210184	120608	161116	163507	217755	326849	466053	0.349537	0.143787	0.142285	0.175563	0.607151	0.644692	0.519155	No	Yes	Yes
P53985	SLC16A1	202290	197672	158243	186261	152889	197725	238512	268254	0.0115446	0.0813278	0.127881	0.0586903	0.210756	0.320192	0.308134	Yes	Yes	Yes
P53990	IST1	402801	352680	359106	328811	501293	482724	932973	969383	0.0663421	0.0440384	0.0188712	0.0191396	0.602871	0.638387	0.482738	Yes	Yes	Yes
P53999	SUB1	258873	296269	229130	287246	323383	415579	836736	869897	0.0673624	0.112547	0.124764	0.019431	0.674715	0.69743	0.567006	Yes	Yes	Yes
P54132	BLM	9408.42	8947.68	9041.4	8973.37	11394.6	11079.6	25382.1	25208	0.0251001	0.00377642	0.0140165	0.00344197	0.637161	0.643908	0.555759	Yes	Yes	Yes
P54136	RARS1	39316.6	41644.2	39510.2	38338.2	49870.9	49663	138036	136527	0.0287498	0.0150544	0.0020887	0.00549612	0.705128	0.716464	0.637483	Yes	Yes	Yes
P54577	YARS1	219677	223558	165825	188423	317953	270754	472012	425067	0.00875462	0.063792	0.0801736	0.0523312	0.505913	0.60511	0.34375	Yes	Yes	Yes
P54578	USP14	302621	330186	290276	244254	470684	343798	1.11819e+06	1.22295e+06	0.0435601	0.0860989	0.155787	0.0447469	0.729701	0.771679	0.6521	Yes	Yes	Yes
P54619	PRKAG1	161822	185556	146594	207582	235508	277734	308488	268779	0.0683217	0.172197	0.0822742	0.0687893	0.398237	0.38646	0.110911	Yes	Yes	Yes
P54652	HSPA2	138216	126127	153959	131492	136354	138072	416340	406327	0.0457319	0.0787052	0.00625825	0.0121714	0.678675	0.653017	0.666419	Yes	Yes	Yes
P54707	ATP12A	14775.1	15201.4	17328.9	17323.1	19073.6	19237.3	30878	31085.4	0.0142207	0.000167861	0.00427349	0.00334737	0.516222	0.440767	0.381718	Yes	Yes	Yes
P54709	ATP1B3	24976	26100.8	23329.1	23168.2	31824.7	32873.4	140308	152790	0.0220219	0.00346135	0.0162096	0.042587	0.825735	0.84136	0.779261	Yes	Yes	Yes
P54727	RAD23B	7656.44	8427.87	8771.27	7913.61	8202.41	9911.55	20663.8	19621.5	0.0479617	0.0514031	0.0943549	0.025873	0.60074	0.585832	0.550358	Yes	Yes	Yes
P54764	EPHA4	76735.7	78579.5	71206.7	77376.8	97267	105417	334588	328105	0.0118712	0.0415266	0.0402082	0.00978301	0.76563	0.775788	0.694152	Yes	Yes	Yes
P54819	AK2	19419.3	22486.6	27546.9	23386.3	21426.4	27032.4	42446.6	39892.9	0.0731959	0.0816877	0.115686	0.0310152	0.49106	0.381425	0.411475	Yes	Yes	Yes
P54852	EMP3	77377.7	71723.1	65542.3	90786.7	108557	100318	1.4089e+06	1.64704e+06	0.037925	0.161483	0.0394449	0.0779259	0.95121	0.948844	0.93165	Yes	Yes	Yes
P54886	ALDH18A1	6715.47	7895.84	6704.16	6638.2	6710.75	8534.42	65482.3	64909.3	0.0807847	0.0049436	0.119623	0.00439434	0.887943	0.897675	0.883082	Yes	Yes	Yes
P54920	NAPA	3581.91	3655.33	3957.13	3314.24	3796.24	4594.19	13007.9	12336	0.0101448	0.0884129	0.0951025	0.0265116	0.714438	0.713091	0.668936	Yes	Yes	Yes
P55010	EIF5	364643	384686	389963	375835	429043	484151	802146	737743	0.0267469	0.0184483	0.0603462	0.0418229	0.513387	0.502692	0.406975	Yes	Yes	Yes
P55011	SLC12A2	247248	281970	243355	213316	292524	257328	2.15864e+06	2.1774e+06	0.0656107	0.0657799	0.0640109	0.0043263	0.877949	0.89468	0.87319	Yes	Yes	Yes
P55039	DRG2	59919.3	63443.4	68448.3	61070.5	70145.6	72706.6	253376	243591	0.0285664	0.0569625	0.0179281	0.0196881	0.751769	0.739382	0.712552	Yes	Yes	Yes
P55042	RRAD	4848.32	4805.27	3551.96	2768.25	10530.6	6128.05	9461.84	10847.7	0.00445955	0.124001	0.264279	0.068235	0.524676	0.688805	0.179762	Yes	Yes	No
P55060	CSE1L	24842.4	23853.9	25797.7	22029.7	34666.7	27587.6	65424.4	68896.9	0.0203005	0.0787831	0.113714	0.0258528	0.637464	0.643932	0.536527	Yes	Yes	Yes
P55061	TMBIM6	2329.81	2317.22	2270.99	1810.93	2897.98	2624.32	6750.97	6002.82	0.00271022	0.112707	0.0495557	0.0586616	0.635635	0.679945	0.567007	Yes	Yes	Yes
P55072	VCP	181484	198397	175751	179882	227819	240701	744575	705232	0.0445206	0.0116145	0.0274943	0.0271372	0.737978	0.754703	0.67684	Yes	Yes	Yes
P55081	MFAP1	10107.3	10967.9	9425.27	10011	14956.7	13541.6	28508.5	30748.5	0.0408327	0.0301384	0.0496526	0.0378029	0.644342	0.672	0.519073	Yes	Yes	Yes
P55084	HADHB	367592	394064	431707	385560	514519	416126	2.47747e+06	2.67894e+06	0.0347559	0.056465	0.105726	0.0390732	0.85229	0.841505	0.819517	Yes	Yes	Yes
P55145	MANF	23742.3	25036.5	24369.1	26230.8	24147.6	32062.7	50864.5	49524.8	0.0265315	0.0367919	0.140813	0.0133456	0.514104	0.495963	0.440076	Yes	Yes	Yes
P55209	NAP1L1	2713.41	2365.49	3955.32	2504.46	3314.85	3965.53	10555.7	10868.6	0.0685022	0.224598	0.0893749	0.0146042	0.762937	0.698483	0.660181	Yes	No	Yes
P55265	ADAR	210734	237859	220200	212206	234367	298643	763969	671410	0.0604658	0.0184859	0.120591	0.0644838	0.687474	0.698751	0.628662	Yes	Yes	Yes
P55327	TPD52	22923.9	26086.4	34672.7	28471.9	33093.4	47635.7	123704	124574	0.0645265	0.0981998	0.180137	0.00350346	0.802599	0.745669	0.674843	Yes	Yes	Yes
P55769	SNU13	13340.5	12743.5	12863.2	14134.8	20498	16957.3	25989.1	26104.2	0.0228848	0.0470977	0.0945321	0.00220929	0.499282	0.481736	0.280994	Yes	Yes	Yes
P55795	HNRNPH2	7051.73	6697.13	5947.29	6854.35	11444.8	9166.33	19908.2	18332.3	0.0257909	0.0708545	0.110546	0.0412113	0.640464	0.665234	0.461014	Yes	Yes	Yes
P55854	SUMO3	46019.8	46307.9	46823.2	40008.4	56506.9	65592.6	285154	330725	0.00312047	0.0784824	0.0744123	0.0739928	0.850088	0.859012	0.801748	Yes	Yes	Yes
P56181	NDUFV3	111247	115754	113159	127213	130140	167136	323347	298979	0.0198541	0.0584672	0.12445	0.0391558	0.635238	0.613753	0.522315	Yes	Yes	Yes
P56182	RRP1	22207.3	22899.8	21343.9	21966.1	24305.1	25191.8	85598.9	90563.3	0.0153525	0.0143659	0.0179138	0.0281807	0.743946	0.754147	0.719026	Yes	Yes	Yes
P56192	MARS1	159681	112022	70097.5	102416	93434.4	186155	617780	454501	0.175406	0.187341	0.331632	0.152272	0.746612	0.839115	0.739257	Yes	Yes	No
P56211	ARPP19	10886.4	11960.6	12529.2	14853.4	13369.2	16527.6	50709.2	53929.7	0.0470151	0.0848792	0.105644	0.0307772	0.781659	0.738313	0.714286	Yes	Yes	Yes
P56270	MAZ	5762.48	6739.31	5889.63	5933.53	7638.86	8102.46	36454.8	43371.7	0.0781351	0.00371373	0.029451	0.0866492	0.843388	0.851889	0.802806	Yes	Yes	Yes
P56377	AP1S2	7661.58	8635.06	6867.72	6564.08	11525.8	9982.84	19808.3	22499.5	0.0597354	0.0226059	0.0717374	0.0636089	0.614807	0.682522	0.491614	Yes	Yes	Yes
P56378	ATP5MJ	104382	135729	175186	149296	39918	143101	211531	178052	0.130554	0.079789	0.563783	0.0859367	0.383671	0.167102	0.530217	Yes	Yes	No
P56385	ATP5ME	1674.15	1905.38	2121.42	1836.85	1756.34	2141.83	11697.6	11173.9	0.0645978	0.0718929	0.0988894	0.0228989	0.843495	0.826935	0.829562	Yes	Yes	Yes
P56545	CTBP2	7382.48	8039.28	7266.43	7235.57	10046.4	10538.1	31801.8	29095.9	0.0425891	0.00212792	0.023888	0.0444338	0.74676	0.761863	0.661982	Yes	Yes	Yes
P56556	NDUFA6	74516.4	92103	86281.6	77263	85966	94570.4	505219	556760	0.105549	0.0551443	0.04766	0.0485334	0.843105	0.846	0.83	Yes	Yes	Yes
P56945	BCAR1	6495.67	6643.37	6449.06	6603.17	6734.74	7782.65	11748.1	11679.2	0.0112414	0.0118073	0.0721826	0.00293824	0.439156	0.442862	0.380321	Yes	Yes	Yes
P57088	TMEM33	1.28569e+06	1.33741e+06	1.51382e+06	1.6218e+06	2.11573e+06	2.5834e+06	7.82235e+06	8.00104e+06	0.019716	0.0344363	0.0995231	0.0112929	0.834227	0.801837	0.703026	Yes	Yes	Yes
P57721	PCBP3	31384.8	31440.8	25984.5	27492.5	38568	37040.4	56892.3	61823.1	0.000890942	0.0281989	0.0202049	0.0415348	0.470788	0.549536	0.363112	Yes	Yes	Yes
P57723	PCBP4	20906.6	21307.3	21061.7	19840.7	24045.2	36097.2	260799	256559	0.0094905	0.0298518	0.20039	0.00819529	0.918405	0.92094	0.883751	Yes	Yes	No
P58546	MTPN	11127.2	12397.4	12944.9	12012.5	11329.1	14726.1	28749.6	25496.7	0.053994	0.037359	0.130376	0.0599645	0.566336	0.539923	0.519687	Yes	Yes	Yes
P59768	GNG2	908.682	945.6	1273.6	1315.73	1163.3	1052.2	1955.66	1981.37	0.0199096	0.016273	0.0501466	0.00653116	0.529015	0.342314	0.437265	Yes	Yes	Yes
P59998	ARPC4	37060.6	69231.5	27289.3	48348.3	54163	59354.1	289191	332805	0.302666	0.278421	0.04573	0.0701181	0.829111	0.878395	0.817495	No	No	Yes
P60002	ELOF1	3239.2	3722.48	3059.14	3013.19	5201.58	4446.82	6329.41	6893.33	0.0694207	0.0075657	0.0782269	0.0426474	0.473507	0.540766	0.270318	Yes	Yes	Yes
P60033	CD81	753386	809510	661279	641428	864111	834331	5.94913e+06	6.56347e+06	0.0359101	0.0152378	0.017534	0.0490979	0.875094	0.895888	0.864261	Yes	Yes	Yes
P60059	SEC61G	240688	216207	232204	206642	319165	312509	829185	965739	0.0535832	0.058248	0.0105373	0.0760775	0.745452	0.755507	0.648077	Yes	Yes	Yes
P60174	TPI1	4.58615e+06	4.91795e+06	3.42501e+06	3.96121e+06	6.68894e+06	5.61173e+06	1.04066e+07	1.12745e+07	0.0349113	0.0725954	0.0875739	0.0400339	0.561641	0.659324	0.432654	Yes	Yes	Yes
P60228	EIF3E	93403.7	102155	89496.2	101237	104586	102576	256905	266895	0.0447521	0.0615561	0.00970554	0.0190729	0.626653	0.635867	0.604502	Yes	Yes	Yes
P60468	SEC61B	6733.84	5980.42	5336.77	5257.72	12014.2	9622.01	16186.1	20356.6	0.059258	0.00746109	0.110566	0.114127	0.65207	0.710079	0.407918	Yes	Yes	Yes
P60520	GABARAPL2	780596	1.12462e+06	801831	577521	1.59186e+06	1.43975e+06	6.21164e+06	6.92651e+06	0.180568	0.16262	0.0501743	0.0544111	0.854986	0.895012	0.769251	Yes	Yes	Yes
P60660	MYL6	39799.6	47072.3	54671.8	40802.6	57118	77700.3	159880	129349	0.0837174	0.145266	0.152667	0.105561	0.699642	0.6699	0.533869	Yes	Yes	Yes
P60763	RAC3	61819.4	80857.9	55151.6	65007.5	98424.7	129523	573686	649684	0.133438	0.0820237	0.136426	0.0621219	0.883374	0.90178	0.813673	Yes	Yes	Yes
P60842	EIF4A1	256620	289979	410855	198596	243871	302376	2.218e+06	2.06069e+06	0.061029	0.348278	0.107104	0.0367659	0.872251	0.857561	0.872333	Yes	No	Yes
P60866	RPS20	98741.2	98850.3	103810	85305.2	99116.5	99485	771496	793533	0.000552295	0.097847	0.00185578	0.0140811	0.873746	0.879162	0.8731	Yes	Yes	Yes
P60891	PRPS1	87945.2	89759	101348	100915	77663	89022.6	208826	160069	0.0102065	0.00214037	0.0681501	0.13217	0.518279	0.451705	0.548148	Yes	Yes	Yes
P60900	PSMA6	25887.6	26256.6	21977.4	46764.9	53469.3	30403.8	540124	590468	0.00707695	0.360586	0.275005	0.0445291	0.953879	0.939198	0.925815	Yes	No	No
P60903	S100A10	832386	889507	733980	697799	938108	2.58243e+06	6.36249e+07	6.04608e+07	0.0331732	0.0252703	0.467066	0.0254997	0.986123	0.988461	0.971628	Yes	Yes	No
P60953	CDC42	21989.9	25018.2	22066.8	23277.8	28441.2	29899.3	57162.2	64241.6	0.0644199	0.0267055	0.0249922	0.0583126	0.612795	0.626497	0.519451	Yes	Yes	Yes
P60981	DSTN	276891	294816	427742	292894	352464	311198	693999	765351	0.0313529	0.187123	0.0621788	0.0488934	0.608245	0.506194	0.545234	Yes	Yes	Yes
P61006	RAB8A	44610	47963.8	46881.6	48803.6	51208.7	55006.4	76651.7	83595.3	0.0362286	0.020087	0.0357545	0.0433306	0.422306	0.402889	0.337179	Yes	Yes	Yes
P61009	SPCS3	12248.8	12360.9	22283.1	12757	19199.4	18598	33028.4	30674.2	0.00455831	0.271863	0.0159126	0.0369561	0.613678	0.449942	0.406657	Yes	No	Yes
P61011	SRP54	235387	265067	233612	203378	306985	337089	1.4777e+06	1.22451e+06	0.0593071	0.069187	0.0467398	0.0936976	0.814799	0.838284	0.761649	Yes	Yes	Yes
P61019	RAB2A	146759	132155	159549	137413	145104	142865	278117	253410	0.0523597	0.0745386	0.00777355	0.0464826	0.47526	0.441304	0.458223	Yes	Yes	Yes
P61020	RAB5B	15938.1	15494.3	15284.9	15075	23851.1	19636.1	34782	35339.2	0.0141198	0.00691572	0.0969238	0.00794706	0.551741	0.567037	0.379828	Yes	Yes	Yes
P61024	CKS1B	3466.77	3812.36	4320.05	3120.25	3091.44	3192.01	41891.5	42673.7	0.0474764	0.161257	0.016005	0.00924914	0.913923	0.912017	0.925697	Yes	Yes	Yes
P61026	RAB10	199280	222322	187691	202781	221075	260454	2.478e+06	2.29904e+06	0.054652	0.0386442	0.0817785	0.0374617	0.911744	0.918261	0.899199	Yes	Yes	Yes
P61081	UBE2M	164332	181965	167474	135850	234391	213265	617551	622075	0.0509203	0.104258	0.0471915	0.00364932	0.720644	0.75531	0.638878	Yes	Yes	Yes
P61086	UBE2K	6017.5	6549.12	7180.7	6950.85	10054.9	8537.64	14147.3	13258	0.0423042	0.0162649	0.0816038	0.032449	0.541454	0.484351	0.321575	Yes	Yes	Yes
P61106	RAB14	21015.7	19320.3	18882.6	23311	23089.3	21076.5	32436.5	33882.5	0.0420307	0.104956	0.0455736	0.0218041	0.391789	0.363779	0.334041	Yes	Yes	Yes
P61158	ACTR3	433883	401316	385174	348996	558434	550096	1.80047e+06	2.0242e+06	0.0389928	0.0492779	0.00752128	0.0584956	0.781628	0.808043	0.710163	Yes	Yes	Yes
P61160	ACTR2	59142.2	63169	53575.7	54293	72891.4	70245.9	658826	646743	0.0329225	0.00665	0.0184822	0.00925457	0.906316	0.917378	0.890364	Yes	Yes	Yes
P61165	TMEM258	28746.2	30648.5	29996	30080	37692	37155.2	128981	134758	0.0320278	0.00139842	0.00717191	0.0219049	0.774797	0.772214	0.716207	Yes	Yes	Yes
P61201	COPS2	53022	55489.3	52601.6	59326.5	69515.3	61181.1	151751	128854	0.0227377	0.0600829	0.0637678	0.0815991	0.613294	0.601118	0.534233	Yes	Yes	Yes
P61221	ABCE1	31352.1	33306	27724.4	32735.1	40674.1	36540.1	101151	110230	0.0302192	0.0828775	0.0535396	0.0429505	0.694117	0.71398	0.634717	Yes	Yes	Yes
P61224	RAP1B	213434	214078	292580	272694	360230	347589	1.40964e+06	1.22062e+06	0.00150574	0.0351807	0.0178585	0.0718668	0.837464	0.785088	0.730894	Yes	Yes	Yes
P61244	MAX	630.823	444.827	915.567	744.237	643.216	580.671	2148.01	1696.98	0.172915	0.103223	0.0511035	0.117304	0.720246	0.56832	0.681692	Yes	Yes	Yes
P61247	RPS3A	1.9839e+06	1.88737e+06	781950	869359	1.10767e+06	913298	1.36254e+07	1.37707e+07	0.0249359	0.0529329	0.0961769	0.005304	0.858693	0.939725	0.926232	Yes	Yes	Yes
P61254	RPL26	3.07269e+06	3.12567e+06	2.27341e+06	2.26144e+06	1.27772e+06	1.20903e+06	2.7604e+07	2.4547e+07	0.00854702	0.0026384	0.0276233	0.0586169	0.881146	0.913044	0.952316	Yes	Yes	Yes
P61289	PSME3	7395.2	8511.82	7476.51	6665.28	9124.81	11476.7	58649	56373.5	0.0701964	0.0573642	0.114159	0.019783	0.861705	0.877052	0.820892	Yes	Yes	Yes
P61313	RPL15	3068.47	3016.52	2887.39	3102.29	3277.37	2939.89	9605.01	9097.96	0.00853796	0.0358782	0.0542813	0.0271108	0.674651	0.679747	0.667579	Yes	Yes	Yes
P61353	RPL27	930263	985786	532609	487473	193739	177980	7.02844e+06	7.73337e+06	0.0289779	0.0442478	0.0423945	0.0477538	0.870202	0.930897	0.974819	Yes	Yes	Yes
P61513	RPL37A	358742	286273	188406	220516	184719	152915	1.69611e+06	1.99555e+06	0.112352	0.0785241	0.0941947	0.081114	0.825278	0.889231	0.908541	Yes	Yes	Yes
P61586	RHOA	966348	980010	852294	1.03179e+06	1.50536e+06	1.30143e+06	2.87239e+06	3.18559e+06	0.00701928	0.0952717	0.0726577	0.0517002	0.678712	0.688991	0.53668	Yes	Yes	Yes
P61604	HSPE1	374447	438152	526197	421551	435460	486355	1.19485e+06	1.28591e+06	0.0783971	0.110415	0.0552119	0.0367072	0.672439	0.61796	0.628414	Yes	Yes	Yes
P61758	VBP1	30255	30920.3	31085.2	30184.8	40477.9	38404.6	106783	107954	0.0108766	0.0146957	0.0262829	0.0054548	0.715115	0.714674	0.632654	Yes	Yes	Yes
P61769	B2M	11132.3	11744.3	11966.2	11418.4	13513	13627.4	35973.2	34431	0.0267506	0.0234263	0.00421563	0.0219042	0.675067	0.667852	0.614505	Yes	Yes	Yes
P61812	TGFB2	14222.8	16002.6	16378.2	14079.2	15414.9	16327.4	50792.5	47873.1	0.0588842	0.0754832	0.0287457	0.0295886	0.693659	0.691307	0.678285	Yes	Yes	Yes
P61916	NPC2	90445.3	79596.1	55915.2	78236.3	135842	101424	156698	162789	0.0638035	0.166387	0.145061	0.0190642	0.467767	0.580103	0.257352	Yes	Yes	Yes
P61927	RPL37	1.37581e+06	1.40485e+06	1.04838e+06	1.03785e+06	789901	820857	4.62917e+06	4.47482e+06	0.0104424	0.00504356	0.0192179	0.0169539	0.694567	0.770844	0.823071	Yes	Yes	Yes
P61956	SUMO2	880.665	911.529	1068.96	1190.9	722.402	958.268	4803.14	4274.1	0.0172215	0.0539553	0.140341	0.058282	0.802562	0.751041	0.814848	Yes	Yes	Yes
P61960	UFM1	4211.99	11424.8	3275.3	3208.14	4008.28	5215.47	6944.07	7375.78	0.461271	0.0103585	0.130879	0.0301475	0	0.547241	0.355877	No	Yes	Yes
P61966	AP1S1	5288.2	6135.27	5370.77	5001.51	6775.63	6024.76	27588.3	29409.3	0.0741516	0.035601	0.0586597	0.0319475	0.79958	0.818022	0.775422	Yes	Yes	Yes
P61970	NUTF2	74325.4	82904.2	92657.5	85566.4	91322.2	104453	269770	239707	0.0545624	0.0397874	0.0670697	0.0590068	0.69139	0.650183	0.615734	Yes	Yes	Yes
P61978	HNRNPK	190108	184495	159806	219230	221905	311484	713974	732546	0.0149826	0.156776	0.167942	0.0128393	0.741031	0.737967	0.631261	Yes	Yes	Yes
P61981	YWHAG	55150.3	76052.6	54216.8	74424.4	59645.5	84364.5	125708	138944	0.159313	0.157085	0.171648	0.0500111	0.504244	0.513923	0.455851	Yes	Yes	Yes
P62070	RRAS2	7957.38	8363.76	8067.49	9026.99	7689.98	8671.01	20097.6	19523.6	0.0248987	0.0561289	0.0599611	0.0144874	0.58807	0.568552	0.587064	Yes	Yes	Yes
P62072	TIMM10	59745.2	69966.7	61434.1	75851.6	40740.2	78491.8	223604	192279	0.0788012	0.105018	0.316623	0.0753231	0.688105	0.669893	0.713304	Yes	Yes	No
P62081	RPS7	354313	376327	493349	334347	293131	328413	9.77113e+06	8.4693e+06	0.0301301	0.192102	0.0567662	0.0713706	0.959944	0.954623	0.965925	Yes	Yes	Yes
P62136	PPP1CA	56554.5	39141.9	48193.5	73223.7	87052.9	74162.6	312824	378593	0.181957	0.20615	0.0799567	0.0951214	0.861594	0.824394	0.766833	Yes	No	Yes
P62191	PSMC1	581388	495318	703855	960286	769158	1.03393e+06	850889	1.04653e+06	0.0799384	0.154093	0.146842	0.103108	0.432541	0.122943	0.0497164	Yes	Yes	Yes
P62195	PSMC5	10186.2	10519.5	13974.9	10221.4	10751.7	13566.1	50225.2	48045.6	0.0160981	0.155126	0.115734	0.0221793	0.789299	0.753779	0.752543	Yes	Yes	Yes
P62241	RPS8	372957	359247	136034	144902	96926.2	93717.1	1.13033e+06	1.12668e+06	0.0187241	0.0315673	0.0168329	0.00161793	0.675587	0.875528	0.915533	Yes	Yes	Yes
P62244	RPS15A	405798	401206	203370	243470	344568	272822	1.39756e+06	1.60758e+06	0.0056903	0.0897414	0.116209	0.0698851	0.731459	0.851308	0.794555	Yes	Yes	Yes
P62249	RPS16	263500	283588	227826	211950	309277	246263	1.30381e+06	1.14397e+06	0.036719	0.0360996	0.113428	0.0653005	0.776497	0.820337	0.773044	Yes	Yes	Yes
P62258	YWHAE	119316	145843	134016	94959.1	142179	150019	499591	575732	0.100041	0.170572	0.0268326	0.0708074	0.753414	0.787064	0.72827	Yes	Yes	Yes
P62263	RPS14	81781.6	79706.1	94192.7	74059.4	80765.1	80382.1	616954	597618	0.0128521	0.119661	0.00237639	0.01592	0.867041	0.861472	0.867322	Yes	Yes	Yes
P62266	RPS23	328075	314586	206349	209123	204294	181530	894527	856890	0.0209891	0.00667624	0.0589993	0.0214898	0.633062	0.76278	0.779707	Yes	Yes	Yes
P62269	RPS18	4282.67	4141.47	2602.88	2702.78	5632.93	3333.54	24083.8	22653.3	0.0167609	0.0188297	0.256443	0.0306069	0.819755	0.886479	0.808151	Yes	Yes	No
P62273	RPS29	1.79499e+06	2.00944e+06	1.12097e+06	945364	1.11813e+06	772157	9.61574e+06	9.37723e+06	0.0563694	0.0849828	0.183027	0.012558	0.799693	0.891205	0.900474	Yes	Yes	Yes
P62277	RPS13	657534	571842	412080	340807	470883	341700	5.77109e+06	5.95829e+06	0.0697036	0.0946659	0.158979	0.0159598	0.895188	0.935812	0.930722	Yes	Yes	Yes
P62280	RPS11	519385	486815	211343	286840	307410	259994	2.3422e+06	2.33097e+06	0.0323699	0.151545	0.083567	0.00240139	0.784686	0.893395	0.878583	Yes	Yes	Yes
P62314	SNRPD1	1643.42	1556.98	1631.17	1527.59	2439.33	1681.6	6142.45	4968.23	0.0270093	0.0327901	0.183874	0.105684	0.711952	0.715701	0.629103	Yes	Yes	Yes
P62316	SNRPD2	253579	255542	347707	241778	187713	246185	4.04882e+06	3.85959e+06	0.00385599	0.179697	0.134759	0.0239276	0.935623	0.925461	0.945135	Yes	Yes	Yes
P62318	SNRPD3	12700.3	19807.8	19958	21905.1	19935.9	26122.1	381335	371414	0.218639	0.0465097	0.134314	0.0131798	0.956814	0.944386	0.938814	No	Yes	Yes
P62328	TMSB4X	231073	163616	235445	186882	387685	222307	840603	998820	0.170912	0.11499	0.271114	0.086014	0.785428	0.770403	0.668378	Yes	Yes	No
P62330	ARF6	9585.36	9285.92	10657.2	10415.4	10643	12954	21707	21051.4	0.0158674	0.0114736	0.0979364	0.0153324	0.558653	0.50717	0.44813	Yes	Yes	Yes
P62333	PSMC6	488346	487338	397771	367736	670885	570290	898858	980010	0.00103273	0.039235	0.0810483	0.0431918	0.480706	0.59257	0.339403	Yes	Yes	Yes
P62424	RPL7A	5.65449e+06	5.29984e+06	2.2925e+06	2.60828e+06	2.89928e+06	2.51697e+06	2.37435e+07	2.43305e+07	0.032376	0.0644347	0.0705852	0.0122101	0.772136	0.898058	0.887335	Yes	Yes	Yes
P62487	POLR2G	12640.3	12716	14779.4	11881.4	15130.3	16183.9	39163.3	36332	0.00298732	0.108699	0.033645	0.0375019	0.664134	0.646855	0.585217	Yes	Yes	Yes
P62495	ETF1	201175	166436	319090	171477	214886	236186	560247	504773	0.0944983	0.300904	0.0472202	0.052088	0.654832	0.539383	0.576467	Yes	No	Yes
P62633	CNBP	3068.35	3419.79	3436.14	3798.07	3328.2	4159.14	9357.64	9804.51	0.0541669	0.0500302	0.110979	0.0233204	0.661409	0.622474	0.609264	Yes	Yes	Yes
P62701	RPS4X	3.02316e+06	3.34971e+06	2.1184e+06	2.56196e+06	1.75377e+06	1.89837e+06	3.35695e+07	3.12803e+07	0.0512407	0.0947705	0.0395934	0.0353003	0.901729	0.927828	0.943683	Yes	Yes	Yes
P62736	ACTA2	741447	725929	607750	556391	1.06288e+06	2.26754e+06	5.66178e+07	5.10423e+07	0.0105751	0.0441175	0.361714	0.0517882	0.98637	0.989187	0.969065	Yes	Yes	No
P62750	RPL23A	6.81591e+06	7.021e+06	6.09832e+06	5.67158e+06	8.57172e+06	6.92787e+06	5.87026e+07	6.33462e+07	0.0148215	0.0362568	0.106057	0.0380466	0.886628	0.903564	0.873005	Yes	Yes	Yes
P62753	RPS6	1.709e+07	1.60457e+07	8.97834e+06	1.06333e+07	1.47038e+07	1.21427e+07	3.91427e+07	3.84888e+07	0.0315129	0.0843843	0.0953979	0.00842213	0.573167	0.747376	0.654181	Yes	Yes	Yes
P62805	H4C1	1.37089e+06	1.2318e+06	1.24895e+06	1.02544e+06	1.11528e+06	954037	2.17574e+07	1.99077e+07	0.0534404	0.0982724	0.0779216	0.0443945	0.937533	0.945413	0.950334	Yes	Yes	Yes
P62820	RAB1A	2.11342e+06	1.89426e+06	2.15183e+06	1.68169e+06	2.97925e+06	3.18683e+06	8.38107e+06	7.92726e+06	0.0546859	0.12264	0.0336657	0.0278264	0.754256	0.764935	0.621906	Yes	Yes	Yes
P62826	RAN	246011	240610	205130	210384	234517	284677	1.17599e+06	1.26778e+06	0.0110995	0.0126443	0.0966115	0.0375603	0.800874	0.829971	0.787545	Yes	Yes	Yes
P62834	RAP1A	305.457	377.962	391.477	247.682	363.541	473.953	821.424	830.23	0.106091	0.224975	0.131837	0.00533156	0.586221	0.613019	0.492936	Yes	No	Yes
P62837	UBE2D2	9551.52	10673.9	11399.2	10973.9	13046.2	12286.2	25183	25483.2	0.0554949	0.0190079	0.0300025	0.00592442	0.600809	0.558422	0.500013	Yes	Yes	Yes
P62841	RPS15	5349.04	5424.35	3757.38	3824.99	3879.75	3770.17	21589.8	21375.7	0.00699042	0.00891627	0.0143252	0.00498248	0.749255	0.823524	0.821952	Yes	Yes	Yes
P62847	RPS24	64550.1	63706.5	35765.4	35457	37551.4	34912.3	249089	268633	0.00657734	0.00433043	0.0364204	0.0377505	0.752267	0.862431	0.860033	Yes	Yes	Yes
P62851	RPS25	8724.71	9129.69	7053.08	7537.31	9712.58	9213.46	148061	141918	0.0226826	0.0331882	0.0263721	0.021187	0.938429	0.949685	0.934733	Yes	Yes	Yes
P62854	RPS26	20370.5	21220.1	21938.7	19724	23717.7	28202.5	64090.8	63359	0.0204263	0.0531584	0.0863781	0.00574208	0.673671	0.673105	0.592622	Yes	Yes	Yes
P62861	FAU	11202	12867.9	12752.1	9841.19	10065.3	15732.5	87527.6	101861	0.0692129	0.128841	0.219678	0.0756835	0.872907	0.880704	0.863784	Yes	Yes	No
P62875	POLR2L	5347.17	5105.82	5381.04	4048.72	4115.4	3807.83	56110.4	52703.9	0.0230891	0.141288	0.0388187	0.0313064	0.903937	0.913341	0.927186	Yes	Yes	Yes
P62888	RPL30	538025	563685	468756	413420	496373	479345	5.71977e+06	5.70533e+06	0.0232913	0.0627274	0.0174523	0.00126406	0.903571	0.922786	0.914599	Yes	Yes	Yes
P62899	RPL31	16970.1	18304.2	14502.6	14950.3	12885.4	14655	200040	206716	0.0378223	0.0152013	0.0642544	0.0164132	0.913279	0.927591	0.932292	Yes	Yes	Yes
P62906	RPL10A	589995	558713	458961	460794	651955	463051	2.80354e+06	2.86507e+06	0.0272325	0.00199205	0.16942	0.0108543	0.797356	0.837746	0.803301	Yes	Yes	Yes
P62910	RPL32	750554	749843	508077	530492	940681	650055	2.85733e+06	2.89264e+06	0.000473921	0.0215831	0.182699	0.00614183	0.73906	0.819378	0.723349	Yes	Yes	Yes
P62913	RPL11	14070.8	14137.5	16318.8	10098.1	13919.9	14310	96559	96184	0.00236438	0.235483	0.0138166	0.00194555	0.853648	0.862942	0.853536	Yes	No	Yes
P62917	RPL8	3.89205e+06	3.84401e+06	2.09812e+06	2.53195e+06	1.66921e+06	1.43079e+06	1.67889e+07	1.56296e+07	0.00620971	0.0936979	0.0769083	0.0357621	0.761369	0.857178	0.904376	Yes	Yes	Yes
P62937	PPIA	415466	408577	363273	377476	525411	545596	1.56531e+06	1.81667e+06	0.00835961	0.0191737	0.0188475	0.0743237	0.756343	0.780971	0.683319	Yes	Yes	Yes
P62942	FKBP1A	23540.8	28563.7	32036.7	26379.2	35533.3	39316.1	70240.5	68177.2	0.0964012	0.0968477	0.050539	0.0149063	0.623571	0.577974	0.459249	Yes	Yes	Yes
P62979	RPS27A	55479	54443.5	33002.3	36985	59129.2	36757.2	151826	188917	0.00942003	0.056907	0.233317	0.108854	0.677403	0.794603	0.718595	Yes	Yes	No
P62993	GRB2	73621.9	72405.8	74725.5	65784.7	97543.4	97121.2	239093	242528	0.00832766	0.0636314	0.0021688	0.00713304	0.6968	0.708256	0.595814	Yes	Yes	Yes
P63000	RAC1	267032	252155	187070	214835	368991	293121	695755	755611	0.0286539	0.0690839	0.114588	0.0412412	0.642277	0.723085	0.543801	Yes	Yes	Yes
P63010	AP2B1	20125.2	24835.4	21209.7	19882.7	36933.6	28585.5	89475.6	85246.6	0.104763	0.0322935	0.127416	0.0242042	0.742674	0.764813	0.62501	Yes	Yes	Yes
P63027	VAMP2	2560.66	3130.57	3154.29	2743.77	2403.73	3500.35	9878.13	9351.73	0.10014	0.0696023	0.185741	0.0273745	0.704042	0.693286	0.692973	Yes	Yes	Yes
P63098	PPP3R1	59223.7	56982.5	58499.9	67157.3	72819.9	76930.5	170180	186735	0.0192865	0.0688971	0.0274496	0.046382	0.674415	0.647935	0.580432	Yes	Yes	Yes
P63104	YWHAZ	82362.9	74456.3	88378.5	70345.5	92486.5	76059.5	170820	187858	0.050419	0.113612	0.0974631	0.0475038	0.562785	0.557475	0.530091	Yes	Yes	Yes
P63165	SUMO1	7803.43	9119.37	9730.74	9083.77	8882.62	11796.5	37251.1	33892.2	0.0777612	0.034387	0.140908	0.0472139	0.762131	0.735541	0.709332	Yes	Yes	Yes
P63167	DYNLL1	9538.67	9606.31	10411.5	9243.56	11806.4	11075.3	30463.5	32056.6	0.00353326	0.0594203	0.0319515	0.0254822	0.693779	0.685621	0.634011	Yes	Yes	Yes
P63208	SKP1	17031.7	18501.3	16527.2	17235.8	23567.8	26267.7	74508.7	70849	0.0413587	0.0209872	0.0541761	0.0251776	0.755548	0.767724	0.657152	Yes	Yes	Yes
P63218	GNG5	13638.7	14430.3	15573.5	13690.1	19616.9	18300.2	35674.5	34397.1	0.0282003	0.0643601	0.0347258	0.0182297	0.599424	0.582376	0.458881	Yes	Yes	Yes
P63220	RPS21	72812.8	63264.1	68743.4	61291.3	101443	84116.1	220692	219548	0.070171	0.0573086	0.0933767	0.00259827	0.690903	0.704628	0.578505	Yes	Yes	Yes
P63241	EIF5A	837460	823873	808825	693838	836282	757689	3.17086e+06	3.23134e+06	0.00817838	0.0765217	0.0493065	0.00944733	0.740506	0.76529	0.751028	Yes	Yes	Yes
P63244	RACK1	39495.7	41280.1	43794	35230.4	35641.8	37507.8	218558	216493	0.0220909	0.108366	0.0255089	0.00474597	0.81433	0.818356	0.83186	Yes	Yes	Yes
P63261	ACTG1	179142	153997	134614	136783	174100	184786	862789	856521	0.075479	0.00799275	0.0297754	0.00364594	0.806237	0.842147	0.791262	Yes	Yes	Yes
P63279	UBE2I	156535	164094	172953	151046	291544	222998	504209	544712	0.0235754	0.0676158	0.133217	0.0386142	0.694326	0.691112	0.509456	Yes	Yes	Yes
P63313	TMSB10	51314.9	47525	53207.2	49333.8	48179.7	56158.1	376545	407149	0.038344	0.0377735	0.0764673	0.0390514	0.873879	0.869157	0.866864	Yes	Yes	Yes
P67775	PPP2CA	16022.4	15587.1	15510.6	14763.8	21352	23160.6	67378.7	72907.1	0.0137704	0.024667	0.04063	0.0394084	0.774678	0.784195	0.682701	Yes	Yes	Yes
P67809	YBX1	461.576	586.306	656.1	597.844	456.278	1229.11	9872.34	8623.43	0.119031	0.0464579	0.458547	0.0675244	0.943345	0.932204	0.908877	Yes	Yes	No
P67812	SEC11A	40897.5	41329	45642.8	35324.5	40561.8	41819.4	259179	237316	0.00524747	0.127438	0.0152656	0.0440345	0.834386	0.836922	0.834075	Yes	Yes	Yes
P67870	CSNK2B	5002.89	5086.64	4207.26	4218.51	7794.51	6046.54	32244.2	38786.6	0.0083003	0.00133493	0.126289	0.0921056	0.857956	0.881379	0.80514	Yes	Yes	Yes
P68036	UBE2L3	33035.5	35447.9	37631	38138.8	49313.8	53258.8	79793.3	81098	0.0352259	0.00670176	0.0384605	0.00810934	0.57435	0.529062	0.362473	Yes	Yes	Yes
P68363	TUBA1B	619425	576647	215079	403342	891455	621398	4.06076e+06	3.90215e+06	0.0357655	0.304425	0.178508	0.0199188	0.849795	0.922337	0.810013	Yes	No	Yes
P68366	TUBA4A	150711	85983.7	106326	113204	166949	173743	471352	500318	0.273463	0.0313312	0.0199418	0.0298107	0.756404	0.77407	0.649375	No	Yes	Yes
P68371	TUBB4B	571764	623668	401011	456080	533352	638595	3.36592e+06	3.81385e+06	0.0434189	0.0642515	0.0898017	0.0623873	0.8335	0.880624	0.836771	Yes	Yes	Yes
P68400	CSNK2A1	28152.5	29366.8	29041.3	27137	32665.9	36203.5	105126	100955	0.0211103	0.0338976	0.0513666	0.0202396	0.720891	0.727398	0.665815	Yes	Yes	Yes
P78310	CXADR	7780.65	7945.51	7030.81	7789.66	9513.75	8432.48	14166.2	13239.6	0.0104832	0.0512024	0.0602501	0.0338116	0.426174	0.459221	0.345166	Yes	Yes	Yes
P78316	NOP14	274646	234412	272456	238484	375656	232737	738980	726137	0.0790361	0.0664889	0.234913	0.00876594	0.652548	0.651263	0.584748	Yes	Yes	No
P78318	IGBP1	11122.7	10745.7	10982.7	17914.1	17769.5	17641.2	29591.7	31810.4	0.01724	0.239866	0.00362372	0.0361337	0.64385	0.529384	0.4233	Yes	No	Yes
P78332	RBM6	4957.77	5226.45	5142.29	4975.28	5299.62	6523.76	14527.8	14547.9	0.0263821	0.0165066	0.103535	0.000691963	0.649735	0.652027	0.593359	Yes	Yes	Yes
P78344	EIF4G2	517163	629987	509877	497931	676643	559749	3.35057e+06	3.07009e+06	0.0983516	0.0118539	0.0945441	0.0436832	0.821335	0.843037	0.807435	Yes	Yes	Yes
P78345	RPP38	136548	220554	262293	267057	278597	336505	469302	486558	0.235242	0.00899933	0.0941451	0.0180531	0.626408	0.446206	0.356494	No	Yes	Yes
P78347	GTF2I	1401.87	1834.37	1583.43	1678.2	1455.96	1567.02	8299.91	7814.24	0.133643	0.029056	0.0367379	0.0301393	0.799168	0.797592	0.812402	Yes	Yes	Yes
P78356	PIP4K2B	2607.9	2944.69	3714.25	3726.29	2568.67	3529.59	6444.8	6017.39	0.0606544	0.00161732	0.157572	0.0342966	0.554445	0.402951	0.510659	Yes	Yes	Yes
P78362	SRPK2	71577.9	97516.2	126074	81568.9	92376.4	107501	243547	211320	0.153395	0.214333	0.0756684	0.0708506	0.628256	0.54351	0.560581	Yes	No	Yes
P78371	CCT2	1.6525e+06	1.60258e+06	2.22457e+06	1.85745e+06	1.51551e+06	1.88701e+06	3.15466e+06	2.83309e+06	0.0153355	0.0899375	0.109183	0.0537049	0.456377	0.318272	0.431755	Yes	Yes	Yes
P78395	PRAME	1537.7	1454.42	1105.77	1149.01	1517.41	1491.84	4608.8	3842.78	0.0278332	0.0191734	0.00849598	0.0906372	0.645969	0.733212	0.643942	Yes	Yes	Yes
P78406	RAE1	7156.2	8571.66	9811.95	6354.82	8367.34	8906.48	20491.5	20908.2	0.0899972	0.213842	0.0312111	0.0100641	0.620097	0.609495	0.582754	Yes	No	Yes
P78417	GSTO1	73124	76432.9	82794.4	85864.2	89989	82315.4	300687	279969	0.0221243	0.0182009	0.0445351	0.0356789	0.742435	0.709538	0.703259	Yes	Yes	Yes
P78527	PRKDC	89142.4	90586.6	92177.3	86747.2	97702.3	101761	326253	315566	0.00803515	0.0303485	0.0203462	0.0166516	0.719969	0.721223	0.689223	Yes	Yes	Yes
P78549	NTHL1	7557.69	7327.66	6262.38	7428.7	7259.25	6871.4	23882.2	21542.7	0.0154529	0.0851887	0.0274474	0.0515023	0.672308	0.698599	0.688922	Yes	Yes	Yes
P80188	LCN2	4498.89	4347.67	3855.94	3902.67	4813.95	4623.81	16618.2	16507.8	0.0170938	0.00602257	0.0201472	0.00333212	0.732942	0.765785	0.715095	Yes	Yes	Yes
P80303	NUCB2	2626.14	3405.87	4857.05	4606.79	2047	4801.24	7897	5541.12	0.129266	0.0264441	0.402182	0.175313	0.551127	0.295747	0.490388	Yes	Yes	No
P80723	BASP1	35081.5	30784.2	39330.4	34619.5	30291.9	37397.2	232458	259908	0.0652426	0.0637036	0.104969	0.0557517	0.866226	0.849807	0.862523	Yes	Yes	Yes
P82650	MRPS22	4115.31	4182.66	4177.03	5000.13	5292.47	5055.59	9742.27	9241.72	0.00811675	0.0896905	0.0228915	0.0263671	0.562896	0.516584	0.454906	Yes	Yes	Yes
P82663	MRPS25	1001.36	946.508	495.514	831.302	1143.14	745.457	5369.22	5283.87	0.0281617	0.253079	0.210571	0.00801207	0.817154	0.875453	0.822718	Yes	No	No
P82675	MRPS5	203244	197130	93969.2	115566	134409	119061	1.45581e+06	1.63748e+06	0.0152701	0.103072	0.0605516	0.0587308	0.870567	0.932261	0.918058	Yes	Yes	Yes
P82912	MRPS11	29668.6	37312.6	40490.6	52573.2	52876.5	39440.5	222628	250923	0.114122	0.129832	0.145542	0.0597518	0.858556	0.803477	0.805054	Yes	Yes	Yes
P82930	MRPS34	27679.1	32414.1	14993.6	18563.5	37958	27579.1	560085	459628	0.0787942	0.106384	0.158366	0.0985145	0.941069	0.967092	0.93573	Yes	Yes	Yes
P82932	MRPS6	954.971	880.253	1052.93	880.074	1129.94	1578.7	3248.36	3863.99	0.0407137	0.0894224	0.165677	0.0865583	0.741967	0.728219	0.619164	Yes	Yes	Yes
P82933	MRPS9	3757.64	3873.4	3621.68	4110.5	3754.02	4383.98	22855.5	23307.2	0.0151701	0.063219	0.0774102	0.00978352	0.834692	0.832502	0.823711	Yes	Yes	Yes
P82970	HMGN5	9507.25	8101.71	9655.82	8061.88	19289.5	11533.6	19557.6	24171.2	0.0798195	0.0899632	0.251626	0.105504	0.597315	0.594828	0.295132	Yes	Yes	No
P82979	SARNP	11751.1	13496.4	13381.3	13275.4	18675.4	18569.7	30516.2	31614.1	0.0691289	0.00397371	0.00283664	0.0176722	0.593637	0.570954	0.400532	Yes	Yes	Yes
P83111	LACTB	727.81	729.44	967.433	706.743	827.089	1240.99	6358.04	6441.67	0.00111859	0.155713	0.200138	0.00653367	0.88615	0.869202	0.838427	Yes	Yes	No
P83731	RPL24	2.48847e+06	2.23131e+06	1.92959e+06	1.77039e+06	1.99314e+06	2.29937e+06	1.57053e+07	1.63476e+07	0.0544866	0.0430285	0.0713388	0.0200381	0.852751	0.884567	0.866081	Yes	Yes	Yes
P83881	RPL36A	71410.6	67742.6	42213	42741.9	54710.1	41136.7	155074	169652	0.0263598	0.00622633	0.141615	0.0448907	0.571475	0.73838	0.704838	Yes	Yes	Yes
P84022	SMAD3	1540.98	1520.52	1133.19	1272.47	1654.31	1253.33	14993.5	12132.8	0.00668374	0.0578964	0.137905	0.105458	0.887139	0.911316	0.892811	Yes	Yes	Yes
P84077	ARF1	99501.4	106038	91804.7	92819.8	101787	137689	333097	372351	0.0318012	0.00549799	0.14992	0.0556445	0.70864	0.738288	0.660534	Yes	Yes	Yes
P84090	ERH	25798.2	25841.6	25661.8	23358	31427.3	32301.7	57499.8	57209.8	0.000840641	0.0469985	0.0137211	0.00252797	0.549822	0.572661	0.444432	Yes	Yes	Yes
P84095	RHOG	3307.56	324.933	3137.13	436.986	5238.57	3981.52	16351.1	16994.4	0.821096	0.755472	0.136339	0.0192912	0.891065	0.892816	0.723498	No	No	Yes
P84098	RPL19	970234	955633	515000	498688	554739	433303	2.99335e+06	3.58982e+06	0.00758163	0.0160915	0.122906	0.0906055	0.707456	0.846018	0.849914	Yes	Yes	Yes
P84101	SERF2	178414	185574	186233	194070	164783	208616	416059	527627	0.0196698	0.0206075	0.117389	0.118225	0.614292	0.597002	0.60432	Yes	Yes	Yes
P84103	SRSF3	4965.37	5098	3967.68	3615.02	3213.38	2832.38	24445.3	22364.9	0.0131791	0.0465078	0.063018	0.0444432	0.785018	0.838012	0.870845	Yes	Yes	Yes
P84243	H3-3A	44241.9	49790.8	42584.5	45406.5	49938.6	50747.4	305809	337446	0.0590103	0.0320717	0.0080331	0.0491819	0.853817	0.86321	0.843474	Yes	Yes	Yes
P98170	XIAP	1885.99	2081.72	2572.22	2406.73	2102.26	3071.53	5037.27	4702.58	0.0493295	0.0332374	0.187342	0.0343626	0.592632	0.488806	0.468802	Yes	Yes	Yes
P98175	RBM10	3425.18	3050.75	3602.9	4053.06	3407.55	4477.11	7610.61	6285.86	0.0578188	0.0587997	0.135651	0.0953293	0.533987	0.449071	0.432614	Yes	Yes	Yes
P98194	ATP2C1	659.862	903.193	1172.51	900.838	913.214	1105.99	4503.1	3469.73	0.155677	0.131029	0.0954702	0.129611	0.803952	0.739949	0.74674	Yes	Yes	Yes
P99999	CYCS	364714	429388	428589	330616	432258	421521	1.51428e+06	1.47213e+06	0.0814442	0.129047	0.0125764	0.0141121	0.734095	0.74578	0.714112	Yes	Yes	Yes
Q00059	TFAM	115911	123203	153502	142495	125544	138353	527592	606143	0.0304933	0.0371864	0.0485411	0.0692851	0.789092	0.738918	0.767232	Yes	Yes	Yes
Q00169	PITPNA	178939	196972	160407	155003	241463	226452	396797	417959	0.0479718	0.017134	0.0320798	0.0259722	0.538622	0.612879	0.4257	Yes	Yes	Yes
Q00266	MAT1A	11294.8	12615.5	11068.8	10694.2	16586.1	15055.3	35990	36844.4	0.0552337	0.017211	0.0483789	0.011731	0.671717	0.701199	0.565571	Yes	Yes	Yes
Q00325	SLC25A3	1.30133e+06	1.14894e+06	983430	771953	995421	1.1511e+06	8.47692e+06	8.88377e+06	0.062193	0.120473	0.0725278	0.023435	0.858861	0.898887	0.876357	Yes	Yes	Yes
Q00341	HDLBP	21516.9	22126.2	22749.7	22747.1	27468.6	25772.5	53878.4	54188.2	0.0139596	5.79317e-05	0.0318571	0.00286694	0.596146	0.578993	0.507331	Yes	Yes	Yes
Q00403	GTF2B	15997.3	14978.7	13031.1	14255.5	20301.4	21326	30773.5	32128.6	0.0328819	0.0448729	0.0246117	0.021544	0.507553	0.566206	0.33822	Yes	Yes	Yes
Q00526	CDK3	114794	108049	129926	111569	72497.7	91869	1.96965e+06	2.18447e+06	0.0302692	0.0760146	0.117854	0.051713	0.946356	0.941866	0.960433	Yes	Yes	Yes
Q00577	PURA	8920.27	11247.6	9255.33	9734.83	15561.6	12780.6	22631.2	23157.8	0.115399	0.0252502	0.0981201	0.0114993	0.559547	0.585268	0.381025	Yes	Yes	Yes
Q00610	CLTC	1.5515e+06	1.56092e+06	1.31473e+06	1.41137e+06	1.81491e+06	1.90313e+06	4.65465e+06	4.63442e+06	0.00302488	0.0354505	0.0237299	0.00217854	0.664938	0.706525	0.59974	Yes	Yes	Yes
Q00653	NFKB2	5202.62	5032.62	5565.08	5288.62	5952.93	5637.07	15673.6	15888.4	0.0166086	0.0254716	0.0272529	0.00680657	0.67571	0.656114	0.632786	Yes	Yes	Yes
Q00688	FKBP3	7054.89	7155.36	8410.95	7713.76	15658.6	8466.38	18972.2	18365.7	0.00706975	0.0432374	0.298123	0.0162455	0.619415	0.568141	0.353875	Yes	Yes	No
Q00765	REEP5	602460	694692	587306	602529	825418	849680	2.49834e+06	2.80259e+06	0.0711036	0.0127943	0.0144838	0.0573965	0.755297	0.775542	0.683999	Yes	Yes	Yes
Q00839	HNRNPU	6.06836e+06	6.34984e+06	6.15437e+06	5.67282e+06	7.16227e+06	7.23785e+06	3.02026e+07	3.07655e+07	0.0226669	0.0407154	0.00524886	0.00923232	0.796316	0.80601	0.763809	Yes	Yes	Yes
Q01082	SPTBN1	244618	249239	247332	248461	338749	330226	624549	605105	0.00935744	0.00227554	0.0127399	0.0158125	0.598377	0.596803	0.455965	Yes	Yes	Yes
Q01085	TIAL1	7744.49	8660.53	9180.75	8239.24	8692.27	9844.61	24865.6	23679.2	0.0558388	0.0540473	0.0621647	0.0244395	0.662065	0.641157	0.61815	Yes	Yes	Yes
Q01130	SRSF2	443373	457826	221073	171656	199640	311674	2.55295e+06	2.62862e+06	0.0160377	0.125832	0.21911	0.0146038	0.826076	0.924207	0.901321	Yes	Yes	No
Q01167	FOXK2	1333.75	1817.32	2071.25	1608.25	1348.76	2030.62	4340.96	4082.4	0.153463	0.125831	0.201772	0.0306951	0.625914	0.56318	0.598808	Yes	Yes	No
Q01469	FABP5	27376.1	26384.4	27686.1	29094	39656	35064.3	66746.8	73788.9	0.0184459	0.0247952	0.0614518	0.0501088	0.61746	0.595974	0.468318	Yes	Yes	Yes
Q01484	ANK2	2148.08	1332.56	1571.59	1631.24	1907.31	1567.58	3267.45	2902.13	0.234301	0.0186263	0.0977666	0.0592119	0.435839	0.480868	0.43677	No	Yes	Yes
Q01518	CAP1	461207	469433	374794	444102	581397	541790	1.50526e+06	1.51892e+06	0.00883889	0.0846355	0.0352626	0.00451461	0.692267	0.729217	0.628598	Yes	Yes	Yes
Q01581	HMGCS1	1720.8	1697.62	1193.29	1515.45	1266.91	1424.84	11372.4	12097.4	0.00677935	0.118934	0.0586695	0.0308899	0.854349	0.884586	0.88531	Yes	Yes	Yes
Q01628	IFITM3	4008.89	4592.79	3865.11	4172.83	3640.4	3628.86	19003.3	18011.8	0.0678827	0.0382825	0.00158729	0.0267877	0.767617	0.782847	0.803613	Yes	Yes	Yes
Q01650	SLC7A5	12276	11403.6	8917.58	8915.43	15375.8	11590.5	35651.6	34907.5	0.0368418	0.000120941	0.140371	0.0105455	0.6644	0.747261	0.617819	Yes	Yes	Yes
Q01780	EXOSC10	11166.3	11787.5	12125.3	10730.4	13091.7	14993.1	41111.3	36859.1	0.0270601	0.0610293	0.0677042	0.0545363	0.705609	0.706867	0.639802	Yes	Yes	Yes
Q01813	PFKP	18396.6	20858.3	20104.6	19676.9	21789.1	23219.4	78264.9	76733.2	0.0627106	0.0107516	0.0317768	0.00988203	0.74674	0.743343	0.709619	Yes	Yes	Yes
Q01814	ATP2B2	31698.4	30746	23568.2	26346.4	38468.7	36354.9	36308.9	31407.1	0.0152532	0.0556587	0.028251	0.0723873	0.0778479	0.262882	0	Yes	Yes	Yes
Q01831	XPC	7159.94	6550.28	5431.75	5565.64	8140.5	7032.46	10826.1	9705.07	0.0444675	0.0121745	0.0730276	0.0546008	0.332224	0.464355	0.260978	Yes	Yes	Yes
Q01844	EWSR1	229663	245382	169122	245870	244252	251624	1.14368e+06	1.1277e+06	0.0330909	0.184939	0.0148656	0.00703353	0.790857	0.817296	0.781686	Yes	Yes	Yes
Q01968	OCRL	672.907	752.749	928.22	1056.15	639.377	1182.03	4239.85	3556.74	0.0560037	0.0644698	0.297929	0.0876176	0.817144	0.745482	0.766385	Yes	Yes	No
Q02040	AKAP17A	998537	958467	850067	932068	886500	998803	3.06306e+06	3.04207e+06	0.0204756	0.0460125	0.0595676	0.00343771	0.679449	0.708092	0.691193	Yes	Yes	Yes
Q02218	OGDH	593.152	673.822	711.44	707.906	797.847	718.115	2811.97	2663.36	0.0636712	0.00248954	0.0525946	0.0271414	0.768604	0.740775	0.723129	Yes	Yes	Yes
Q02241	KIF23	30742.6	29554.5	27838.1	28905.7	33793.5	33193.5	117729	117937	0.0197035	0.0188133	0.00895739	0.00087931	0.744142	0.75922	0.715754	Yes	Yes	Yes
Q02447	SP3	4376.54	4783.49	4147.14	4407.01	4909.88	4775.23	34587.8	36486.4	0.0444267	0.0303802	0.0139035	0.0267128	0.87112	0.879645	0.863732	Yes	Yes	Yes
Q02543	RPL18A	1.38236e+06	1.50685e+06	474632	474838	280976	262736	5.74746e+06	6.22353e+06	0.0430857	0.000217441	0.0335475	0.0397688	0.758649	0.920686	0.954581	Yes	Yes	Yes
Q02750	MAP2K1	83488.5	104618	101819	96270.6	149552	145297	330488	290307	0.112327	0.0280097	0.0144326	0.0647255	0.696991	0.680909	0.525045	Yes	Yes	Yes
Q02790	FKBP4	302762	285691	319021	292671	338429	364404	691362	676690	0.0290106	0.0430774	0.0369573	0.010725	0.569861	0.552874	0.486253	Yes	Yes	Yes
Q02818	NUCB1	16817.8	16939.4	20382.1	17284.4	18334.5	20781.3	34787.1	33748.1	0.00360312	0.0822412	0.0625515	0.0151598	0.507447	0.450406	0.429259	Yes	Yes	Yes
Q02878	RPL6	5.333e+06	5.12691e+06	3.17775e+06	3.05575e+06	3.48786e+06	3.21799e+06	2.20162e+07	2.1765e+07	0.0197029	0.0195712	0.0402435	0.00573703	0.761087	0.857622	0.846833	Yes	Yes	Yes
Q02880	TOP2B	57051.5	52281.4	90967.8	43594.8	50731.6	47289.2	539076	553150	0.0436288	0.352052	0.0351194	0.0128859	0.899899	0.8768	0.910256	Yes	No	Yes
Q02952	AKAP12	7177.59	5960.63	5462.14	5612.11	11695.3	7551	15206.9	16014.5	0.0926275	0.0135428	0.215332	0.0258679	0.579192	0.645299	0.383553	Yes	Yes	No
Q02978	SLC25A11	4344.57	4704.94	4395.98	3874.26	4995.97	5442.97	13331.1	16003.8	0.0398218	0.0630838	0.0428206	0.0911097	0.691511	0.718075	0.644146	Yes	Yes	Yes
Q03001	DST	102174	103163	106275	92348.4	148039	139995	219983	202906	0.00481457	0.0701177	0.027925	0.0403814	0.514442	0.530318	0.318891	Yes	Yes	Yes
Q03113	GNA12	16484.4	15187	13626.7	16566.2	20664.7	22170.7	62202.3	68325.2	0.0409665	0.0973565	0.0351572	0.0469085	0.757358	0.768685	0.671829	Yes	Yes	Yes
Q03135	CAV1	177281	171087	145466	198673	229685	192843	502738	514153	0.0177815	0.154608	0.0871942	0.0112248	0.657418	0.661578	0.58449	Yes	Yes	Yes
Q03164	KMT2A	731.653	766.798	1517.14	721.312	512.698	565.323	3200.58	2979.88	0.0234542	0.355525	0.0488166	0.0357103	0.75755	0.637818	0.825576	Yes	No	Yes
Q03252	LMNB2	10731.9	11023.9	11378.3	12613.7	13040.4	14302.4	23439.4	22700.7	0.0134216	0.0514921	0.0461552	0.016011	0.528486	0.480018	0.407395	Yes	Yes	Yes
Q03701	CEBPZ	451747	457829	450250	417462	505691	525022	2.40561e+06	2.37146e+06	0.00668636	0.0377871	0.0187557	0.00715038	0.809595	0.818359	0.784237	Yes	Yes	Yes
Q04446	GBE1	9000.19	8200.42	7680.98	6833.4	12012.6	10415.2	21511	22252.8	0.0464969	0.0583959	0.0712244	0.0169498	0.606967	0.668347	0.487526	Yes	Yes	Yes
Q04637	EIF4G1	99886.6	54298.8	70632.7	90590.3	130472	114926	254613	309114	0.295668	0.123789	0.0633532	0.0966786	0.726489	0.714005	0.564687	No	Yes	Yes
Q04759	PRKCQ	1259.68	1158.19	1537.01	1410.75	811.928	1421.94	9430.03	8807.8	0.0419728	0.0428348	0.273075	0.0341173	0.867425	0.838371	0.877515	Yes	Yes	No
Q04760	GLO1	32657.3	29228	32385.6	26071.8	42045.7	36366.3	158646	170380	0.0554134	0.108007	0.0724301	0.0356631	0.811914	0.822332	0.761685	Yes	Yes	Yes
Q04771	ACVR1	7438.16	7591.35	9220.88	8531.56	8876.03	8482.42	23599.6	21878.4	0.0101927	0.0388296	0.0226755	0.0378461	0.669521	0.609648	0.618311	Yes	Yes	Yes
Q04828	AKR1C1	11993.6	11322.1	12027.3	10528.2	15976.3	13322.2	110620	111803	0.0288019	0.0664604	0.0905882	0.00532051	0.895174	0.898592	0.868276	Yes	Yes	Yes
Q04837	SSBP1	3002.52	3063.35	3409.98	2917.74	3721.4	3926.92	9216.44	8819.41	0.0100297	0.0777914	0.0268723	0.0220133	0.663677	0.649159	0.575938	Yes	Yes	Yes
Q04864	REL	11804.4	10834.3	11129.5	9141.61	18730.9	13040.7	27278.1	28707.3	0.042853	0.0980641	0.179097	0.0255281	0.595632	0.637922	0.432503	Yes	Yes	Yes
Q04917	YWHAH	5272.57	5651.62	5305.48	5862.91	6818.37	6529.27	10825.2	12206.8	0.0346985	0.0499113	0.0216589	0.0599846	0.525695	0.515092	0.420473	Yes	Yes	Yes
Q05048	CSTF1	36356.3	34194.9	37211.4	30828.6	42556.6	42758.8	105965	105313	0.0306356	0.0938102	0.0023701	0.003087	0.666073	0.677959	0.596193	Yes	Yes	Yes
Q05086	UBE3A	16873.7	18074.6	16679	16467.2	22929.7	21920.9	52824.6	54707.8	0.0343637	0.00638931	0.0224928	0.0175132	0.674997	0.691756	0.582911	Yes	Yes	Yes
Q05193	DNM1	1241.75	1008.94	981.447	954.377	1498.78	1534.68	6022.65	5623.76	0.103439	0.0139839	0.0118365	0.0342502	0.806749	0.833784	0.739537	Yes	Yes	Yes
Q05209	PTPN12	22413.3	22440	21622.6	20677.2	29434.1	26109.1	48455.9	50910	0.000596915	0.0223506	0.0598641	0.0246985	0.548604	0.574303	0.441023	Yes	Yes	Yes
Q05516	ZBTB16	387.011	229.457	380.855	426.632	292.301	585.009	1196.59	1125.28	0.255576	0.0566903	0.333643	0.0307099	0.734495	0.652226	0.622155	No	Yes	No
Q05519	SRSF11	1.21606e+06	1.13995e+06	943144	1.01446e+06	1.1437e+06	1.18175e+06	4.11632e+06	3.92161e+06	0.0323058	0.0364297	0.0163609	0.0242237	0.706889	0.756455	0.710691	Yes	Yes	Yes
Q05639	EEF1A2	357367	396377	351968	333867	354866	379549	2.95019e+06	2.9887e+06	0.0517544	0.0263936	0.0336096	0.00648481	0.873083	0.884518	0.876338	Yes	Yes	Yes
Q05655	PRKCD	3373.69	4326.82	3813.26	3630.78	4035.43	3917.3	9928.6	9368.21	0.123775	0.0245136	0.0148543	0.0290405	0.600944	0.614235	0.587873	Yes	Yes	Yes
Q05682	CALD1	33633.2	32223.7	27264.2	27702.9	37608.2	35286.2	96476.6	108918	0.0214014	0.00798136	0.0318543	0.0605729	0.679364	0.732383	0.645101	Yes	Yes	Yes
Q06124	PTPN11	3442.79	2992.99	3227.82	3687.72	4103.64	4567.89	11811.7	10822.9	0.0698906	0.0665035	0.0535368	0.0436854	0.715667	0.694471	0.616891	Yes	Yes	Yes
Q06203	PPAT	1100.08	1274.49	1389.39	1716.15	1790.98	1517.82	3807.37	3327.12	0.0734515	0.105218	0.0825566	0.0673146	0.66717	0.564713	0.536225	Yes	Yes	Yes
Q06323	PSME1	428625	472086	481870	470231	537587	558050	977052	930852	0.0482514	0.0122248	0.0186769	0.0242148	0.527905	0.50097	0.425738	Yes	Yes	Yes
Q06830	PRDX1	469367	395638	357636	369720	496371	514576	1.19964e+06	1.18012e+06	0.0852355	0.0166138	0.0180078	0.00819971	0.636516	0.694357	0.575189	Yes	Yes	Yes
Q07020	RPL18	374125	397122	204692	183236	319868	243048	1.43572e+06	1.24224e+06	0.0298181	0.0553097	0.136467	0.0722508	0.712002	0.855141	0.789797	Yes	Yes	Yes
Q07065	CKAP4	438927	383035	349428	356963	346726	322671	665262	770883	0.0679985	0.0106672	0.0359347	0.0735451	0.427661	0.508134	0.533893	Yes	Yes	Yes
Q07157	TJP1	56270.3	59866	64300	62787.2	65132	74167.9	290655	289205	0.0309604	0.0119038	0.0648666	0.0025011	0.799717	0.780831	0.75977	Yes	Yes	Yes
Q07352	ZFP36L1	4696.09	4840.05	5968.41	5455.06	5787.66	6192.63	26044.4	26618.8	0.0150957	0.0449381	0.0338029	0.0109061	0.818922	0.783084	0.772511	Yes	Yes	Yes
Q07666	KHDRBS1	473483	367340	466032	420057	553183	499628	1.7225e+06	1.8165e+06	0.126237	0.0518858	0.0508683	0.0265605	0.762413	0.749622	0.702512	Yes	Yes	Yes
Q07812	BAX	17708.7	18550.6	16018.1	15794.3	28801.4	25973.5	72328	75491.4	0.0232192	0.00703424	0.0516269	0.0214004	0.754705	0.784789	0.629447	Yes	Yes	Yes
Q07866	KLC1	6105.74	6026.77	5600.04	6029.36	4884.62	4309.45	10615.6	10004.8	0.00650964	0.0369165	0.0625587	0.0296226	0.411627	0.436025	0.554128	Yes	Yes	Yes
Q07955	SRSF1	79043.1	77706.6	65160.3	66176.2	57229.4	63941.5	374336	434983	0.0085264	0.00773576	0.0553937	0.0749361	0.806319	0.83772	0.85028	Yes	Yes	Yes
Q07960	ARHGAP1	19210.5	17089.5	21107.5	17088.9	22370.1	24624.5	63917.6	59237.4	0.0584294	0.105208	0.0479715	0.0380024	0.70525	0.689851	0.618411	Yes	Yes	Yes
Q07973	CYP24A1	26251.3	27452	20361.4	25780.7	26499.1	22920.7	244400	240958	0.0223575	0.117447	0.0724083	0.00709121	0.889353	0.904932	0.898179	Yes	Yes	Yes
Q08170	SRSF4	6309.59	6010.24	5239.77	5865.69	8356.37	6624.22	13880.4	15197.7	0.024298	0.0563613	0.115626	0.0453011	0.576318	0.618081	0.484814	Yes	Yes	Yes
Q08209	PPP3CA	3300.97	3247.76	3620.54	3507.83	3515.09	4249.19	24583.4	28549	0.0081248	0.0158114	0.0945493	0.0746352	0.876747	0.865838	0.853869	Yes	Yes	Yes
Q08211	DHX9	565828	524288	563109	528350	557930	649405	3.20769e+06	2.96475e+06	0.0381056	0.0318465	0.0757658	0.039358	0.82339	0.823172	0.804399	Yes	Yes	Yes
Q08257	CRYZ	33656.8	34358.9	33864.9	33533.5	44786.7	41457.8	56699.6	61996.8	0.0103219	0.00491666	0.038598	0.0446286	0.426978	0.432178	0.273403	Yes	Yes	Yes
Q08378	GOLGA3	15305.3	17637.5	17557	17185.8	17010.1	19161.3	35097.1	32074.7	0.0707972	0.0106857	0.0594737	0.0449958	0.509574	0.482777	0.461508	Yes	Yes	Yes
Q08426	EHHADH	2303.24	2569.52	2374.96	2799.28	3369.2	3269.05	8142.45	7766.35	0.0546467	0.0820066	0.0150871	0.0236411	0.693707	0.674756	0.582731	Yes	Yes	Yes
Q08431	MFGE8	196690	230312	220689	225203	252480	236556	921024	952567	0.0787412	0.0101234	0.0325632	0.0168356	0.772094	0.762012	0.738984	Yes	Yes	Yes
Q08752	PPID	325329	315273	364327	229197	406328	537752	1.18547e+06	1.11018e+06	0.0156967	0.227674	0.139208	0.0327963	0.720951	0.741458	0.588754	Yes	No	Yes
Q08945	SSRP1	287988	273715	268508	274505	300599	321880	1.14344e+06	1.10477e+06	0.0254106	0.0110425	0.0341875	0.0172021	0.750156	0.758469	0.723123	Yes	Yes	Yes
Q08AD1	CAMSAP2	1509.97	1205.82	1435.71	1404.77	1489.52	1554.28	3847.61	3874.65	0.111993	0.0108942	0.0212772	0.00350138	0.648317	0.63217	0.605841	Yes	Yes	Yes
Q08AF3	SLFN5	394308	507160	358131	343848	585806	468977	835861	872810	0.125187	0.0203471	0.11076	0.021624	0.472416	0.589167	0.382688	Yes	Yes	Yes
Q08AM6	VAC14	5937.24	7288.57	6050.33	6530.48	7822.71	7763.48	17716.7	17255.9	0.102173	0.0381652	0.00379977	0.0131752	0.621824	0.640267	0.554332	Yes	Yes	Yes
Q08J23	NSUN2	5521.88	6887.01	6651.52	6383.97	6767.84	7429.15	26055	29398.7	0.110013	0.0205245	0.0465807	0.0602972	0.77623	0.76493	0.743985	Yes	Yes	Yes
Q09161	NCBP1	66064.5	73313.5	55755.1	58449.1	30236.3	49065.8	479117	497239	0.0520097	0.0235895	0.23744	0.0185609	0.857247	0.88303	0.918778	Yes	Yes	No
Q09666	AHNAK	1.6504e+06	1.85713e+06	1.87075e+06	1.61781e+06	2.03689e+06	2.15856e+06	1.1639e+07	1.11139e+07	0.0589391	0.0725051	0.0290004	0.0230766	0.845843	0.846676	0.815608	Yes	Yes	Yes
Q10471	GALNT2	19405.1	20312.9	21539.3	21015.6	23898.5	24884.2	47537.8	51298.5	0.0228562	0.0123075	0.0202046	0.0380502	0.598143	0.56944	0.50643	Yes	Yes	Yes
Q10472	GALNT1	298900	411908	415774	350953	409033	482710	1.43563e+06	1.23127e+06	0.158985	0.0845424	0.0826217	0.0766305	0.733471	0.712503	0.665626	Yes	Yes	Yes
Q10567	AP1B1	21355.5	24467	20785.9	22492.7	31362.4	29637.7	71379.9	79605.8	0.067903	0.0394378	0.0282727	0.0544813	0.696511	0.71336	0.595987	Yes	Yes	Yes
Q12772	SREBF2	1369.96	1729.41	1761.75	1180.29	1182.11	1195.43	11688.3	10038.4	0.115975	0.197638	0.00560161	0.0759388	0.857348	0.864589	0.890571	Yes	Yes	Yes
Q12789	GTF3C1	25845.1	24527.5	24515.2	25836.8	41923.9	34118.5	39848.3	39860.8	0.0261558	0.0262471	0.102645	0.000157033	0.368045	0.368304	0.0460011	Yes	Yes	Yes
Q12792	TWF1	5460.35	5463.94	6507.28	5858.7	6418.34	6780.79	17908.7	16954.6	0.000328691	0.0524489	0.0274603	0.0273669	0.686653	0.6453	0.621402	Yes	Yes	Yes
Q12797	ASPH	1.41774e+06	1.46934e+06	1.34278e+06	1.22853e+06	1.86099e+06	1.90528e+06	5.64877e+06	5.86079e+06	0.0178751	0.0444328	0.011761	0.0184217	0.749158	0.776594	0.67277	Yes	Yes	Yes
Q12824	SMARCB1	3704.2	4045.61	4092.43	4145.97	3552.71	5090.76	19567.6	15928.3	0.0440532	0.00649854	0.177944	0.102529	0.78167	0.767906	0.756494	Yes	Yes	Yes
Q12834	CDC20	1887.25	2153.66	1897.21	1876.47	2402.77	2143.06	13040.9	14095.4	0.0659298	0.00549567	0.057132	0.0388584	0.851089	0.860936	0.832481	Yes	Yes	Yes
Q12857	NFIA	1196.64	1296.1	1323.95	1143.14	1631.16	1629.69	4541.26	3770.18	0.0399008	0.073291	0.000452944	0.0927731	0.700083	0.703169	0.607667	Yes	Yes	Yes
Q12872	SFSWAP	255156	297228	209743	204061	481237	302209	699835	709289	0.0761646	0.0137298	0.228514	0.00670917	0.607995	0.70634	0.444019	Yes	Yes	No
Q12873	CHD3	10412.6	10277.6	9516.75	9682.11	13623.5	12575.3	27306.8	28949.7	0.0065271	0.00861295	0.0400069	0.0292044	0.632218	0.658727	0.534298	Yes	Yes	Yes
Q12874	SF3A3	88608.2	94581.4	22791.7	53080	107544	103478	469381	493340	0.0326065	0.399205	0.0192684	0.0248863	0.809717	0.92119	0.780807	Yes	No	Yes
Q12893	TMEM115	6333.73	5707.74	9801.54	7223.8	7015.99	6883.31	11250.9	12160.2	0.0519859	0.151406	0.00954544	0.038839	0.485651	0.272767	0.406295	Yes	Yes	Yes
Q12899	TRIM26	1577.49	1547.66	1658.02	1255.37	2761.5	2336.71	3796.49	3314.17	0.00954468	0.138206	0.0833216	0.0678309	0.560498	0.590277	0.283018	Yes	Yes	Yes
Q12904	AIMP1	14522.6	15414.3	11401.4	14606.6	17444.5	18766.6	49509.1	49903.8	0.0297844	0.12324	0.0365086	0.00396996	0.698862	0.738384	0.63575	Yes	Yes	Yes
Q12905	ILF2	150861	112337	258570	117167	132938	164136	354123	337177	0.146368	0.376334	0.105018	0.024513	0.61927	0.456478	0.570269	Yes	No	Yes
Q12906	ILF3	2.12247e+06	2.2246e+06	1.91791e+06	2.43688e+06	2.93069e+06	3.03763e+06	1.05096e+07	1.0849e+07	0.0234941	0.11917	0.0179166	0.015891	0.796473	0.796111	0.720566	Yes	Yes	Yes
Q12907	LMAN2	18944.4	20426.7	20539.7	20023.9	22418.7	24305.4	50091.4	46189.8	0.0376516	0.0127139	0.0403791	0.0405236	0.591082	0.578696	0.514712	Yes	Yes	Yes
Q12923	PTPN13	27700	20491.7	24090.9	26105.2	39610.5	43722.7	58750.2	64743.7	0.149575	0.0401284	0.0493465	0.0485327	0.609764	0.593534	0.325205	Yes	Yes	Yes
Q12931	TRAP1	12525.9	11669.1	12832.9	10301.3	17464.8	15902.6	36189.2	33319.4	0.0354119	0.109432	0.0468168	0.0412863	0.651914	0.667176	0.519952	Yes	Yes	Yes
Q12965	MYO1E	226962	238418	233980	198549	195681	248638	2.80548e+06	3.30794e+06	0.0246171	0.0819155	0.119187	0.0821893	0.923876	0.929249	0.927321	Yes	Yes	Yes
Q12974	PTP4A2	161432	109961	141929	99510.4	201777	180920	756224	778187	0.189657	0.17569	0.0545015	0.0143136	0.823129	0.84265	0.75059	Yes	Yes	Yes
Q12979	ABR	223546	210584	157810	169544	223902	204760	986453	1.10424e+06	0.0298568	0.0358439	0.0446549	0.0563396	0.792352	0.843424	0.794967	Yes	Yes	Yes
Q12982	BNIP2	6331.41	6435.09	8237.27	6767.89	8662.93	8536.67	36618.2	33720.3	0.00812083	0.0979253	0.00734106	0.0412005	0.818499	0.786672	0.755474	Yes	Yes	Yes
Q12983	BNIP3	17516	16236.8	12591.6	15180.2	15537.2	19781.7	39455.3	34179.1	0.0379017	0.0932101	0.120176	0.0716542	0.541616	0.622843	0.520347	Yes	Yes	Yes
Q12986	NFX1	13046.9	13331.3	13522.2	12658.4	17025	14999.6	31418.7	33738.6	0.0107804	0.0329913	0.0632464	0.035604	0.595161	0.598194	0.508504	Yes	Yes	Yes
Q12996	CSTF3	26401.3	25754.1	25520.8	25109.3	31876.9	29338.8	55309.8	56648.3	0.0124087	0.00812756	0.0414619	0.0119552	0.534153	0.547776	0.453227	Yes	Yes	Yes
Q13011	ECH1	19949	20928.2	22084.1	20735.1	18596.3	19847.2	50635.7	50954.4	0.0239533	0.031505	0.0325393	0.0031366	0.597626	0.578511	0.621582	Yes	Yes	Yes
Q13015	MLLT11	1387.09	1387.54	1449.98	1281.94	1242.25	1217.06	5174.55	5330.11	0.000161962	0.0615101	0.0102414	0.0148087	0.735866	0.739933	0.765884	Yes	Yes	Yes
Q13033	STRN3	4077.16	4610.55	5384.1	5297.97	5026.48	7672.47	19136.9	19515.1	0.0613962	0.0080635	0.208363	0.00978398	0.775233	0.723635	0.671454	Yes	Yes	No
Q13042	CDC16	6147.67	5639.51	6678.69	6411.14	5145.01	6490.02	23906.8	20790.7	0.0431115	0.0204394	0.1156	0.069714	0.73629	0.707147	0.739694	Yes	Yes	Yes
Q13045	FLII	10319.4	9915.32	10502.9	10266.3	11830.6	11762	33867.8	32133.8	0.0199697	0.0113895	0.00290845	0.0262717	0.693421	0.685323	0.642544	Yes	Yes	Yes
Q13098	GPS1	129549	112519	144275	154005	255968	171348	784105	803449	0.0703504	0.0326214	0.198028	0.0121847	0.847522	0.812113	0.730834	Yes	Yes	Yes
Q13111	CHAF1A	8810.81	7788.35	6923.65	6469.92	14086.4	9578.64	23861.4	23720.6	0.0615968	0.0338768	0.190483	0.00295752	0.651146	0.718516	0.502647	Yes	Yes	Yes
Q13115	DUSP4	1389.03	1273.41	1434.46	1220.03	1788.94	1845	6126.04	5594.54	0.0434254	0.0807798	0.015426	0.0453477	0.772841	0.773518	0.689952	Yes	Yes	Yes
Q13123	IK	19921.6	23057.9	22273.8	19222.8	24772.2	27532.2	83260.2	76016.3	0.0729732	0.0735237	0.0527677	0.0454799	0.730158	0.739469	0.671613	Yes	Yes	Yes
Q13127	REST	10420.2	10453.4	9770.17	9955.1	9950.35	11490.1	43134.1	41429.8	0.00158895	0.00937534	0.0718141	0.0201539	0.753161	0.766741	0.746459	Yes	Yes	Yes
Q13131	PRKAA1	12839.5	13267.6	8989.52	8848.43	11445.3	11332.5	71180.8	77103.7	0.0163946	0.0079095	0.0049545	0.0399428	0.823939	0.879705	0.846391	Yes	Yes	Yes
Q13137	CALCOCO2	33618.9	33224.6	37074.2	33569	37990	38938.5	80357.8	79312	0.00589861	0.0496186	0.0123293	0.00654983	0.581364	0.557567	0.518202	Yes	Yes	Yes
Q13148	TARDBP	17846.5	19863.3	22468	19695.4	17004	22675.3	54246.5	47921.5	0.0534818	0.0657581	0.14293	0.0619084	0.630903	0.587312	0.611627	Yes	Yes	Yes
Q13151	HNRNPA0	209557	199636	204604	191284	258347	215547	583326	568745	0.0242453	0.0336458	0.0903159	0.0126558	0.644819	0.656369	0.588659	Yes	Yes	Yes
Q13155	AIMP2	197710	294434	323544	181264	182136	300031	1.36075e+06	1.26526e+06	0.196535	0.281849	0.244511	0.0363655	0.812589	0.807766	0.816388	Yes	No	No
Q13158	FADD	10562.1	10409.1	10205.1	10298.4	16639.5	14157.5	17484.9	20282.3	0.00729291	0.00455149	0.0805924	0.07407	0.444724	0.457106	0.184557	Yes	Yes	Yes
Q13177	PAK2	2069.98	1899.24	1515.94	1740.55	2273.4	2027.32	4780.77	5306.53	0.0430144	0.0689724	0.0572184	0.0521211	0.606513	0.67717	0.57365	Yes	Yes	Yes
Q13185	CBX3	23386.3	24101.1	25668.6	23454.9	31824.2	31687.7	133763	148963	0.0150519	0.0450634	0.00215002	0.0537652	0.832037	0.82625	0.775359	Yes	Yes	Yes
Q13190	STX5	53559.7	49852.1	45478.1	49301.9	76022.9	62363	119124	124596	0.0358528	0.0403441	0.0987085	0.0224499	0.575695	0.611111	0.432193	Yes	Yes	Yes
Q13191	CBLB	4755.43	4854.79	4326.37	4538.99	6099.57	5680.37	10088.2	10788.6	0.0103391	0.0239822	0.0355865	0.0335507	0.53967	0.575348	0.43574	Yes	Yes	Yes
Q13200	PSMD2	357891	433603	342809	324392	423117	509991	835209	755895	0.095657	0.0276035	0.0931022	0.0498487	0.50255	0.580668	0.413546	Yes	Yes	Yes
Q13206	DDX10	864672	951888	1.11945e+06	633606	992780	1.159e+06	4.12126e+06	3.7587e+06	0.0480119	0.277143	0.0772482	0.0460107	0.769471	0.77753	0.72693	Yes	No	Yes
Q13217	DNAJC3	24791.9	26355.6	26766.1	25049.6	33634.9	35377	61855	63299.4	0.0305725	0.0331277	0.0252432	0.0115407	0.591325	0.585986	0.448586	Yes	Yes	Yes
Q13227	GPS2	9316.54	8771.99	7785.97	8103.93	16099.4	10318.8	32381	35236.2	0.0301051	0.0200101	0.218813	0.0422255	0.732486	0.765002	0.609298	Yes	Yes	No
Q13233	MAP3K1	2318.2	2200.11	2454.37	2010.88	2816.56	2677.03	7250.79	6251.32	0.026136	0.0993197	0.0253999	0.0740233	0.665362	0.669293	0.593131	Yes	Yes	Yes
Q13242	SRSF9	109010	99722.3	96272.8	122855	130572	102134	362203	334261	0.0444959	0.121311	0.122207	0.0401204	0.700297	0.68537	0.665876	Yes	Yes	Yes
Q13243	SRSF5	20747.5	21700.6	14056.1	13276.9	9757.26	10207.7	152119	150234	0.022453	0.0285057	0.0225602	0.00623589	0.859607	0.909599	0.933968	Yes	Yes	Yes
Q13247	SRSF6	12586.1	10653.3	12511.7	10988.8	14976	14001.5	22385.2	22366.1	0.0831721	0.0648032	0.0336297	0.000425852	0.480699	0.474865	0.352477	Yes	Yes	Yes
Q13263	TRIM28	608665	519035	479424	487457	673744	627270	1.89627e+06	1.79599e+06	0.0794805	0.00830771	0.0357209	0.0271591	0.694577	0.738132	0.647637	Yes	Yes	Yes
Q13268	DHRS2	31276.1	30181	28548.3	18909.8	39380	49078.4	55818.9	56109	0.0178177	0.203095	0.109638	0.00259232	0.450922	0.575994	0.209684	Yes	No	Yes
Q13283	G3BP1	179917	217689	158961	167643	209285	248037	1.14531e+06	1.04967e+06	0.0949982	0.0265803	0.0847372	0.0435746	0.818857	0.851204	0.791651	Yes	Yes	Yes
Q13287	NMI	2045.23	2330.55	2347.66	1940.53	3121.54	3210.74	4635.46	4078.77	0.0652033	0.0949436	0.0140856	0.0638823	0.497858	0.507909	0.27334	Yes	Yes	Yes
Q13303	KCNAB2	6515.61	9031.47	5377.09	5369.23	8937.22	8684.15	40001	40117.3	0.161822	0.000731816	0.0143617	0.00145214	0.805949	0.865869	0.780058	Yes	Yes	Yes
Q13310	PABPC4	413243	377677	491230	365785	458221	480296	1.95796e+06	1.90839e+06	0.0449676	0.146374	0.0235213	0.0128203	0.795435	0.77834	0.75726	Yes	Yes	Yes
Q13325	IFIT5	21548	22686.1	22381.1	21627.6	31991.7	29162.3	72772.8	69798.1	0.0257288	0.0171225	0.0462665	0.0208651	0.68974	0.69132	0.571063	Yes	Yes	Yes
Q13330	MTA1	54402.9	61547.6	69849.9	66789.8	34827.5	64548.5	117452	148114	0.0616191	0.0223956	0.299076	0.115459	0.563383	0.485477	0.625795	Yes	Yes	No
Q13347	EIF3I	21982.4	20201.3	21053.3	17681.8	20945.3	25165.2	59560.9	57722.6	0.0422218	0.087039	0.0915162	0.0156741	0.640327	0.669732	0.606846	Yes	Yes	Yes
Q13404	UBE2V1	17745.6	18975.7	18747.6	16855.1	19577.9	20161.4	48011.2	44522.6	0.0334984	0.0531556	0.0146818	0.0377013	0.603158	0.615246	0.570543	Yes	Yes	Yes
Q13405	MRPL49	74443.4	68583	57606.9	78724.8	71811.1	96653.3	301903	306905	0.0409743	0.154901	0.147463	0.00821573	0.765071	0.776068	0.723288	Yes	Yes	Yes
Q13409	DYNC1I2	4610.68	4540.58	4690.22	5048.41	5990.53	6011.57	6495.92	5832.21	0.00765965	0.03678	0.00175321	0.0538369	0.257693	0.210049	0.026446	Yes	Yes	Yes
Q13416	ORC2	2256.44	2726.52	2514.09	2610.57	2811.36	1995.35	9435.99	10260.9	0.0943379	0.0188276	0.169765	0.0418801	0.747018	0.739824	0.755966	Yes	Yes	Yes
Q13423	NNT	14264.7	12684.4	13360.4	13448	19564.1	15619	21126.9	21144.6	0.0586406	0.00327066	0.11213	0.000418286	0.362474	0.365803	0.167685	Yes	Yes	Yes
Q13427	PPIG	113533	102128	72492.3	93013.3	122212	99959.8	179574	201942	0.0528864	0.123989	0.100157	0.0586292	0.434727	0.56619	0.417662	Yes	Yes	Yes
Q13428	TCOF1	557302	595242	497748	513932	579439	617627	1.6747e+06	1.58135e+06	0.0329182	0.0159974	0.0319019	0.0286694	0.64603	0.689292	0.632357	Yes	Yes	Yes
Q13433	SLC39A6	454.347	339.049	317.529	343.186	314.666	531.038	2127.9	2164.25	0.145323	0.0388318	0.255849	0.0084703	0.815152	0.846065	0.802965	Yes	Yes	No
Q13434	MKRN4P	1051.62	1513.6	1944.69	1721.02	451.149	934.653	2727.08	2224.44	0.180096	0.0610171	0.348899	0.101513	0.481934	0.259678	0.720126	Yes	Yes	No
Q13435	SF3B2	93907.1	96116.3	102931	99128.8	129219	148224	252235	270827	0.0116258	0.0188163	0.0684987	0.0355445	0.63671	0.613698	0.469579	Yes	Yes	Yes
Q13438	OS9	20667	19421.6	20609.8	18554.2	28462.9	23639.8	34969.7	41300.5	0.0310658	0.052487	0.0925684	0.0830045	0.474387	0.486509	0.316867	Yes	Yes	Yes
Q13439	GOLGA4	184216	210479	188681	179069	241222	260826	530731	644538	0.06654	0.026135	0.0390468	0.0968345	0.664166	0.687093	0.572823	Yes	Yes	Yes
Q13442	PDAP1	37351.8	40606.1	37704.5	40122	41014.8	47170.5	201181	209118	0.041745	0.0310629	0.0698048	0.0193449	0.809997	0.810318	0.78507	Yes	Yes	Yes
Q13443	ADAM9	8874.71	8131.4	7493.02	8731.3	9733.58	8907.07	23297.5	23010.1	0.0437087	0.0763222	0.0443387	0.00620589	0.632757	0.64964	0.59746	Yes	Yes	Yes
Q13459	MYO9B	14192.3	13115.8	14574.1	15523.5	23172.2	19308.8	16881.8	19259.8	0.0394199	0.0315434	0.0909444	0.0657966	0.244412	0.167231	0	Yes	Yes	Yes
Q13485	SMAD4	20406.3	20082.6	20893.6	21514.8	38590.3	28901.6	53436.5	59870.5	0.00799467	0.0146466	0.143554	0.0567838	0.642662	0.625721	0.404345	Yes	Yes	Yes
Q13488	TCIRG1	3463	4358.17	2496.06	3626.17	3689.61	2815.66	11394.1	12000.2	0.114455	0.184592	0.134346	0.0259081	0.665682	0.738303	0.72193	Yes	Yes	Yes
Q13492	PICALM	19856.3	20239.8	20170.2	17592.4	24423.7	23849.3	68871.6	68580.4	0.00956581	0.0682633	0.0118983	0.00211836	0.70829	0.725267	0.648801	Yes	Yes	Yes
Q13501	SQSTM1	63732.5	413161	220175	185527	483359	486453	2.1628e+06	2.13045e+06	0.732718	0.0854027	0.00319045	0.00753427	0.88892	0.905502	0.774108	No	Yes	Yes
Q13505	MTX1	3376.08	4863.26	5268.3	3518.07	4372.86	5269.82	15248.1	15304	0.180497	0.199198	0.0930193	0.00182985	0.730318	0.712413	0.684385	Yes	Yes	Yes
Q13509	TUBB3	8913.76	46146.5	58883	39404.2	45109.6	34791.4	324492	293959	0.676218	0.198182	0.129138	0.0493699	0.910971	0.841075	0.870805	No	Yes	Yes
Q13510	ASAH1	20568.9	20980	20876.5	19085.3	26147.2	27184.1	51328.2	52485	0.00989456	0.0448206	0.019443	0.0111429	0.599773	0.61506	0.486277	Yes	Yes	Yes
Q13523	PRPF4B	356550	365359	350378	299758	405975	409112	1.09848e+06	1.10518e+06	0.0122029	0.0778611	0.00384884	0.00303828	0.672405	0.704975	0.630122	Yes	Yes	Yes
Q13530	SERINC3	16764.5	16451.9	15183.1	14260.1	16729.9	17906.3	81188.9	89285.7	0.00940878	0.0313455	0.0339641	0.0474954	0.805153	0.827287	0.796825	Yes	Yes	Yes
Q13547	HDAC1	541.497	676.521	487.88	508.262	663.374	729.927	2155.34	1646.01	0.110856	0.0204611	0.0477661	0.133986	0.679583	0.737951	0.633472	Yes	Yes	Yes
Q13561	DCTN2	4505.42	3853.57	5176.78	3884.53	4278.42	5685.97	13204.4	12978.9	0.0779829	0.142612	0.141258	0.00860966	0.680751	0.653928	0.619437	Yes	Yes	Yes
Q13569	TDG	8779.82	8699.7	8564.56	8582.55	10969.6	9165.34	22778.1	21091.8	0.00458352	0.00104917	0.0896061	0.0384382	0.60156	0.609137	0.541031	Yes	Yes	Yes
Q13573	SNW1	57282.3	57208.4	53204.3	53752.8	57291.1	29751.4	308360	280331	0.000645819	0.00512861	0.316393	0.0476128	0.805516	0.818314	0.852142	Yes	Yes	No
Q13586	STIM1	11367.6	11302.8	11105.2	10278.1	13280.6	14289.2	33081.2	30967.5	0.00285843	0.0386815	0.0365815	0.0330019	0.646045	0.666139	0.56955	Yes	Yes	Yes
Q13596	SNX1	800.564	974.367	1231.59	752.136	270.598	829.256	1578.69	1371.57	0.0979214	0.241692	0.507939	0.0702037	0.398381	0.327611	0.627201	Yes	No	No
Q13601	KRR1	503861	458376	722060	541710	595485	591706	2.00016e+06	1.9514e+06	0.0472703	0.142708	0.00318339	0.0123384	0.756492	0.680185	0.699564	Yes	Yes	Yes
Q13616	CUL1	484287	504741	430962	391275	648810	598306	1.84911e+06	1.93239e+06	0.020681	0.0482668	0.0404972	0.0220236	0.738456	0.782563	0.670206	Yes	Yes	Yes
Q13617	CUL2	3663.45	3021.66	3100.83	3476.68	5169.76	4422.1	4525.01	5066.74	0.0960028	0.0571418	0.0779466	0.0564783	0.303037	0.314255	0	Yes	Yes	Yes
Q13618	CUL3	38361.1	40544	39013.5	38927.4	51134.7	49711.4	102757	100647	0.0276643	0.0011047	0.0141137	0.0103703	0.612077	0.616817	0.504207	Yes	Yes	Yes
Q13619	CUL4A	10333.3	10883.3	11081	9642.22	13067.9	12773.1	32960.6	30699.5	0.0259207	0.0694284	0.0114073	0.0355173	0.666721	0.674471	0.59408	Yes	Yes	Yes
Q13620	CUL4B	138540	144547	146080	120427	194947	161230	422792	430474	0.0212192	0.096259	0.0946647	0.0090025	0.668231	0.687662	0.582572	Yes	Yes	Yes
Q13627	DYRK1A	12245.9	12335.5	12331.2	12085.9	15803.1	15700.4	46519.2	43657.4	0.0036447	0.0100449	0.00325865	0.0317351	0.727408	0.72923	0.650646	Yes	Yes	Yes
Q13641	TPBG	4739.19	4567.72	4995.07	5368.53	5635.89	5894.78	9358.34	8275.99	0.0184246	0.0360362	0.0224519	0.0613773	0.472228	0.412306	0.346124	Yes	Yes	Yes
Q13724	MOGS	352481	330424	317878	271164	504290	427937	832552	795763	0.0322997	0.0793055	0.0819042	0.0225933	0.580606	0.63825	0.427489	Yes	Yes	Yes
Q13795	ARFRP1	1493.02	1317.7	1316.42	1305.32	1237.77	1261.91	3999.62	5036.47	0.0623725	0.00423394	0.00965871	0.114745	0.688945	0.709858	0.723367	Yes	Yes	Yes
Q13813	SPTAN1	161003	165532	174475	160396	201356	222090	354234	333482	0.0138708	0.0420443	0.0489662	0.0301758	0.525188	0.513067	0.384272	Yes	Yes	Yes
Q13823	GNL2	117738	122891	105663	104344	139115	125803	1.02466e+06	865590	0.0214171	0.00628214	0.0502516	0.0841531	0.8727	0.8889	0.85985	Yes	Yes	Yes
Q13838	DDX39B	20373.5	23095.4	24344.1	18970.4	21567.2	27782.9	235497	223464	0.062618	0.124062	0.125951	0.0262188	0.905288	0.905625	0.892474	Yes	Yes	Yes
Q13867	BLMH	7827.5	7417.69	5047.23	5635.61	11543.4	8032.41	7180.67	8241.21	0.026881	0.0550768	0.179355	0.0687682	0.011457	0.307293	0	Yes	Yes	Yes
Q13887	KLF5	68235.6	76404.9	57747.2	106268	112211	75815.8	219311	221219	0.05648	0.295832	0.193566	0.00433183	0.671667	0.627686	0.573179	Yes	No	Yes
Q13895	BYSL	11059.8	12563.3	11338.8	12188.4	11035	12594.7	76033.9	81590.5	0.0636461	0.0361093	0.0660039	0.035252	0.850131	0.850739	0.850089	Yes	Yes	Yes
Q13907	IDI1	9176.59	9791.98	11508.2	6366.67	9331.37	14854.6	124428	96689.7	0.0324427	0.28764	0.228366	0.125448	0.914215	0.919161	0.89062	Yes	No	No
Q14004	CDK13	556051	591504	623524	521147	654826	725623	2.41059e+06	2.31676e+06	0.0308938	0.0894384	0.0512851	0.0198481	0.757252	0.757862	0.707987	Yes	Yes	Yes
Q14008	CKAP5	119285	114712	101858	94392.6	145320	122656	222665	225849	0.0195452	0.0380389	0.0845766	0.00709992	0.478282	0.562443	0.402523	Yes	Yes	Yes
Q14011	CIRBP	246399	233619	239517	272646	325312	320182	1.11126e+06	1.10488e+06	0.0266259	0.0646844	0.00794744	0.00288166	0.783399	0.768894	0.708731	Yes	Yes	Yes
Q14019	COTL1	17122	16159.6	15073.5	15629.3	43306.1	23929	53338.3	57590	0.0289167	0.0181006	0.288199	0.0383283	0.699972	0.72322	0.393887	Yes	Yes	No
Q14061	COX17	3124.55	2875.5	4121.81	3098.35	4165.6	4285.91	10276.4	10541	0.0415084	0.141751	0.0142352	0.0127115	0.711777	0.653167	0.594017	Yes	Yes	Yes
Q14103	HNRNPD	120206	108895	91859.4	106225	131781	144607	1.00168e+06	1.0714e+06	0.0493711	0.072522	0.0464026	0.033631	0.889488	0.904449	0.866677	Yes	Yes	Yes
Q14108	SCARB2	13305.2	10646.9	19915.4	10604.5	10675.6	11602.1	16318.8	13511.8	0.110983	0.305079	0.0415859	0.0940988	0.197059	0	0.253191	Yes	No	Yes
Q14116	IL18	14587.2	14126	12494.5	12560.5	20794.9	19723.3	27589.6	31021.7	0.0160637	0.00263406	0.0264477	0.0585572	0.510108	0.572523	0.308697	Yes	Yes	Yes
Q14118	DAG1	2078.58	1938.31	1649.51	1737.92	3072.71	2787.88	6399.26	5707.67	0.0349186	0.0260981	0.0486002	0.0571238	0.668216	0.720207	0.515931	Yes	Yes	Yes
Q14119	VEZF1	974.031	1036.81	1062.55	1023.38	889.843	704.245	11003.1	11269.7	0.0312178	0.0187811	0.116429	0.0119725	0.909718	0.906347	0.928429	Yes	Yes	Yes
Q14137	BOP1	356487	396870	372248	340139	208831	397347	953584	869648	0.053604	0.0450717	0.310991	0.0460365	0.586801	0.609272	0.667525	Yes	Yes	No
Q14151	SAFB2	18891	20293.9	19903.5	19376.3	25936.6	26201.6	46920.3	45999	0.0358031	0.0134216	0.00508118	0.00991522	0.578291	0.57727	0.438888	Yes	Yes	Yes
Q14152	EIF3A	566278	553530	478439	547798	675633	643071	2.41474e+06	2.64002e+06	0.011384	0.0675859	0.0246918	0.0445691	0.778465	0.796976	0.739117	Yes	Yes	Yes
Q14155	ARHGEF7	1365.81	1819.05	1059.6	1398.59	1924.39	1794	8411.27	7638.76	0.142311	0.137901	0.0350679	0.048131	0.801566	0.846842	0.768325	Yes	Yes	Yes
Q14157	UBAP2L	20405.1	22432.3	18250	20307.9	23229.6	27709.4	83624	84664.8	0.0473244	0.0533721	0.0879452	0.00618518	0.745453	0.770883	0.697312	Yes	Yes	Yes
Q14165	MLEC	475490	468471	491445	381597	423652	516069	1.21193e+06	1.20159e+06	0.0074354	0.125822	0.0983454	0.0042833	0.608886	0.638269	0.610642	Yes	Yes	Yes
Q14191	WRN	1057.26	1068.81	1101.24	1182.61	1094.67	1398.13	3760.8	3201.26	0.00543491	0.0356302	0.121734	0.0803697	0.69462	0.671959	0.641944	Yes	Yes	Yes
Q14194	CRMP1	22538.5	19121.4	9357.22	8897.79	23717.3	24380.5	127395	115189	0.0820248	0.0251675	0.0137885	0.0503175	0.828266	0.924748	0.801727	Yes	Yes	Yes
Q14197	MRPL58	161601	125530	116931	139554	205862	174158	298711	309578	0.125626	0.0882034	0.0834284	0.0178649	0.527968	0.578351	0.375263	Yes	Yes	Yes
Q14204	DYNC1H1	34626.9	35632.4	34026.4	31513	41502.5	39772.6	164176	159358	0.014311	0.0383485	0.021285	0.0148914	0.782838	0.797427	0.74879	Yes	Yes	Yes
Q14232	EIF2B1	157565	209991	150603	133883	202368	226842	400742	439116	0.142632	0.0587712	0.0570218	0.0456913	0.56236	0.661269	0.48895	Yes	Yes	Yes
Q14240	EIF4A2	10584.2	12749.3	12805.1	10792	14283.2	13422.1	54766.3	51613.2	0.0927901	0.0853109	0.031078	0.0296407	0.780659	0.778181	0.739562	Yes	Yes	Yes
Q14244	MAP7	45192.3	41225.3	46985.1	39901.9	55925.3	51486	298471	302826	0.0459046	0.0815215	0.0413298	0.00724268	0.856281	0.855501	0.821367	Yes	Yes	Yes
Q14247	CTTN	205366	198500	214972	219811	260261	250637	377756	388873	0.0170015	0.0111308	0.018838	0.0145016	0.473192	0.432863	0.333578	Yes	Yes	Yes
Q14258	TRIM25	8959.42	9340.08	8518.83	8692.17	11184.6	11610.9	24689.4	25270.7	0.0208017	0.0100715	0.0187001	0.0116347	0.633718	0.655506	0.543725	Yes	Yes	Yes
Q14315	FLNC	780160	731099	804930	737586	1.04242e+06	988167	3.0172e+06	3.01738e+06	0.0324636	0.0436588	0.0267153	3.10966e-05	0.749567	0.744387	0.663509	Yes	Yes	Yes
Q14320	FAM50A	13180.7	13103.6	14440	13703.3	17196.2	16966.9	62008.1	61751	0.00293579	0.0261761	0.00671257	0.00207771	0.787617	0.772596	0.723954	Yes	Yes	Yes
Q14331	FRG1	9348.48	8911.63	7957.01	9377.34	12658.9	15125	21330	24883	0.0239239	0.0819375	0.088759	0.0768831	0.60487	0.624903	0.398785	Yes	Yes	Yes
Q14344	GNA13	286933	294359	133659	268189	225274	286243	933334	1.18512e+06	0.0127744	0.334779	0.119192	0.118855	0.725605	0.810311	0.758542	Yes	No	Yes
Q14444	CAPRIN1	59834.6	66400.1	58515.4	64075.1	88119	83654.6	171466	189749	0.0520106	0.0453516	0.0259903	0.050617	0.650528	0.660617	0.524456	Yes	Yes	Yes
Q14457	BECN1	558.099	327.776	815.11	550.674	670.777	645.266	5124.31	5237.56	0.259995	0.193615	0.0193842	0.0109288	0.914506	0.868191	0.872992	No	Yes	Yes
Q14498	RBM39	322363	333056	299987	282765	301194	374465	1.31013e+06	1.1543e+06	0.0163144	0.0295534	0.108444	0.0632295	0.734049	0.763535	0.725836	Yes	Yes	Yes
Q14517	FAT1	95492.6	93531.6	72520.9	79400.1	91341.2	87503.3	127344	115566	0.0103741	0.0452811	0.0214597	0.0484887	0.221833	0.374578	0.26374	Yes	Yes	Yes
Q14527	HLTF	6621.09	7088.48	6002.9	6787.21	7554.13	7652.11	44147.1	40081.4	0.0340924	0.0613219	0.00644382	0.0482694	0.837234	0.84815	0.819464	Yes	Yes	Yes
Q14534	SQLE	24489.8	27189.8	23697.9	27445.2	20141.6	26650.2	134165	139893	0.0522451	0.0732725	0.139097	0.0209006	0.811429	0.813386	0.829264	Yes	Yes	Yes
Q14554	PDIA5	8674.11	8050.75	7579.12	6772.78	12423.4	10667.8	22444.6	23300.4	0.0372715	0.0561831	0.0760259	0.0187077	0.634389	0.686263	0.49522	Yes	Yes	Yes
Q14558	PRPSAP1	6762.18	6350.11	6210.21	5756.34	8259.48	7999.86	16521.4	20040	0.0314261	0.0379284	0.0159674	0.096239	0.641363	0.6727	0.555287	Yes	Yes	Yes
Q14562	DHX8	175980	155921	172046	163223	187882	199249	538227	629055	0.0604361	0.0263149	0.0293611	0.0778113	0.715664	0.712778	0.668348	Yes	Yes	Yes
Q14571	ITPR2	53385.1	49656.1	32777.9	31669.7	17607.5	10433.3	234829	214202	0.0361891	0.0171954	0.255851	0.045937	0.770525	0.856474	0.937553	Yes	Yes	No
Q14573	ITPR3	1678.97	1628.71	1493.18	1453.19	1437.88	1961.83	10976.3	10551	0.0151926	0.0135746	0.154115	0.0197578	0.84635	0.863134	0.842075	Yes	Yes	Yes
Q14592	ZNF460	6915.73	6908.99	7317.84	5874.72	9627.6	8970.17	24683.9	25678.7	0.000487904	0.109389	0.0353501	0.0197526	0.725496	0.738048	0.630722	Yes	Yes	Yes
Q14596	NBR1	76982.8	93239.5	72496.5	96209	120687	129613	307437	359744	0.0955027	0.140556	0.0356642	0.0783991	0.744863	0.747137	0.624839	Yes	Yes	Yes
Q14643	ITPR1	36583.7	34406.5	14991.5	16075.1	18077.3	15644.2	123034	124685	0.0306697	0.0348782	0.0721527	0.00666586	0.713424	0.874589	0.863872	Yes	Yes	Yes
Q14651	PLS1	21450.3	22900.9	11791.1	18068.6	25216.8	32564.5	341112	299671	0.0327071	0.210231	0.127164	0.0646719	0.930786	0.953401	0.909827	Yes	No	Yes
Q14669	TRIP12	12843.4	11663.9	10720.6	11609	16413.1	15285.5	37123.5	36772.7	0.0481293	0.039787	0.0355715	0.00474751	0.668355	0.697825	0.571039	Yes	Yes	Yes
Q14671	PUM1	102438	60896.7	66825.4	61112.6	92940.2	91647.7	345822	410548	0.254331	0.0446532	0.00700173	0.0855736	0.784055	0.830853	0.755956	No	Yes	Yes
Q14676	MDC1	2413.51	2070.84	2643.95	2409.44	3580.1	2598.45	5585.9	6541.22	0.0764131	0.046406	0.15888	0.0787752	0.630221	0.583298	0.490518	Yes	Yes	Yes
Q14677	CLINT1	242723	244225	228052	223898	279166	274676	732636	794340	0.00308337	0.00919319	0.00810544	0.0404097	0.681103	0.704023	0.637295	Yes	Yes	Yes
Q14683	SMC1A	16931.9	17665.7	17240.5	15715.8	23561.3	21515.8	50575.2	51358.5	0.0212101	0.046262	0.0453787	0.00768488	0.660588	0.676689	0.557781	Yes	Yes	Yes
Q14684	RRP1B	31468.3	36522.6	36272.3	35186.7	34878.4	44926.1	111378	110093	0.0743389	0.0151917	0.125903	0.00579925	0.693003	0.677343	0.639661	Yes	Yes	Yes
Q14690	PDCD11	29438.6	32731.7	27952.4	29700.7	36552.4	38119.5	59333.6	50310.3	0.0529686	0.0303246	0.0209867	0.0822962	0.43298	0.474178	0.31896	Yes	Yes	Yes
Q14692	BMS1	912395	1.05215e+06	713388	731017	1.13382e+06	1.04144e+06	3.99132e+06	3.7457e+06	0.0711396	0.012205	0.0424688	0.031746	0.746085	0.813312	0.71885	Yes	Yes	Yes
Q14694	USP10	91653.5	104972	103068	94253.4	121151	128824	248289	268655	0.0677373	0.0446692	0.030693	0.0393962	0.619638	0.618294	0.516437	Yes	Yes	Yes
Q14696	MESD	7541.87	7422.99	8322.3	7187.32	11735.8	11133.7	25958.7	26399.3	0.00794375	0.0731788	0.0263261	0.00841484	0.714181	0.703777	0.563208	Yes	Yes	Yes
Q14697	GANAB	19867.8	20071.4	19812.7	16171.9	20698.6	20566.7	64685.4	66542.3	0.00509709	0.101176	0.00319824	0.0141505	0.695649	0.725785	0.685544	Yes	Yes	Yes
Q14738	PPP2R5D	56171.9	61881	39684.9	41036	71907.9	66801.5	325310	317390	0.0483609	0.0167379	0.0368133	0.0123217	0.816317	0.874403	0.784177	Yes	Yes	Yes
Q14746	COG2	3614.59	3105.52	3453.82	3100.73	5476.47	3663.73	9396.39	9996.18	0.0757529	0.0538694	0.198326	0.0309288	0.653469	0.662008	0.528675	Yes	Yes	Yes
Q14764	MVP	187565	143080	178501	144889	233196	263296	595271	691103	0.134542	0.103939	0.0606257	0.0744979	0.742963	0.748603	0.614037	Yes	Yes	Yes
Q14789	GOLGB1	5320.1	5257.59	5785.43	5413.07	6109.64	6917.23	9456.03	8940.69	0.00591003	0.0332517	0.0619946	0.0280128	0.425023	0.391277	0.291892	Yes	Yes	Yes
Q147X3	NAA30	3971.19	4138.4	5170.2	4523.44	4481.41	4475.08	10567.3	9009.46	0.0206182	0.0667205	0.000706438	0.0795774	0.585755	0.50484	0.542495	Yes	Yes	Yes
Q14807	KIF22	1102.15	1301.16	1038.22	1140.18	1204.49	1365.84	10390.3	11418.3	0.0828082	0.046807	0.0627743	0.0471343	0.8898	0.900113	0.882142	Yes	Yes	Yes
Q14814	MEF2D	4989.32	5087.64	5108.9	5735.84	6389.02	6549.06	10825.7	9927.63	0.00975698	0.0578111	0.01237	0.0432747	0.514441	0.477446	0.376579	Yes	Yes	Yes
Q14839	CHD4	19216.4	19827.8	17634.5	16022.2	28130.3	24031.5	89497.8	81470.5	0.0156615	0.0479058	0.0785797	0.0469523	0.771629	0.803141	0.694904	Yes	Yes	Yes
Q14914	PTGR1	407951	416653	427690	392392	427089	599860	1.57154e+06	1.6072e+06	0.0105522	0.0430415	0.168237	0.0112189	0.740588	0.742011	0.676933	Yes	Yes	Yes
Q14919	DRAP1	9865.04	9592.63	10923	9708.23	10713.9	12187.9	47825.1	46400	0.0140002	0.0588783	0.0643631	0.0151246	0.793498	0.781044	0.756946	Yes	Yes	Yes
Q14966	ZNF638	62083.4	53830.9	52412.6	54175.6	75345.6	50929.5	147312	153243	0.071195	0.0165402	0.193357	0.0197341	0.614331	0.645361	0.579859	Yes	Yes	Yes
Q14974	KPNB1	132094	115705	107325	132749	194084	168007	583618	533696	0.0661358	0.105898	0.0720177	0.0446806	0.778219	0.785133	0.675927	Yes	Yes	Yes
Q14978	NOLC1	4.37141e+06	4.08463e+06	4.23691e+06	4.57475e+06	4.7221e+06	5.37485e+06	1.73093e+07	1.88211e+07	0.0339141	0.0383405	0.064648	0.0418419	0.765958	0.756115	0.720541	Yes	Yes	Yes
Q14980	NUMA1	33273.9	34571.9	35438.6	37123.1	35266.3	43883.1	98264.7	90728.4	0.0191316	0.0232148	0.108868	0.0398758	0.641015	0.616062	0.581205	Yes	Yes	Yes
Q14C86	GAPVD1	6641.04	9906.32	6862.46	9179.19	9926.62	14914.1	15883.7	15697.8	0.197329	0.14442	0.200777	0.00588642	0.476043	0.492055	0.213442	Yes	Yes	No
Q14CX7	NAA25	7433.69	8240.44	7255.31	7290.05	8364.69	8982.96	19692.4	16113.3	0.0514705	0.00238788	0.0356397	0.09996	0.562244	0.593769	0.515505	Yes	Yes	Yes
Q15005	SPCS2	59118.9	61758.6	52822.9	58538.5	87561.5	74750.3	210873	229792	0.0218374	0.0513252	0.0789294	0.0429341	0.725693	0.747288	0.631666	Yes	Yes	Yes
Q15006	EMC2	9102.91	8483.81	7495.51	7962.81	13712.9	13097.9	41873.7	45918.8	0.0352025	0.0302295	0.02294	0.0460757	0.799678	0.823922	0.694612	Yes	Yes	Yes
Q15007	WTAP	1131.9	1247.07	1140.09	1631.85	1308.29	1915.95	3867.94	3581.02	0.0484108	0.177405	0.188467	0.0385188	0.68063	0.627875	0.567156	Yes	Yes	Yes
Q15008	PSMD6	652204	650668	648231	606368	897588	760514	2.03741e+06	2.27123e+06	0.00117889	0.0333677	0.0826696	0.0542669	0.697614	0.708818	0.615168	Yes	Yes	Yes
Q15014	MORF4L2	176649	123222	205315	150503	211760	180717	1.71565e+06	2.02234e+06	0.178166	0.154046	0.0790944	0.0820455	0.919777	0.90481	0.895003	Yes	Yes	Yes
Q15018	ABRAXAS2	1842	2099.16	1564.68	1664.92	2192.44	2295.23	7648.09	7122.36	0.0652499	0.0310354	0.0229037	0.0355931	0.733172	0.781347	0.696172	Yes	Yes	Yes
Q15019	SEPTIN2	553395	678667	683134	703299	922080	816125	2.19575e+06	2.08717e+06	0.101677	0.0145445	0.0609568	0.0253525	0.712331	0.676288	0.594154	Yes	Yes	Yes
Q15020	SART3	6726.47	7760.56	6797.61	6323.27	9540.6	9201	16425.4	15416.6	0.0713806	0.0361515	0.0181197	0.0316805	0.545034	0.587938	0.411419	Yes	Yes	Yes
Q15022	SUZ12	2468.48	2596.35	2007.67	2395.91	2603.66	2746.56	19444.5	17138.7	0.0252456	0.0881658	0.0267091	0.0630281	0.861553	0.879628	0.853752	Yes	Yes	Yes
Q15029	EFTUD2	6252.67	5519.58	5747.65	4972.61	6971.76	7083.08	32305.7	29366	0.0622724	0.072297	0.0079201	0.0476679	0.809114	0.826172	0.772102	Yes	Yes	Yes
Q15031	LARS2	149668	127725	112241	135454	180176	191657	262573	304543	0.0791023	0.0937169	0.0308773	0.0740061	0.51087	0.563238	0.344343	Yes	Yes	Yes
Q15035	TRAM2	4884.92	5477.98	5948.21	4521.16	6745.42	5595.21	7558.25	7092.64	0.0572286	0.136307	0.0932056	0.0317801	0.292678	0.285411	0.157688	Yes	Yes	Yes
Q15041	ARL6IP1	162263	162662	174680	135119	261249	264361	3.34724e+06	3.194e+06	0.00122779	0.127699	0.00592118	0.0234269	0.950327	0.952639	0.919647	Yes	Yes	Yes
Q15046	KARS1	55493.5	54026.5	57701.8	56133.8	68837.3	72167.3	169062	167340	0.0133945	0.013775	0.0236167	0.00511643	0.674437	0.661608	0.580845	Yes	Yes	Yes
Q15050	RRS1	175406	140390	134717	137769	256351	223337	604194	645429	0.110883	0.0112037	0.0688244	0.0329984	0.747287	0.781945	0.616134	Yes	Yes	Yes
Q15054	POLD3	12423.1	11953.1	11288.7	10649.5	17758.6	14231.8	38550	41183.6	0.0192821	0.029138	0.110247	0.0330301	0.694279	0.724856	0.598784	Yes	Yes	Yes
Q15056	EIF4H	2809.23	3223.53	2935.82	3053.72	3435	3445.66	8756.02	7516.63	0.0686741	0.0196846	0.00154909	0.0761641	0.62927	0.631926	0.577165	Yes	Yes	Yes
Q15057	ACAP2	3257.48	3572.21	2466.16	2939.72	4601.43	4647.34	9137.64	7924.66	0.0460839	0.0876005	0.00496484	0.0710913	0.59972	0.683168	0.457941	Yes	Yes	Yes
Q15059	BRD3	13126.5	12982.7	12225.3	13079.6	12979.3	14982.2	18429.6	16554.3	0.00550941	0.0337612	0.0716291	0.0536037	0.253682	0.276669	0.200733	Yes	Yes	Yes
Q15061	WDR43	28513.7	25879.3	27934.1	23350.2	38647.7	31139.3	90207.2	96042.5	0.048433	0.0893812	0.107591	0.0313306	0.707956	0.724648	0.625304	Yes	Yes	Yes
Q15067	ACOX1	16820.8	17577.8	17768.8	15451.6	29298.4	22651.2	62752.4	65765.1	0.0220087	0.0697498	0.127955	0.0234416	0.732343	0.741511	0.595778	Yes	Yes	Yes
Q15070	OXA1L	25484.1	28277.6	23084.6	21939.2	27855.4	29112.7	101594	102157	0.0519604	0.0254404	0.0220698	0.00276072	0.73614	0.779025	0.720404	Yes	Yes	Yes
Q15075	EEA1	2811.44	2697.06	2852.98	3006.02	4124.32	2747.22	6463.25	6108.79	0.0207636	0.0261215	0.200407	0.0281938	0.561846	0.533966	0.453427	Yes	Yes	No
Q15084	PDIA6	457107	594359	525096	524460	679086	717684	1.14e+06	1.37638e+06	0.130535	0.000605898	0.0276335	0.0939356	0.582152	0.58291	0.444929	Yes	Yes	Yes
Q15120	PDK3	2580.23	2874.43	2447.91	2420.38	3708.7	3478.03	8788.6	9120.91	0.0539366	0.00565401	0.0320962	0.0185551	0.695432	0.728173	0.59872	Yes	Yes	Yes
Q15121	PEA15	3310.51	3240.55	4135.26	3599.56	3929	4712.81	8425.14	6891.26	0.0106794	0.0692586	0.0907002	0.100146	0.572284	0.494997	0.435781	Yes	Yes	Yes
Q15149	PLEC	742693	730253	730769	710004	847179	891848	2.95566e+06	3.01639e+06	0.00844589	0.0144125	0.0256864	0.0101686	0.75336	0.758748	0.708806	Yes	Yes	Yes
Q15154	PCM1	10360.8	10281.2	9661.57	10339.1	12046.4	12694.7	28789.5	27929.8	0.00385398	0.0338742	0.0262046	0.0151572	0.636067	0.647374	0.563796	Yes	Yes	Yes
Q15165	PON2	4944.74	5252.69	5742.34	4968.88	6352.32	6450.83	13125.1	12402.9	0.0301985	0.0722107	0.00769419	0.0282895	0.60054	0.580414	0.498467	Yes	Yes	Yes
Q15166	PON3	2745.3	2728.62	2336.6	2654.92	3084.6	3131.08	12514.5	13488.7	0.0030467	0.0637729	0.00747675	0.0374631	0.78949	0.808042	0.760964	Yes	Yes	Yes
Q15185	PTGES3	457926	453361	417733	430642	648560	624173	1.10481e+06	1.09496e+06	0.00500953	0.015215	0.0191613	0.00447805	0.585733	0.614333	0.421422	Yes	Yes	Yes
Q15233	NONO	2.9685e+06	4.9548e+06	3.27022e+06	2.76723e+06	2.81804e+06	2.87884e+06	1.23996e+07	1.36636e+07	0.250691	0.083311	0.0106731	0.0484956	0.695997	0.768354	0.781421	No	Yes	Yes
Q15257	PTPA	7974.68	8125.16	7576.57	6661.2	12363.2	9099.93	14305.2	15935.4	0.00934695	0.0642915	0.152043	0.053908	0.467609	0.529184	0.290253	Yes	Yes	Yes
Q15269	PWP2	53960.9	51144.8	43753.6	55219.6	70429.6	63215.5	72029.5	79237	0.0267932	0.11585	0.0539795	0.0476473	0.305162	0.345703	0.116492	Yes	Yes	Yes
Q15286	RAB35	3098.38	4316.77	3852.05	3688.88	2530.66	4573.82	13557.6	13558.2	0.164312	0.0216372	0.287588	2.21258e-05	0.726537	0.721899	0.737994	Yes	Yes	No
Q15287	RNPS1	1.31158e+06	1.31998e+06	1.59208e+06	1.13383e+06	2.58703e+06	1.56613e+06	3.26174e+06	3.67161e+06	0.00319134	0.168106	0.245811	0.0591155	0.62045	0.606841	0.400988	Yes	Yes	No
Q15326	ZMYND11	14559.5	15158.7	13063.6	12075.2	17828.4	16520.3	51681.3	49048.5	0.0201631	0.0393182	0.0380835	0.0261377	0.704971	0.750433	0.659002	Yes	Yes	Yes
Q15345	LRRC41	5380.28	4595.56	4025.02	4677.1	5713.5	5784.72	20109.2	20647.6	0.0786618	0.0749331	0.00619434	0.0132109	0.755235	0.786487	0.717882	Yes	Yes	Yes
Q15361	TTF1	18870.6	19139	17150.4	17886.3	25197.4	22555.6	46847.3	47360.8	0.00706354	0.0210034	0.0553211	0.00545032	0.596535	0.628092	0.493112	Yes	Yes	Yes
Q15363	TMED2	5751.4	7150.49	7095.53	6862.78	5658.79	8783.35	15225.9	13004.3	0.108441	0.0166748	0.216351	0.0786961	0.542975	0.505554	0.488415	Yes	Yes	No
Q15369	ELOC	63968.8	59929.5	68329.9	63873.6	69056.3	83371.4	143471	126015	0.0326012	0.0337085	0.0939137	0.0647727	0.540242	0.509423	0.434376	Yes	Yes	Yes
Q15370	ELOB	365637	374541	460401	351667	446959	446555	1.10311e+06	1.0971e+06	0.0120299	0.133898	0.000452024	0.00273193	0.663588	0.630914	0.593897	Yes	Yes	Yes
Q15382	RHEB	9391.52	9492.51	10618	9413.77	13713.4	13940.9	40764.8	39987.3	0.00534803	0.0601173	0.00822911	0.00962756	0.766148	0.751935	0.657541	Yes	Yes	Yes
Q15386	UBE3C	226669	262802	296582	215534	324680	296804	1.24811e+06	1.05903e+06	0.0738198	0.15826	0.0448532	0.0819562	0.787845	0.77803	0.730625	Yes	Yes	Yes
Q15388	TOMM20	13973.7	14561.8	18034	16414.2	13522	22261.3	140625	160692	0.0206103	0.0470214	0.244229	0.0665973	0.905297	0.885674	0.881243	Yes	Yes	No
Q15390	MTFR1	2448.46	3114.18	2889.57	2852.86	2954.15	3291.99	6277.07	6358.03	0.119675	0.00639319	0.0540875	0.0064076	0.559747	0.545518	0.505652	Yes	Yes	Yes
Q15393	SF3B3	1033.44	1001.18	1112.19	1149.44	1419.62	1259.51	3783.2	4146.34	0.0158566	0.0164702	0.0597623	0.0457955	0.743413	0.714785	0.662133	Yes	Yes	Yes
Q15397	PUM3	85072.8	100367	60430.6	73403.1	101390	95782.4	797529	680795	0.0824777	0.0969297	0.0284401	0.0789639	0.874561	0.909469	0.866624	Yes	Yes	Yes
Q15417	CNN3	1.10105e+06	1.16358e+06	1.13119e+06	1.02438e+06	1.63613e+06	1.69904e+06	3.639e+06	3.48214e+06	0.0276091	0.0495515	0.0188603	0.022027	0.681985	0.6973	0.531653	Yes	Yes	Yes
Q15424	SAFB	111203	98100.1	110119	103914	97465.1	120965	487364	524477	0.062603	0.0289916	0.107585	0.0366792	0.793146	0.788472	0.784126	Yes	Yes	Yes
Q15427	SF3B4	2752.54	2736.97	2646.01	2714.45	3672.1	3445.39	11218.2	11108.2	0.00283731	0.0127673	0.0318517	0.00492723	0.754126	0.759906	0.681209	Yes	Yes	Yes
Q15428	SF3A2	8585.45	9162.8	9001.27	9847.03	9106.6	12114.6	44875	43835.4	0.0325297	0.0448721	0.141746	0.0117188	0.79993	0.78753	0.760781	Yes	Yes	Yes
Q15434	RBMS2	2570.6	2245.11	2534.18	2140.37	2551.89	2525.17	11083.5	11375	0.0675894	0.0842471	0.00526269	0.012978	0.785573	0.791858	0.773936	Yes	Yes	Yes
Q15435	PPP1R7	3673.81	4009.97	4113.78	3601.36	5917.41	4710.62	16689.7	18910.9	0.0437499	0.0664176	0.113548	0.0623941	0.784167	0.783286	0.701465	Yes	Yes	Yes
Q15437	SEC23B	2537.56	2650.84	2701.99	2165.01	3245.55	3170.51	7498.42	7009.12	0.0218333	0.110332	0.0116952	0.0337274	0.642366	0.66452	0.557743	Yes	Yes	Yes
Q15459	SF3A1	605855	606560	604896	648963	887925	768131	1.41546e+06	1.37324e+06	0.000581424	0.035145	0.0723368	0.0151392	0.565241	0.55038	0.406157	Yes	Yes	Yes
Q15527	SURF2	17164.2	17450.5	18166.9	17154.1	23956.9	23539.9	48302.9	50560.8	0.00826999	0.0286738	0.00878014	0.0228382	0.649875	0.642731	0.519573	Yes	Yes	Yes
Q15532	SS18	7090.77	7099.33	7022	7048.44	9751.33	10614.7	18296.9	17425.1	0.000602838	0.00187948	0.0423931	0.0244053	0.602762	0.606112	0.429873	Yes	Yes	Yes
Q15554	TERF2	57128.3	58929.7	50353.6	63544.8	54550	65800.1	187669	149850	0.0155209	0.115815	0.0934783	0.112051	0.656144	0.662543	0.643427	Yes	Yes	Yes
Q15555	MAPRE2	7176.92	7561.17	7557.13	7824.11	9920.21	9617.88	24439.3	23972.7	0.0260717	0.0173577	0.0154741	0.0096368	0.69557	0.682285	0.596421	Yes	Yes	Yes
Q15562	TEAD2	137710	101188	101291	116259	144242	129869	455432	619249	0.152875	0.0688001	0.0524335	0.152434	0.777703	0.797568	0.744937	Yes	Yes	Yes
Q15582	TGFBI	22713	20439.7	22517.4	21695.3	28985.7	26388.5	65663.5	62917.3	0.0526782	0.0185924	0.046902	0.0213574	0.664392	0.656148	0.569343	Yes	Yes	Yes
Q15596	NCOA2	7481.29	7299.34	7434.8	7924.4	9990.22	9030.41	15823	15708.8	0.01231	0.0318763	0.0504618	0.00361912	0.531247	0.512898	0.39678	Yes	Yes	Yes
Q15629	TRAM1	15338.3	14547.7	10149	9859.45	20253.5	12353.4	57310.7	74961.1	0.026452	0.014469	0.242284	0.133441	0.774056	0.848733	0.753485	Yes	Yes	No
Q15631	TSN	4643.93	3921.78	4682.65	4575.52	4752.31	5471.46	17024.9	18133	0.0843072	0.0115704	0.0703409	0.0315183	0.756365	0.736669	0.709205	Yes	Yes	Yes
Q15637	SF1	40752	42886.8	48804.3	43995.6	51300.3	58595.1	139222	149216	0.0255238	0.0518172	0.0663795	0.0346473	0.710029	0.678268	0.618999	Yes	Yes	Yes
Q15649	ZNHIT3	13530.5	14353.7	12714.1	12920.1	21661	18303.4	30668.5	32081.9	0.029521	0.00803442	0.0840148	0.0225237	0.555634	0.591489	0.363122	Yes	Yes	Yes
Q15691	MAPRE1	159002	175302	230938	208354	319582	279903	387997	430975	0.0487587	0.0514095	0.0661897	0.0524776	0.5918	0.463605	0.268003	Yes	Yes	Yes
Q15717	ELAVL1	330597	365729	224067	322717	458616	406882	1.64574e+06	1.79395e+06	0.0504538	0.180418	0.059774	0.0430877	0.797561	0.841037	0.748379	Yes	Yes	Yes
Q15738	NSDHL	1.11411e+06	891142	998983	907643	1.35387e+06	1.14366e+06	2.44397e+06	2.57276e+06	0.111194	0.0479067	0.0841645	0.0256716	0.600287	0.619947	0.50216	Yes	Yes	Yes
Q15796	SMAD2	3309.19	3580.45	2457.74	3064.58	5389.87	4211.56	33723.4	34518.8	0.0393718	0.109889	0.122723	0.0116546	0.899041	0.919078	0.859304	Yes	Yes	Yes
Q15797	SMAD1	16036.6	15072.1	14225.4	14837.9	27138.2	24175.8	48393.8	48559.7	0.0310026	0.021074	0.0577308	0.00171098	0.679137	0.700235	0.470735	Yes	Yes	Yes
Q15819	UBE2V2	15025	15342.2	15171.8	14732.2	19656.3	20270	41106.3	40444.3	0.0104438	0.0147011	0.0153726	0.0081171	0.627627	0.633307	0.510411	Yes	Yes	Yes
Q15843	NEDD8	69676.1	66554.2	60115.4	66405.7	82926.2	79230.9	143231	144665	0.0229164	0.0497172	0.0227882	0.00498155	0.526806	0.560531	0.43675	Yes	Yes	Yes
Q15906	VPS72	573.178	785.913	834.699	682.529	388.448	647.504	2351.16	2446.62	0.156527	0.100295	0.250066	0.0198953	0.716725	0.683765	0.784077	Yes	Yes	No
Q15910	EZH2	2414.55	2727.7	2749.22	2973.59	3348.95	3702.58	15239	14609.5	0.0608973	0.0392069	0.0501503	0.0210915	0.827722	0.808272	0.763756	Yes	Yes	Yes
Q15942	ZYX	2497.68	2891.4	2676.87	2481.17	3217.4	3073.12	5548.18	5155.57	0.0730594	0.0379409	0.022936	0.0366801	0.496525	0.518109	0.412306	Yes	Yes	Yes
Q16181	SEPTIN7	34654.2	37175.8	38579.8	35617.9	34314.6	43135.6	133439	130148	0.0351053	0.0399186	0.113892	0.0124858	0.72749	0.718508	0.706168	Yes	Yes	Yes
Q16186	ADRM1	17920.5	17159.3	15344.9	23852	20519.4	26220	72209.9	73157.4	0.0216976	0.217035	0.121967	0.00651751	0.758681	0.73036	0.678474	Yes	No	Yes
Q16204	CCDC6	39324.6	48065.1	46726.1	40798.5	51393.9	50168.5	178958	148321	0.100018	0.0677251	0.0120656	0.0936086	0.732981	0.732569	0.689676	Yes	Yes	Yes
Q16394	EXT1	2142.59	2038.16	1960.91	1785.89	2962.8	2440.45	5635.96	5342.09	0.0249792	0.04671	0.0966723	0.0267698	0.619172	0.658701	0.507813	Yes	Yes	Yes
Q16513	PKN2	3691.75	3821.6	4217.39	3905.78	4606.78	5362.86	13695.3	13611	0.0172828	0.0383609	0.0758391	0.00308808	0.724849	0.702516	0.634895	Yes	Yes	Yes
Q16527	CSRP2	2509.83	2452.47	2325.01	2040.28	2700.9	2384.84	7127.2	7535.08	0.0115591	0.0652259	0.0621464	0.0278179	0.661561	0.702278	0.653142	Yes	Yes	Yes
Q16537	PPP2R5E	440.871	409.176	414.404	399.145	601.492	537.44	2726.41	2830.9	0.0372859	0.0187556	0.0562384	0.0188032	0.84704	0.853607	0.795057	Yes	Yes	Yes
Q16539	MAPK14	30666.9	35295.5	28203.5	23084.3	34784.1	42740.4	253175	225826	0.0701701	0.0998126	0.10263	0.0570951	0.862292	0.892927	0.838154	Yes	Yes	Yes
Q16543	CDC37	10951.9	12322.8	12077.3	11337.8	12214.8	16126.9	41169.9	42434.2	0.0588993	0.0315821	0.138035	0.0151222	0.721607	0.719929	0.661001	Yes	Yes	Yes
Q16555	DPYSL2	8434.46	9137.64	4327.29	6541.94	5072.14	6905.78	27217.5	24794	0.0400173	0.203755	0.153085	0.0465969	0.66215	0.791023	0.769706	Yes	No	Yes
Q16563	SYPL1	703932	721764	539425	626743	791838	909211	2.55617e+06	2.3995e+06	0.0125081	0.0748761	0.0690005	0.0316135	0.71231	0.76468	0.656747	Yes	Yes	Yes
Q16629	SRSF7	54019	52095	48834.7	51992.5	55845.6	63769.4	349329	325426	0.0181312	0.0313184	0.066244	0.0354255	0.842737	0.850572	0.822728	Yes	Yes	Yes
Q16630	CPSF6	40616.3	45054	14456.3	33125.5	36330.4	65237.1	127317	111847	0.0517999	0.39236	0.284607	0.0646824	0.641793	0.80105	0.575324	Yes	No	No
Q16637	SMN1	14590.6	15351	14670	15462.8	20239	22854.7	55736.4	53828.4	0.0253963	0.0263089	0.0606981	0.0174149	0.726722	0.724977	0.606683	Yes	Yes	Yes
Q16658	FSCN1	2819.65	3020.46	2538	2416.33	2771.18	2624.09	16033.4	16715.3	0.0343846	0.0245589	0.0272637	0.0208224	0.821669	0.848717	0.835253	Yes	Yes	Yes
Q16666	IFI16	4284.11	4206.33	4415.26	4668.17	8179.99	5530.63	6762.28	6319.84	0.0091612	0.0278431	0.193234	0.0338197	0.35099	0.305661	0	Yes	Yes	Yes
Q16678	CYP1B1	4532.85	4402.03	4084.52	4460.93	5072.23	4108.74	41091.2	43349.9	0.0146414	0.0440477	0.104943	0.026748	0.894188	0.8988	0.891274	Yes	Yes	Yes
Q16706	MAN2A1	7661.12	7375.83	7734.59	8114.47	12282.2	10017.2	14201.3	14276.7	0.0189724	0.0239684	0.101574	0.00264481	0.47198	0.443463	0.216962	Yes	Yes	Yes
Q16719	KYNU	174463	212011	246472	210338	202194	236311	687375	775447	0.0971555	0.0791003	0.0778021	0.0602066	0.735802	0.68772	0.700233	Yes	Yes	Yes
Q16740	CLPP	5925.92	5641.28	6382.73	6040.1	5774.9	5612.09	8713.13	9469.04	0.0246072	0.0275807	0.0142974	0.0415742	0.363816	0.316758	0.373728	Yes	Yes	Yes
Q16762	TST	17674.4	29243.3	16124.3	15187.5	23472.2	22067.4	68973.1	66075.9	0.246578	0.0299177	0.0308471	0.0214526	0.652587	0.768145	0.662792	No	Yes	Yes
Q16763	UBE2S	29172.2	29360.9	28506	31602.7	41181.6	37752.2	87597.2	85501.5	0.00322311	0.0515196	0.0434467	0.0121072	0.661851	0.652749	0.543995	Yes	Yes	Yes
Q16775	HAGH	439425	556563	460568	448538	477282	558102	1.72067e+06	1.31636e+06	0.117609	0.0132331	0.078058	0.133128	0.672052	0.70066	0.65908	Yes	Yes	Yes
Q16787	LAMA3	349994	439059	415021	314395	216176	297617	2.29975e+06	1.74755e+06	0.112875	0.137954	0.15851	0.136436	0.805042	0.819777	0.873053	Yes	Yes	Yes
Q16795	NDUFA9	48570.5	45157	56434.8	47989.7	52017.3	63299.2	357533	374597	0.0364189	0.0808728	0.0978337	0.0233079	0.87198	0.857369	0.842492	Yes	Yes	Yes
Q16836	HADH	119994	101765	127907	114006	120824	147274	268021	249617	0.0822018	0.0574638	0.0986578	0.0355556	0.571594	0.53266	0.482073	Yes	Yes	Yes
Q16850	CYP51A1	111608	78981	80620.3	47507.6	80862.9	3723	2.00048e+06	1.9701e+06	0.171189	0.258435	0.911971	0.00765108	0.952	0.967731	0.978697	Yes	No	No
Q16851	UGP2	123214	130164	112069	128750	178878	156551	275418	294540	0.0274319	0.0692689	0.0665639	0.0335496	0.555444	0.577479	0.411485	Yes	Yes	Yes
Q16875	PFKFB3	36632.9	42165.7	34143.7	38404.6	42509.2	37940.7	301388	334822	0.0702154	0.0587328	0.0567869	0.0525522	0.876144	0.885968	0.873548	Yes	Yes	Yes
Q16881	TXNRD1	255761	328566	288432	263275	273022	291629	1.86552e+06	2.08462e+06	0.124596	0.0455985	0.0329542	0.0554643	0.852074	0.860332	0.857055	Yes	Yes	Yes
Q16890	TPD52L1	95158.3	146508	175101	141621	150739	151643	1.11313e+06	1.07493e+06	0.21248	0.105707	0.00299032	0.0174587	0.889553	0.85525	0.861804	No	Yes	Yes
Q16891	IMMT	9478.61	9953.68	8636.57	8445.45	9101.97	10065.4	47435.1	48087.4	0.0244476	0.0111883	0.0502638	0.00682891	0.796569	0.821173	0.799342	Yes	Yes	Yes
Q1ED39	KNOP1	581957	574608	376457	473825	687848	527870	2.02284e+06	2.166e+06	0.0063541	0.114513	0.131591	0.0341766	0.723894	0.797013	0.709773	Yes	Yes	Yes
Q1KMD3	HNRNPUL2	1.47389e+06	1.54572e+06	1.07371e+06	1.28615e+06	1.94717e+06	1.77803e+06	3.32618e+06	3.2405e+06	0.0237863	0.0900235	0.0454047	0.0130478	0.540162	0.640631	0.432711	Yes	Yes	Yes
Q1ZZU3	SWI5	6812.91	7392.85	6522.87	5762.97	10955.3	8101.4	15340	14084.6	0.0408247	0.0618519	0.149758	0.0426659	0.517215	0.582464	0.352356	Yes	Yes	Yes
Q27J81	INF2	4736.94	4688.62	5007	4348.42	4773.88	5165.2	10412.9	10916.2	0.00512673	0.0703958	0.039372	0.0235969	0.55809	0.561379	0.534014	Yes	Yes	Yes
Q2M2I8	AAK1	2189.13	2267.05	2023.45	2177.25	3387.81	2761.29	5097.21	5188.53	0.0174864	0.0366138	0.101889	0.00887774	0.566762	0.591599	0.402173	Yes	Yes	Yes
Q2M389	WASHC4	23390.6	22188.3	21264.8	22602.5	34455.2	25831.6	40268.7	44054.1	0.0263792	0.0304936	0.143043	0.0448925	0.459471	0.479769	0.285047	Yes	Yes	Yes
Q2NL82	TSR1	392926	357605	247113	240014	254320	212220	2.82983e+06	2.70092e+06	0.0470613	0.0145732	0.0902399	0.0233079	0.864299	0.911924	0.915646	Yes	Yes	Yes
Q2PPJ7	RALGAPA2	24144.7	23720	17502	17306.7	19034	15655.7	166169	162353	0.00887163	0.00560974	0.0973856	0.0116173	0.854303	0.894044	0.894407	Yes	Yes	Yes
Q2TAA5	ALG11	3547.98	3265.56	2974.48	2583.71	4378.64	3404.14	18825.5	16546	0.0414489	0.0703051	0.125213	0.0644466	0.807372	0.842863	0.77997	Yes	Yes	Yes
Q2TAL8	QRICH1	7240.16	7098.49	6160.02	7180.78	9924.03	10420.2	28629.5	32456.8	0.00988026	0.0765144	0.0243895	0.0626531	0.765272	0.781607	0.666959	Yes	Yes	Yes
Q2TAY7	SMU1	29265.3	30430.2	30851.1	27942.9	39335.5	36380	93486.7	89442.1	0.0195143	0.0494644	0.0390338	0.0221102	0.673668	0.678596	0.586093	Yes	Yes	Yes
Q2TB10	ZNF800	132625	128644	90371.5	110917	108506	133499	190685	262838	0.0152382	0.102068	0.103275	0.159096	0.423913	0.556168	0.46639	Yes	Yes	Yes
Q2TB90	HKDC1	12352.6	12364.7	12963.7	11865.3	14669.2	14060.6	55954	50698.6	0.000487063	0.0442377	0.0211839	0.0492755	0.768245	0.767197	0.730623	Yes	Yes	Yes
Q2VIQ3	KIF4B	1773	1721.1	2456.07	2394.2	1295.59	1731.57	10538.1	11543.6	0.0148553	0.0127556	0.144022	0.045537	0.841765	0.780349	0.862911	Yes	Yes	Yes
Q32MZ4	LRRFIP1	75775.6	73366.7	98007.3	50072.3	90508.4	82391.4	164362	216303	0.0161518	0.323711	0.046946	0.136447	0.608206	0.610998	0.545796	Yes	No	Yes
Q32NC0	C18orf21	824.626	641.199	1358.43	635.944	1135.59	1017.96	5187.19	4931.65	0.125135	0.362263	0.0546231	0.0252537	0.855139	0.802905	0.787174	Yes	No	Yes
Q32P28	P3H1	1051.39	1460.19	790.166	1011.07	1548.22	1255.34	5150.21	5384.16	0.162766	0.122639	0.104466	0.0222085	0.761582	0.829014	0.733865	Yes	Yes	Yes
Q3B7T1	EDRF1	8746.39	7895.87	11483.3	7749.14	9353.5	10827.3	37462	39124	0.0511057	0.194158	0.0730289	0.0217014	0.782698	0.748879	0.736495	Yes	Yes	Yes
Q3KQU3	MAP7D1	4477.4	4033.79	5588.43	6189.88	4391.45	4895.86	17544.8	17144.2	0.0521205	0.0510646	0.0543113	0.0115478	0.754644	0.66046	0.73227	Yes	Yes	Yes
Q3MIW9	MUCL3	53834.6	53753.6	22853.5	25833.7	22288.1	19548.1	260999	263058	0.000753618	0.0612112	0.0654929	0.00392895	0.794702	0.907096	0.920169	Yes	Yes	Yes
Q3SY69	ALDH1L2	4961.15	5424.48	5823.85	5021.75	6866.52	6339.94	15092.4	13643	0.0446124	0.0739559	0.0398728	0.0504395	0.638578	0.622571	0.540413	Yes	Yes	Yes
Q3T8J9	GON4L	1695.36	1860.87	2038.31	1400.27	2092.18	2073.78	4033.51	3757.84	0.0465422	0.185553	0.00441594	0.0353817	0.543567	0.558667	0.46531	Yes	Yes	Yes
Q3ZAQ7	VMA21	307479	253438	269340	214323	343877	457342	1.88653e+06	1.78565e+06	0.0963443	0.113751	0.141616	0.0274714	0.847252	0.86829	0.781814	Yes	Yes	Yes
Q3ZCQ8	TIMM50	139312	187974	154829	146756	289117	245608	327933	374009	0.148685	0.0267693	0.0813658	0.0656412	0.533742	0.570356	0.23822	Yes	Yes	Yes
Q49A26	GLYR1	79118.5	80304.7	71824.3	66829.6	98915	100116	628254	701787	0.00744025	0.0360227	0.00603252	0.0552867	0.880137	0.895752	0.850358	Yes	Yes	Yes
Q4G0F5	VPS26B	4039.86	3666.17	3491.85	3410.57	5057.3	4180.6	20275.4	19798	0.048493	0.0117756	0.0949026	0.0119136	0.807702	0.827756	0.769476	Yes	Yes	Yes
Q4G0J3	LARP7	225992	228914	277921	249807	246448	270298	1.78365e+06	1.61586e+06	0.00642331	0.0532736	0.0461544	0.0493562	0.866185	0.844764	0.847994	Yes	Yes	Yes
Q4J6C6	PREPL	52340.9	54238.6	53766.7	67459.6	91069.3	82702.2	213479	233083	0.0178058	0.112954	0.0481501	0.0439007	0.761333	0.728534	0.610868	Yes	Yes	Yes
Q4KMP7	TBC1D10B	296556	294813	222329	206403	238335	282840	841081	710823	0.00294698	0.0371449	0.0853936	0.0839342	0.61894	0.723738	0.66417	Yes	Yes	Yes
Q4KWH8	PLCH1	15683.2	17200.3	16864.3	15442.5	20536.7	20921.4	37524.2	31492.5	0.0461376	0.0440096	0.00927805	0.087395	0.523543	0.5319	0.399303	Yes	Yes	Yes
Q4LE39	ARID4B	1936.38	1550.96	2184.11	1698.62	2719.11	2524.1	5488.28	5016.43	0.110518	0.125037	0.0371936	0.0449179	0.668022	0.630382	0.50087	Yes	Yes	Yes
Q4VCS5	AMOT	10456.1	11320.4	11897.9	11148.1	12149.9	13507.8	25217.7	25283.7	0.039689	0.0325367	0.0529228	0.00130711	0.568792	0.543655	0.49194	Yes	Yes	Yes
Q4ZIN3	TMEM259	3357.31	4034.57	2708.92	3459.73	3281.26	3964.28	5167.85	4927.62	0.0916218	0.121712	0.0942668	0.0237959	0.267801	0.388968	0.282298	Yes	Yes	Yes
Q52LJ0	FAM98B	1744.57	2238.08	1870.11	1795.12	2403.84	2207.18	8771.55	8440.63	0.123915	0.0204604	0.0426501	0.0192258	0.768615	0.787056	0.732107	Yes	Yes	Yes
Q53FA7	TP53I3	9347.67	9842.61	10604.9	11815.5	11952.5	13428.3	33327.6	32574.2	0.0257909	0.0539975	0.0581458	0.0114328	0.708805	0.659792	0.61487	Yes	Yes	Yes
Q53FV1	ORMDL2	72698.5	76941.9	63052.2	89889.8	64643.1	62849.4	1.18651e+06	1.05369e+06	0.0283572	0.175476	0.0140693	0.0592908	0.933202	0.931728	0.943089	Yes	Yes	Yes
Q53GQ0	HSD17B12	4.38649e+06	3.79492e+06	1.59426e+06	2.16223e+06	844172	1.603e+06	3.47248e+07	3.02378e+07	0.0723061	0.151197	0.310084	0.0690705	0.87406	0.942175	0.96233	Yes	Yes	No
Q53GS7	GLE1	7278.73	7585.87	7243.57	7276.43	7795.24	7733.37	18484.5	19690.7	0.0206622	0.00226348	0.00398438	0.0315959	0.610622	0.619649	0.593228	Yes	Yes	Yes
Q53GS9	USP39	37873.6	36745	37982	37126.4	50382.1	49853.7	117053	122179	0.0151242	0.0113916	0.00527155	0.0214275	0.68809	0.686042	0.581008	Yes	Yes	Yes
Q53H12	AGK	22952.3	24105.3	20977.5	20083.9	29138	27488.4	55846.9	55176.6	0.0245026	0.0217604	0.0291311	0.00603702	0.576147	0.630156	0.489961	Yes	Yes	Yes
Q53H82	LACTB2	15455.6	15720.3	14874.2	16233.5	18268.2	18716.5	33117.7	35642.6	0.00849243	0.0436975	0.0121231	0.0367196	0.5466	0.547592	0.462121	Yes	Yes	Yes
Q53HL2	CDCA8	5520.79	6177.93	5148.51	4449.84	6841.74	6695.02	8988.68	9140.87	0.0561725	0.0727908	0.0108382	0.00839449	0.354715	0.470569	0.253331	Yes	Yes	Yes
Q53R12	TM4SF20	855.291	738.815	854.781	907.802	891.647	1039.85	2255.84	1508.5	0.0730663	0.0300814	0.0767303	0.198532	0.576524	0.531768	0.486896	Yes	Yes	Yes
Q53S08	RAB6D	20316.4	20170.9	29175.2	24986	26509.8	31364.5	47732.2	46526.3	0.00359332	0.0773476	0.0838835	0.0127936	0.570465	0.425397	0.386005	Yes	Yes	Yes
Q53T94	TAF1B	934.285	863.633	604.35	838.16	576.385	659.435	11421.6	10332.9	0.0392966	0.162085	0.0672018	0.050043	0.917354	0.933691	0.943192	Yes	Yes	Yes
Q562R1	ACTBL2	44894.5	36822.4	42757.8	37403.5	36669	36277.9	186266	210416	0.0987823	0.0667936	0.00536151	0.0608783	0.793999	0.797921	0.816108	Yes	Yes	Yes
Q56NI9	ESCO2	6501.44	5665.16	5007.27	4546.45	6719.64	5398.72	45299.9	44858.3	0.0687358	0.0482345	0.109001	0.00489894	0.865053	0.894034	0.865588	Yes	Yes	Yes
Q56P03	EAPP	6125.9	7993.28	7810.94	8327.53	7464.86	9242.62	32956.1	31717.3	0.132258	0.0320096	0.106405	0.0191541	0.781685	0.750462	0.741664	Yes	Yes	Yes
Q56VL3	OCIAD2	64803.6	59636.1	77424.6	74249.3	97956	77747.3	625893	634124	0.0415258	0.0209352	0.115016	0.00653234	0.90124	0.879626	0.860555	Yes	Yes	Yes
Q587I9	SFT2D3	973.544	1094.99	697.425	1010.02	506.211	875.536	2995.09	2508.5	0.0587112	0.183077	0.267288	0.0884135	0.624148	0.689758	0.748937	Yes	Yes	No
Q58FG1	HSP90AA4P	8069.91	7723.95	7252.03	7196.31	9834.3	10571.5	14809.3	15475.5	0.0219047	0.00385605	0.0361267	0.0219997	0.478489	0.522918	0.326203	Yes	Yes	Yes
Q5BJD5	TMEM41B	4586.24	4778.08	3748.49	3580.74	4217.25	4468.17	16649.6	19646.6	0.0204853	0.0228876	0.0288901	0.0825708	0.742002	0.798071	0.760707	Yes	Yes	Yes
Q5BJH7	YIF1B	17560.1	16354.9	15648.1	15509.9	19072.6	18664.5	61382.3	65244.4	0.0355341	0.00443552	0.0108139	0.0305003	0.732166	0.753939	0.701981	Yes	Yes	Yes
Q5BKY9	FAM133B	145385	162842	180779	147391	111280	113497	1.14729e+06	1.08023e+06	0.0566378	0.101741	0.00986446	0.0301044	0.861628	0.852675	0.899091	Yes	Yes	Yes
Q5BKZ1	ZNF326	32643.8	33609.3	30675.4	31980.2	37786.5	37684.5	147004	156396	0.0145717	0.0208252	0.00135203	0.030956	0.781631	0.793488	0.751249	Yes	Yes	Yes
Q5C9Z4	NOM1	2976.77	2861.32	1877.09	2321.43	3708.04	2842.04	7451.44	7347.66	0.0197744	0.105832	0.132212	0.0070127	0.60551	0.716299	0.5574	Yes	Yes	Yes
Q5EBL8	PDZD11	69103.7	64316.3	70513.7	65783.1	96150.4	70581.2	233141	220951	0.0358819	0.0347081	0.153355	0.0268441	0.706182	0.699847	0.632824	Yes	Yes	Yes
Q5F1R6	DNAJC21	2084.98	2097.87	2530.83	2303.56	2293.39	2653.41	6713.82	6297.33	0.00308228	0.0470121	0.0727781	0.0320102	0.678518	0.628442	0.619802	Yes	Yes	Yes
Q5GLZ8	HERC4	3127.97	3952.69	2650.42	3226.33	4308.16	4309.14	8546.71	7199.17	0.116475	0.097997	0.000112979	0.0855805	0.550317	0.626776	0.452727	Yes	Yes	Yes
Q5H8A4	PIGG	705.03	557.211	674.622	791.343	670.779	636.664	1889.28	1802.96	0.117108	0.0796204	0.0260932	0.0233793	0.658137	0.602961	0.645895	Yes	Yes	Yes
Q5H9R4	ARMCX4	2098.14	1975.55	1680.59	2105.5	2044.88	2113.31	15402.7	14817	0.0300911	0.11223	0.0164547	0.0193807	0.865198	0.874715	0.862401	Yes	Yes	Yes
Q5J8M3	EMC4	48852	51535.6	42704.5	41007.9	52372.2	50937.4	252682	263544	0.0267324	0.0202673	0.013888	0.0210405	0.805535	0.837838	0.799875	Yes	Yes	Yes
Q5JPE7	NOMO2	1138.15	1532.75	1061.32	1078.89	1050.7	1045.9	4797.43	4664.56	0.147737	0.00820857	0.00229126	0.0140419	0.717723	0.773809	0.778418	Yes	Yes	Yes
Q5JRA6	MIA3	14795.6	18073.1	32274.3	19989.6	16035.3	21987	40861.2	34002.5	0.0997148	0.235052	0.156531	0.0916166	0.560953	0.301879	0.492113	Yes	No	Yes
Q5JRX3	PITRM1	22285.5	24627.7	21423.8	23897.2	17443.4	26246.9	78446.6	70971.3	0.0499267	0.0545742	0.201498	0.0500294	0.686027	0.696683	0.707596	Yes	Yes	No
Q5JTH9	RRP12	89451.1	93670.9	89243.3	85366	115863	107548	270851	266895	0.0230435	0.0222057	0.0372221	0.00735566	0.659464	0.675294	0.584542	Yes	Yes	Yes
Q5JTJ3	COA6	377255	335516	423450	425756	416179	414460	724948	787504	0.0585582	0.00271597	0.00206989	0.0413603	0.528732	0.438524	0.4508	Yes	Yes	Yes
Q5JTV8	TOR1AIP1	9303.43	9957.9	11210.2	10305.1	10597.2	15702.7	22697.6	21366.6	0.0339785	0.0420678	0.194126	0.0302056	0.562879	0.511727	0.403146	Yes	Yes	Yes
Q5JVF3	PCID2	29470.7	29634.9	27801.3	25890.3	39483.4	35707.9	88229.2	85251.3	0.00277851	0.0355921	0.0502114	0.0171654	0.659296	0.690504	0.566572	Yes	Yes	Yes
Q5JXB2	UBE2NL	66335.4	85124.5	75357.6	92310.6	85373.5	94594.4	275415	268427	0.124053	0.101111	0.051236	0.0128494	0.7215	0.691697	0.669081	Yes	Yes	Yes
Q5M775	SPECC1	4939.51	6217.21	6525.23	6082.56	5711.16	6003.84	23719.3	24405.6	0.114523	0.0351103	0.0249837	0.014261	0.768172	0.738019	0.756571	Yes	Yes	Yes
Q5PRF9	SAMD4B	8042.29	7927.58	6953.95	7406.55	11106.5	11464.6	22629.2	21184.5	0.00718267	0.0315172	0.0158631	0.0329736	0.635505	0.672237	0.48484	Yes	Yes	Yes
Q5QJE6	DNTTIP2	831301	838158	764728	817843	1.03542e+06	1.01948e+06	3.39537e+06	3.12614e+06	0.00410698	0.0335626	0.00775663	0.0412821	0.744007	0.757331	0.684903	Yes	Yes	Yes
Q5QNW6	H2BC18	280039	274996	237824	279151	224224	253473	3.75242e+06	4.1848e+06	0.00908488	0.0799388	0.0612296	0.0544751	0.930072	0.934867	0.939816	Yes	Yes	Yes
Q5SSJ5	HP1BP3	1.36153e+07	1.20331e+07	1.37683e+07	1.3901e+07	1.8725e+07	1.81124e+07	5.05676e+07	5.02316e+07	0.0616901	0.00479305	0.0166298	0.00333319	0.745549	0.725501	0.634546	Yes	Yes	Yes
Q5SW79	CEP170	21498.1	22468	23839.4	21452.1	22756.7	27703.9	51298.9	45464.4	0.0220606	0.0527101	0.09804	0.0602965	0.545632	0.531936	0.478515	Yes	Yes	Yes
Q5SWX8	ODR4	10725.2	10443.7	11353.6	10394.3	12199.4	14167.5	14277.6	14374.6	0.0132996	0.0441085	0.0746449	0.00338405	0.261175	0.240968	0.0797591	Yes	Yes	Yes
Q5SY16	NOL9	14612.1	13758.4	10037.4	10724.5	18229.8	13572.9	52306.9	50420.9	0.0300918	0.0330943	0.146429	0.0183584	0.723829	0.797895	0.690418	Yes	Yes	Yes
Q5SZL2	CEP85L	2798.67	3113.93	3140.46	2990.71	3776.15	3712.32	19080.8	20081.5	0.0533205	0.0244244	0.00852302	0.0255522	0.849023	0.843442	0.808784	Yes	Yes	Yes
Q5T0D9	TPRG1L	10756.1	11138.9	10056.1	10073	13554.6	13458.5	26807.1	26684.7	0.0174838	0.000841074	0.00355609	0.00228852	0.590685	0.623697	0.495005	Yes	Yes	Yes
Q5T1J5	CHCHD2P9	3719.87	4689.84	5934.76	4234.43	3222.33	5144.25	62449.4	70618.3	0.115339	0.167204	0.229714	0.0613888	0.936801	0.923579	0.937125	Yes	Yes	No
Q5T200	ZC3H13	142064	147826	147959	118022	133568	147724	670435	627907	0.0198766	0.112556	0.0503248	0.0327562	0.776723	0.795138	0.783345	Yes	Yes	Yes
Q5T3I0	GPATCH4	9458.85	10307.7	11986.9	11110.7	9320.74	12596.8	43520.2	43368.2	0.0429421	0.0379367	0.149474	0.00174937	0.772507	0.734169	0.74775	Yes	Yes	Yes
Q5T3J3	LRIF1	67615.5	39465.7	50058.5	48743.3	81321.7	82475.1	134294	137890	0.262883	0.0133119	0.00704127	0.0132116	0.606585	0.637004	0.398213	No	Yes	Yes
Q5T4S7	UBR4	16429.9	15974.5	15134.8	16329.4	19704.7	20286.5	57300.6	57392.9	0.0140554	0.0379683	0.0145483	0.000804373	0.71747	0.725667	0.65132	Yes	Yes	Yes
Q5T5Y3	CAMSAP1	4623.02	5363.17	4584.44	4598.58	6390.06	5643.05	13225.6	14047.8	0.0741177	0.00154078	0.062079	0.0301472	0.633849	0.663298	0.558797	Yes	Yes	Yes
Q5T8D3	ACBD5	31369.9	29391.4	29760.7	27411.2	39054.4	37371.3	83624.5	82127.4	0.032562	0.0410941	0.0220227	0.00903228	0.633421	0.655075	0.538915	Yes	Yes	Yes
Q5T8P6	RBM26	231404	222258	222675	236485	279025	286078	597265	565269	0.02016	0.0300778	0.0124808	0.0275225	0.609764	0.605035	0.513904	Yes	Yes	Yes
Q5T9A4	ATAD3B	5869.73	6041.33	6627.63	5363.56	6300.04	6128.49	18587.7	17068.4	0.0144069	0.105416	0.0138031	0.0426083	0.665946	0.663699	0.651434	Yes	Yes	Yes
Q5TAG4	NBPF12	110737	114761	72107.4	78867.1	94159.1	80749.8	192153	203077	0.017844	0.0447738	0.0766647	0.027641	0.429451	0.618009	0.557451	Yes	Yes	Yes
Q5TCQ9	MAGI3	9652.04	10678.3	10063.6	10616.9	10641.4	10810.8	13611.8	17304.2	0.0504805	0.0267532	0.00789637	0.119433	0.342401	0.331076	0.306115	Yes	Yes	Yes
Q5TGZ0	MICOS10	263327	441503	390817	366322	397481	424488	1.56177e+06	1.79207e+06	0.252793	0.0323524	0.0328557	0.0686666	0.789844	0.774247	0.754917	No	Yes	Yes
Q5U5X0	LYRM7	9141.76	8883.46	8185.04	8416.77	14621.9	10784.1	12702.9	12936.7	0.0143297	0.0139581	0.151058	0.00911828	0.296979	0.352496	0.00911509	Yes	Yes	Yes
Q5VSL9	STRIP1	2493.57	2850.38	2615.04	1962.76	2639.35	1870.25	8977.58	7887.71	0.0667689	0.142488	0.170547	0.0646221	0.683139	0.728567	0.732611	Yes	Yes	Yes
Q5VT25	CDC42BPA	50003.6	51277.8	48214.7	47908.9	70701.4	81103.1	116637	129162	0.0125816	0.00318113	0.0685204	0.0509534	0.58795	0.608934	0.382404	Yes	Yes	Yes
Q5VT52	RPRD2	15232	17724.6	19956.1	18010.7	14840.6	22157.4	41865.7	42770.7	0.0756346	0.0512406	0.197764	0.0106931	0.610609	0.551413	0.562859	Yes	Yes	Yes
Q5VT79	ANXA8L1	1068.99	1151.02	948.941	861.181	1687.88	1338.74	3393.88	3495.34	0.0369493	0.0484828	0.115357	0.0147271	0.677756	0.737253	0.560672	Yes	Yes	Yes
Q5VTE0	EEF1A1P5	412340	395085	323154	326336	439095	443382	2.50279e+06	2.53521e+06	0.0213699	0.00489804	0.00485815	0.00643509	0.839733	0.871082	0.824836	Yes	Yes	Yes
Q5VTL8	PRPF38B	1.76335e+06	1.6639e+06	1.46827e+06	1.63288e+06	2.16659e+06	2.10296e+06	5.65541e+06	5.67231e+06	0.0290182	0.0530814	0.0149037	0.00149239	0.697446	0.726234	0.623089	Yes	Yes	Yes
Q5VUA4	ZNF318	5500.32	5064.99	4981.66	5017.17	5564.77	7038.03	11764.3	11101.4	0.0412043	0.0035509	0.116899	0.0289895	0.53794	0.562714	0.448833	Yes	Yes	Yes
Q5VV42	CDKAL1	4766.22	4943.21	4877.78	4773.88	6008.69	6629.99	17348	15954.9	0.018229	0.0107657	0.0491587	0.041833	0.708451	0.710186	0.620493	Yes	Yes	Yes
Q5VW32	BROX	219510	225113	243383	231102	330116	329481	630566	688178	0.0126032	0.0258832	0.000963073	0.0436874	0.662844	0.640199	0.499829	Yes	Yes	Yes
Q5VWQ0	RSBN1	15720.3	16142.2	14045.9	14127.2	20459.7	19100.4	29080.4	28474.8	0.0132434	0.0028858	0.0343622	0.0105222	0.446402	0.510505	0.31266	Yes	Yes	Yes
Q5VWZ2	LYPLAL1	251298	238260	348024	230971	278821	301648	643026	656448	0.0266314	0.202166	0.0393258	0.0103289	0.623264	0.554439	0.553305	Yes	No	Yes
Q5VYK3	ECPAS	4507.92	4581.83	3751.63	3935.36	5114.24	5671.44	11903.8	10502.6	0.00813157	0.0239014	0.0516614	0.0625381	0.594325	0.656929	0.518635	Yes	Yes	Yes
Q5VYS8	TUT7	6286.53	5872.29	8432.11	6077.48	7601.63	7531.88	17393.8	16654.9	0.0340689	0.162281	0.00460897	0.0217023	0.642899	0.573857	0.555533	Yes	Yes	Yes
Q5VZ89	DENND4C	8268.2	8788.1	7505.64	8079.13	9304.82	10137.2	27108	24382.8	0.0304812	0.0367978	0.0428116	0.0529274	0.66875	0.697329	0.622418	Yes	Yes	Yes
Q5VZM2	RRAGB	24350.1	24125.3	23435.1	21964.4	40986.7	31269.6	104800	116648	0.00463622	0.0323947	0.134481	0.0535051	0.781099	0.794988	0.67371	Yes	Yes	Yes
Q5XKP0	MICOS13	153506	133318	115318	155748	145684	199198	400962	401542	0.0703836	0.149152	0.155166	0.000722912	0.642589	0.662226	0.570241	Yes	Yes	Yes
Q63HN8	RNF213	20965.5	21949.9	20807.7	22009.5	23803.6	26607.4	75229.5	71225.1	0.0229393	0.0280672	0.05562	0.0273422	0.706971	0.707642	0.655791	Yes	Yes	Yes
Q641Q2	WASHC2A	478.153	557.157	747.284	453.916	426.089	632.676	3740.87	3791.49	0.076309	0.244228	0.195122	0.00672026	0.862552	0.840528	0.859438	Yes	No	Yes
Q658Y4	FAM91A1	495938	468561	440721	424672	666225	669762	1.53772e+06	1.28842e+06	0.0283848	0.0185462	0.00264757	0.0882113	0.658721	0.693789	0.527274	Yes	Yes	Yes
Q66K74	MAP1S	9406.34	8855.26	10414.3	9180.14	18482.5	14624.6	19389	21938	0.0301768	0.062986	0.116527	0.0616794	0.558119	0.525868	0.198898	Yes	Yes	Yes
Q66PJ3	ARL6IP4	238205	268777	215513	264262	200368	215812	356022	327721	0.0603009	0.101607	0.0371103	0.0413906	0.25852	0.298312	0.391321	Yes	Yes	Yes
Q685J3	MUC17	7188.99	7227.5	6210.99	8880.68	7377.15	8405.49	34652.4	40541.1	0.00267062	0.176898	0.0651564	0.0783141	0.808275	0.799296	0.790106	Yes	Yes	Yes
Q68CJ6	NUGGC	2110.86	2330.43	1909.13	1836.78	2389.01	3086.59	6770.63	7389.63	0.0494394	0.0193144	0.127398	0.0437133	0.686356	0.735464	0.613312	Yes	Yes	Yes
Q68CQ4	UTP25	12485.6	12575.7	9721.3	17640.1	14723.6	16687.6	33395.7	35772.4	0.00359397	0.289415	0.0625259	0.0343618	0.637675	0.604421	0.545872	Yes	No	Yes
Q68CZ2	TNS3	13503.2	13576.4	12040.6	13165	20868.3	15397.7	18108.4	19737.3	0.00270382	0.0446089	0.150847	0.0430398	0.284471	0.333991	0.0417386	Yes	Yes	Yes
Q68D10	SPTY2D1	158124	168360	154994	173115	208321	208501	406225	364299	0.0313529	0.0552278	0.000430729	0.0544114	0.576283	0.574174	0.45904	Yes	Yes	Yes
Q68EM7	ARHGAP17	2533.43	2492.05	2765.63	2449.27	3217.19	3457.99	7564.7	6688.13	0.00823438	0.0606655	0.0360733	0.0615017	0.647404	0.634115	0.531659	Yes	Yes	Yes
Q69YH5	CDCA2	16123.5	17132.7	15984.1	15696.7	20094.2	19038.9	48252.5	44564.7	0.030346	0.00907148	0.0269656	0.0397316	0.641702	0.658675	0.578385	Yes	Yes	Yes
Q69YN4	VIRMA	8023.65	7904.78	9105.39	7935.31	9821.25	11085.4	25484.2	25711.3	0.00746306	0.0686641	0.0604684	0.00443516	0.688871	0.667145	0.591631	Yes	Yes	Yes
Q6DD88	ATL3	3025.33	3213.06	2889.23	3651.65	4151.41	4469.87	5407.42	5710.48	0.0300925	0.116562	0.0369391	0.0272589	0.438889	0.411681	0.224559	Yes	Yes	Yes
Q6DKI1	RPL7L1	1.43404e+06	1.64818e+06	1.43375e+06	1.10743e+06	1.40514e+06	1.626e+06	9.01161e+06	8.36421e+06	0.0694751	0.128411	0.0728615	0.0372589	0.822615	0.853752	0.825554	Yes	Yes	Yes
Q6DN03	H2BC20P	29524.2	68929.4	44527.7	36309.4	43825.2	60347.8	841930	810498	0.400242	0.101665	0.158608	0.019022	0.940419	0.95108	0.936958	No	Yes	Yes
Q6EMK4	VASN	4244.92	5050.32	4136.9	4375.55	5300.38	6114.26	5820.94	7983.48	0.0866465	0.0280363	0.0713014	0.156656	0.326647	0.383353	0.173116	Yes	Yes	Yes
Q6FIF0	ZFAND6	11843.2	12640.6	12983	13122.1	14639.9	15778.8	110597	112007	0.0325664	0.0053295	0.0374404	0.00633333	0.890012	0.882728	0.863351	Yes	Yes	Yes
Q6GMV3	PTRHD1	15013.4	15417.8	14801.5	15045.5	16642.4	18394.9	59365.6	56263	0.0132899	0.00817386	0.0500176	0.0268329	0.736819	0.741872	0.696984	Yes	Yes	Yes
Q6GQQ9	OTUD7B	614.098	732.384	651.977	546.77	772.551	997.584	1973.05	1791.3	0.0878488	0.0877639	0.127128	0.0482839	0.642307	0.681552	0.529763	Yes	Yes	Yes
Q6IA69	NADSYN1	6615.46	7451.23	6678.52	6756.53	10173.5	9476.64	36948.8	34928.4	0.0594148	0.00580619	0.035464	0.0281097	0.804296	0.813083	0.726615	Yes	Yes	Yes
Q6IAA8	LAMTOR1	1587.7	1882.26	1974.7	1636.8	2286.83	2184.78	4854.4	4928.44	0.0848885	0.0935626	0.0228211	0.00756789	0.645301	0.630833	0.542913	Yes	Yes	Yes
Q6IAN0	DHRS7B	3222.08	2686.86	3364.14	2237.81	2709.47	3652.91	29353.5	27801.8	0.090579	0.20106	0.148285	0.0271495	0.896616	0.901987	0.888683	Yes	No	Yes
Q6IQ21	ZNF770	52046.6	54441.5	51480.8	53292.2	64715.8	59730.4	146553	148273	0.0224896	0.0172882	0.040061	0.00583244	0.63881	0.644628	0.577899	Yes	Yes	Yes
Q6IQ22	RAB12	7002.43	7078.47	7535.55	6664.06	10862.8	10135.4	16920	16640.7	0.00539991	0.061374	0.0346395	0.00832284	0.580435	0.576897	0.374322	Yes	Yes	Yes
Q6IQ49	SDE2	1722.44	1530.99	2311.68	2018.2	1733.17	2124.57	4194.83	5230.1	0.0588452	0.0677785	0.101458	0.109844	0.654806	0.540592	0.590688	Yes	Yes	Yes
Q6KCM7	SLC25A25	3411	3773.06	3023.04	3714.85	3271.02	3661.23	11473.6	10348.6	0.0503982	0.102676	0.0562893	0.0515524	0.670792	0.691238	0.682331	Yes	Yes	Yes
Q6L8Q7	PDE12	4302.08	4673.85	4852.34	4491.07	5395.38	6004.19	14600.4	12849.6	0.0414178	0.0386653	0.0534066	0.0637808	0.673009	0.659622	0.584716	Yes	Yes	Yes
Q6N043	ZNF280D	42377.5	39107	35043.1	38578.8	68797.3	59842.8	65931.7	65066.7	0.0401366	0.0480249	0.0696093	0.00660288	0.377973	0.437994	0.0180018	Yes	Yes	Yes
Q6NS38	ALKBH2	2544.65	2879.26	2953.18	2435.88	3993.48	3867.58	7152.03	7348.23	0.061692	0.0959904	0.0160155	0.0135306	0.625944	0.628347	0.457868	Yes	Yes	Yes
Q6NTF9	RHBDD2	3552.3	3997.56	4985.46	3774.57	4288.26	4425.96	6213.78	5332.37	0.0589758	0.138229	0.0158022	0.0763387	0.346115	0.241303	0.24527	Yes	Yes	Yes
Q6NUK1	SLC25A24	37984.7	35464.8	41220.9	34006.9	43356.2	45017.6	137979	144695	0.0343083	0.0958951	0.0187992	0.0237582	0.740162	0.733871	0.687365	Yes	Yes	Yes
Q6NUK4	REEP3	558746	571568	627775	559031	857498	752599	1.82559e+06	1.70431e+06	0.011343	0.0579228	0.0651509	0.0343589	0.679788	0.663784	0.543868	Yes	Yes	Yes
Q6NUM9	RETSAT	2066.19	2064.76	1883.81	2175.24	2782.04	2446.36	12176.8	11181.4	0.000346751	0.0717975	0.0642025	0.0426141	0.823148	0.826227	0.776165	Yes	Yes	Yes
Q6NUQ4	TMEM214	193353	227243	165783	147923	153867	157645	1.28486e+06	1.15825e+06	0.0805751	0.0569334	0.0121289	0.0518229	0.827844	0.871596	0.872493	Yes	Yes	Yes
Q6NW34	NEPRO	77293	94265.8	69630.2	83904.2	95358.1	73311.1	435666	397944	0.0989329	0.0929697	0.130712	0.0452506	0.794198	0.81582	0.797664	Yes	Yes	Yes
Q6NXT6	TAPT1	1723.78	1615.08	1333.62	1527.73	1779.62	2038.03	6220.3	5443.28	0.0325564	0.0678375	0.0676863	0.0666192	0.713736	0.754676	0.672686	Yes	Yes	Yes
Q6NYC1	JMJD6	21149.4	20608.8	21827.2	19242.5	26739.7	24401.3	48055.7	48792.2	0.0129469	0.0629339	0.0457254	0.00760491	0.568827	0.575936	0.471945	Yes	Yes	Yes
Q6NZI2	CAVIN1	25534.4	26171.4	26363	28430.5	32699.8	31471.4	126828	136932	0.0123197	0.0377313	0.0191438	0.038307	0.803967	0.79226	0.756707	Yes	Yes	Yes
Q6P158	DHX57	993.665	992.284	948.507	981.311	1648.45	1099.48	1406.63	1450.74	0.000695251	0.0169981	0.199778	0.0154353	0.304973	0.324618	0.0383019	Yes	Yes	Yes
Q6P161	MRPL54	5739.59	5951.07	5745.89	5080.15	7215.78	7302.6	42907.3	40754.6	0.0180894	0.061494	0.00597972	0.0257305	0.860263	0.870598	0.826464	Yes	Yes	Yes
Q6P1A2	LPCAT3	73602.8	64679.1	54339.5	58143.8	92499.6	75876.3	74160.5	79857.6	0.0645331	0.033821	0.0987273	0.0369896	0.102171	0.269674	0	Yes	Yes	Yes
Q6P1J9	CDC73	18681.6	19314.2	19733.3	19056	22946.2	24512.8	59674.6	61189.7	0.0166501	0.0174611	0.0330107	0.012535	0.685632	0.679068	0.607336	Yes	Yes	Yes
Q6P1L8	MRPL14	10225.5	11076.8	9708.56	10026.4	13531	13843.6	56940.2	57614.7	0.0399621	0.0161046	0.0114217	0.00588777	0.814043	0.827725	0.761035	Yes	Yes	Yes
Q6P1S2	C3orf33	14073.9	13867.6	12952.2	13497.4	17419	18718.9	35203.6	34547.6	0.00738396	0.0206121	0.0359707	0.00940417	0.599412	0.620801	0.481903	Yes	Yes	Yes
Q6P1X5	TAF2	4847.23	4060.57	4353.22	4240.99	6980.8	5956.6	10866.1	11983.9	0.0883121	0.0130586	0.0791651	0.0489152	0.610162	0.623886	0.433812	Yes	Yes	Yes
Q6P2Q9	PRPF8	3.75527e+06	4.05692e+06	2.69974e+06	2.62915e+06	2.11591e+06	2.81089e+06	2.22084e+07	2.24118e+07	0.0386134	0.0132472	0.141061	0.00455825	0.824918	0.880572	0.889584	Yes	Yes	Yes
Q6P4E1	GOLM2	9023.27	10607.7	10520.8	9774.88	11911.5	13046.6	29835.1	28579.9	0.0807129	0.0367508	0.0454842	0.0214879	0.663939	0.652562	0.572745	Yes	Yes	Yes
Q6P4F7	ARHGAP11A	3060.54	3496.62	2992.85	3465.63	3490.41	3590.15	28323.5	29285	0.0665045	0.073203	0.0140868	0.01669	0.886177	0.88789	0.877092	Yes	Yes	Yes
Q6P587	FAHD1	17556.8	19425.6	18481.4	16963.5	25570.7	23093.5	42276.3	38019.6	0.0505339	0.0428248	0.0509055	0.0530137	0.539423	0.558571	0.393939	Yes	Yes	Yes
Q6P6C2	ALKBH5	960.797	1025.07	1158.12	1091.4	906.022	1424.7	3090.23	2837.54	0.0323651	0.0296621	0.22254	0.0426272	0.664989	0.620512	0.606813	Yes	Yes	No
Q6PD62	CTR9	373284	241837	281091	274880	340502	280040	594874	724919	0.213692	0.0111715	0.0974346	0.0985345	0.533926	0.578744	0.529819	No	Yes	Yes
Q6PI26	SHQ1	696.881	577.412	645.677	601.282	557.777	762.092	1836.34	1555.77	0.0937535	0.0356025	0.154799	0.0827131	0.624337	0.632395	0.610901	Yes	Yes	Yes
Q6PI48	DARS2	13684.9	13610.1	12958.9	12950.2	15728.6	15111.8	45321.1	48094.4	0.00273941	0.000337525	0.0200005	0.0296881	0.707811	0.722647	0.669858	Yes	Yes	Yes
Q6PIJ6	FBXO38	2121.55	1905.62	2616.25	3296.17	2293.04	2358.99	5873.91	5756.73	0.0536188	0.114999	0.0141778	0.0100755	0.653745	0.491652	0.60002	Yes	Yes	Yes
Q6PIU2	NCEH1	2644.94	3080.27	2675.52	2874.71	2727.33	2383.48	8540.78	9303.23	0.0760376	0.0358879	0.067278	0.0427287	0.679152	0.688958	0.713584	Yes	Yes	Yes
Q6PJF5	RHBDF2	7450.08	7126.89	8622.28	5993.79	9075.57	7228.57	37307.2	31688.6	0.0221708	0.179836	0.113284	0.0814333	0.788727	0.78816	0.763694	Yes	Yes	Yes
Q6PJT7	ZC3H14	16395.8	16705.7	17248.5	15023.4	22217.5	19220	38663.8	37017.2	0.00936125	0.068946	0.0723367	0.0217571	0.562618	0.57358	0.452471	Yes	Yes	Yes
Q6PK04	CCDC137	36502.8	41040.5	35366.8	35070.5	41183.9	45861.4	174459	162795	0.0585181	0.00420562	0.0537356	0.0345864	0.770074	0.791145	0.7419	Yes	Yes	Yes
Q6PKG0	LARP1	939614	1.18222e+06	1.2897e+06	1.03614e+06	1.18439e+06	1.58932e+06	4.24193e+06	4.75216e+06	0.11434	0.109017	0.14599	0.0567288	0.764085	0.741403	0.691607	Yes	Yes	Yes
Q6PL18	ATAD2	6642.91	5964.75	5449.02	5860.97	7408.81	6308.69	9216.61	10089.7	0.0537893	0.0364234	0.080198	0.0452226	0.346966	0.414181	0.289481	Yes	Yes	Yes
Q6PL24	TMED8	2854.69	3188.68	4078.43	4529.04	3735.27	4487.8	8769.23	6899.52	0.0552646	0.052351	0.0915141	0.119327	0.614304	0.450659	0.475193	Yes	Yes	Yes
Q6PUV4	CPLX2	264982	244356	185591	281161	310464	325915	1.02027e+06	1.07444e+06	0.0404961	0.204756	0.0242786	0.0258577	0.756846	0.777176	0.696197	Yes	No	Yes
Q6RFH5	WDR74	9792.64	10623.1	9306.78	8730.38	11834.8	12190.5	22023.4	20612.5	0.0406791	0.0319567	0.0148074	0.0330917	0.52116	0.576949	0.4365	Yes	Yes	Yes
Q6S8J3	POTEE	165902	157916	154383	155803	162260	238121	1.62883e+06	1.74876e+06	0.0246611	0.0045769	0.189474	0.0355072	0.904128	0.908163	0.88146	Yes	Yes	Yes
Q6UB98	ANKRD12	417958	409006	333451	327879	521504	442153	677134	655079	0.0108256	0.00842488	0.0823432	0.0165552	0.379256	0.503586	0.27665	Yes	Yes	Yes
Q6UW56	ATRAID	18470.1	19359.8	18297.7	16321.6	22648.5	23853.6	143609	136071	0.0235168	0.057079	0.0259159	0.0269496	0.864739	0.876218	0.833731	Yes	Yes	Yes
Q6UW68	TMEM205	10280.1	10453.4	10599.4	10298.6	10824.3	10394.7	36227.4	35101.6	0.00835948	0.0143935	0.0202448	0.015783	0.709326	0.707019	0.70252	Yes	Yes	Yes
Q6UX04	CWC27	2443.19	2242.92	2920.58	2832.9	2046.75	3054.31	4764.96	4027.96	0.0427377	0.0152402	0.197519	0.0838174	0.467058	0.345669	0.419866	Yes	Yes	Yes
Q6UXN9	WDR82	10496.4	10454.2	8885.16	10629.2	14227.5	13583.5	27873	28407.9	0.00201641	0.0893717	0.0231582	0.00950327	0.627748	0.653268	0.505854	Yes	Yes	Yes
Q6UXV4	APOOL	5915.29	6121.4	5952.16	6002.73	8768.76	8144.49	20215.8	18816	0.0171236	0.00423044	0.0369099	0.035862	0.691618	0.693714	0.56668	Yes	Yes	Yes
Q6WCQ1	MPRIP	1362.41	1333	1544.94	1491.01	1630.68	1512.33	4945.18	4570.59	0.010911	0.0177619	0.0376547	0.0393654	0.716742	0.680956	0.669706	Yes	Yes	Yes
Q6WKZ4	RAB11FIP1	7253.44	8374.75	8050.12	7780.63	9216.88	9430.94	23255.8	23048.1	0.0717493	0.0170232	0.0114791	0.00448581	0.662486	0.658112	0.597273	Yes	Yes	Yes
Q6WRI0	IGSF10	31833.9	29487.1	23785.7	25532.9	34213.9	32114.6	79750.6	85763.2	0.0382706	0.0354256	0.0316499	0.0363272	0.629511	0.702027	0.599257	Yes	Yes	Yes
Q6XE24	RBMS3	32924.7	49306.2	36271.1	35692.3	69605.8	56281.7	337298	331158	0.199214	0.00804256	0.105841	0.00918492	0.876984	0.892344	0.811674	Yes	Yes	Yes
Q6Y7W6	GIGYF2	313307	313185	250354	246863	382063	365474	482885	506696	0.000194503	0.00702121	0.0221921	0.0240609	0.366912	0.497548	0.244592	Yes	Yes	Yes
Q6YN16	HSDL2	31767	33143.8	33322.4	33147.8	36378.2	40325.6	133664	140135	0.0212111	0.00262666	0.0514626	0.0236329	0.762926	0.75723	0.719854	Yes	Yes	Yes
Q6ZMG9	CERS6	404600	411546	314711	345102	803926	484041	1.16871e+06	1.2507e+06	0.00850985	0.04606	0.248364	0.0338874	0.662667	0.727283	0.467651	Yes	Yes	No
Q6ZMR3	LDHAL6A	67211.6	59607.7	68772.7	70760.8	73759.1	89946.6	842891	816251	0.0599589	0.0142484	0.0988814	0.0160566	0.923563	0.9159	0.901331	Yes	Yes	Yes
Q6ZN30	BNC2	12449.1	16098.6	12374.4	13571.5	14689.1	19166.4	33562.3	35993.2	0.127836	0.0461363	0.132249	0.0349494	0.589569	0.626975	0.513259	Yes	Yes	Yes
Q6ZN55	ZNF574	10160.9	9601.91	9256.47	8766.26	13055.9	12729.1	34097.4	33765.7	0.0282829	0.0271994	0.0126709	0.00488883	0.708785	0.734425	0.620044	Yes	Yes	Yes
Q6ZNB6	NFXL1	58120.8	52173.2	45445.2	45081.8	57669.3	58044.7	103751	112696	0.0539254	0.00401395	0.00324387	0.0413263	0.490433	0.581758	0.465392	Yes	Yes	Yes
Q6ZRP7	QSOX2	37125.1	37369.7	35969.7	36909.5	51369.3	47089.1	93318.5	96410.8	0.00328294	0.0128948	0.0434727	0.0162987	0.607363	0.615878	0.481059	Yes	Yes	Yes
Q6ZRS2	SRCAP	6011.34	6452.4	5408.02	4859.38	7231.33	6459.2	14117.6	14495.9	0.0353875	0.0534358	0.0563989	0.0132203	0.564411	0.64117	0.521537	Yes	Yes	Yes
Q6ZRY4	RBPMS2	20351.4	20650.3	15802.8	17379.1	28398.4	24219.2	40022.7	42412.6	0.00729011	0.0475047	0.0794253	0.028991	0.50262	0.597479	0.36171	Yes	Yes	Yes
Q6ZSR9		20736.3	21413.9	21273.2	19777.3	28131.1	26666.7	42782.8	41447.6	0.0160743	0.0364396	0.0267238	0.0158522	0.499584	0.512641	0.34943	Yes	Yes	Yes
Q6ZU65	UBN2	9831.28	8979.43	10093.8	8205.98	10925	10595.8	43470	45703.1	0.0452849	0.10316	0.015294	0.0250426	0.789054	0.794784	0.758663	Yes	Yes	Yes
Q6ZUX7	LHFPL2	25467.2	24840.3	20134.9	23671.8	31505.9	26350.9	42860.3	45300.1	0.0124608	0.08074	0.0890994	0.0276746	0.429363	0.503103	0.343732	Yes	Yes	Yes
Q6ZWT7	MBOAT2	2325.79	2381.38	1773.01	1874.32	3115.62	2959.52	2272.55	1878.63	0.0118105	0.0277791	0.0256949	0.0948923	0	0.121375	0	Yes	Yes	Yes
Q70EK9	USP51	2591.04	3044.45	3208.38	2267.32	2987.06	3222.33	32201.5	26612.5	0.0804553	0.17186	0.0378891	0.0950284	0.904181	0.906898	0.894423	Yes	Yes	Yes
Q70IA6	MOB2	3960.53	3403.48	3800.12	3380.35	4639.07	4523.62	9649.87	9682.96	0.0756444	0.0584594	0.0126002	0.00171173	0.619093	0.628586	0.526056	Yes	Yes	Yes
Q70Z53	FRA10AC1	70042.8	90248.8	114032	95536	115572	124531	474416	449686	0.126058	0.0882561	0.037317	0.0267607	0.826543	0.77322	0.740177	Yes	Yes	Yes
Q71DI3	H3C15	2.80825e+06	2.52614e+06	1.39061e+06	1.42461e+06	1.72336e+06	1.22473e+06	4.09045e+07	4.58018e+07	0.0528854	0.0120754	0.169137	0.0564814	0.938478	0.967532	0.965999	Yes	Yes	Yes
Q71RC2	LARP4	2401.57	2711.12	2767.99	2315	2936.55	3760.68	5145.94	4940.79	0.0605438	0.0891198	0.123055	0.0203384	0.493127	0.496072	0.336035	Yes	Yes	Yes
Q71RG4	TMUB2	3659.19	4429.78	3697.14	3649.57	4437.55	4839.13	10229.4	8797.53	0.0952643	0.00647565	0.0432885	0.0752549	0.574867	0.613878	0.512445	Yes	Yes	Yes
Q71UI9	H2AZ2	107790	116062	104529	92709.1	162584	171514	279043	358585	0.0369531	0.0599293	0.0267285	0.124746	0.64893	0.690668	0.47603	Yes	Yes	Yes
Q76FK4	NOL8	18829.5	17863.6	14814.7	13292.3	18758	19959.5	39718.5	39040.9	0.026322	0.0541615	0.0310318	0.00860305	0.534112	0.643128	0.508407	Yes	Yes	Yes
Q7KZ85	SUPT6H	37691	36922.7	34529.8	34555.9	62420.9	46689.2	102264	106816	0.0102968	0.000376526	0.144182	0.0217737	0.643133	0.669572	0.478141	Yes	Yes	Yes
Q7KZF4	SND1	21622.4	28925.1	28113.3	28994.1	21545.7	33229	66906.7	67262.1	0.144472	0.0154233	0.213299	0.00264889	0.623255	0.574361	0.591748	Yes	Yes	No
Q7KZI7	MARK2	1525.95	1828.2	1768.66	1308.37	1975.59	1241.84	5574.88	6179.63	0.0901124	0.14959	0.228056	0.0514484	0.71465	0.738225	0.726281	Yes	Yes	No
Q7L014	DDX46	2.04198e+06	2.11837e+06	1.74434e+06	2.02645e+06	2.02262e+06	2.07462e+06	9.90627e+06	9.89531e+06	0.0183599	0.0748136	0.0126908	0.000553179	0.789898	0.809571	0.793085	Yes	Yes	Yes
Q7L0Y3	TRMT10C	107179	118622	118969	115393	88686.8	124229	293872	298103	0.0506776	0.0152587	0.166929	0.00714766	0.618563	0.604103	0.64033	Yes	Yes	Yes
Q7L1Q6	BZW1	1.72578e+06	1.70551e+06	1.60901e+06	1.63058e+06	2.20625e+06	1.93692e+06	4.40387e+06	4.43472e+06	0.0059063	0.0066581	0.0650057	0.00349059	0.611783	0.633471	0.53124	Yes	Yes	Yes
Q7L1W4	LRRC8D	5072.94	3955.88	3840.22	4455.86	10900.4	6788.14	8917.83	8601	0.123722	0.0742079	0.232482	0.0180853	0.484622	0.526448	0	Yes	Yes	No
Q7L2E3	DHX30	133326	160989	137747	146675	238633	203570	434346	377673	0.0939929	0.0313919	0.079292	0.0697927	0.637552	0.649735	0.455429	Yes	Yes	Yes
Q7L2H7	EIF3M	49409	44579	43036	40808.1	57763.3	53147.6	167561	171716	0.0513895	0.0265723	0.0416169	0.0122466	0.722975	0.752874	0.673096	Yes	Yes	Yes
Q7L2J0	MEPCE	607088	786504	621887	583816	1.14725e+06	964542	1.49476e+06	1.93834e+06	0.128744	0.0315751	0.0865176	0.129208	0.594072	0.648801	0.384874	Yes	Yes	Yes
Q7L3T8	PARS2	10646.3	13033.7	12441.9	10816.3	15921.6	15215.4	29096.8	28505.9	0.100818	0.0698934	0.0226791	0.0102573	0.588908	0.596229	0.459453	Yes	Yes	Yes
Q7L4I2	RSRC2	57974.5	64148	52745.6	58065.6	69985.1	67270.6	130352	138298	0.050552	0.0480099	0.0197766	0.0295795	0.545422	0.587526	0.489092	Yes	Yes	Yes
Q7L576	CYFIP1	22397.6	23822.3	21153	24016.8	24799.4	22396.6	65233.1	73538.6	0.0308232	0.0634013	0.0509116	0.0598498	0.666936	0.674502	0.659901	Yes	Yes	Yes
Q7L5A8	FA2H	159890	131429	91682.2	110712	128830	95052	950342	768906	0.0976966	0.0940239	0.150873	0.105532	0.830555	0.882277	0.869779	Yes	Yes	Yes
Q7L5Y9	MAEA	10756.7	9343.46	9320.19	9069.93	10059.5	9982.14	19201.3	19240.5	0.0703079	0.0136085	0.00385992	0.00102065	0.477128	0.521611	0.478649	Yes	Yes	Yes
Q7L7X3	TAOK1	14026.4	13847.3	12793.3	12652.6	16368.4	17262.5	71491.4	71119.4	0.0064235	0.00552901	0.0265866	0.002608	0.804547	0.821571	0.764177	Yes	Yes	Yes
Q7L8L6	FASTKD5	1209.5	1398.07	1678.63	1427.53	1352.97	1652.73	5344.7	4442.3	0.0723154	0.0808381	0.0997312	0.0922047	0.733568	0.682624	0.692888	Yes	Yes	Yes
Q7L9L4	MOB1B	408431	385470	416974	443471	481081	479326	1.28272e+06	1.20501e+06	0.0289218	0.0307938	0.00182742	0.0312366	0.680874	0.654125	0.613942	Yes	Yes	Yes
Q7LBC6	KDM3B	5813.7	6295.99	4472.67	5691.63	7788.61	7475.89	9958.36	9771.4	0.0398269	0.119926	0.0204866	0.0094756	0.386222	0.484824	0.226321	Yes	Yes	Yes
Q7LBR1	CHMP1B	175963	173247	154061	156682	182596	197251	508271	530153	0.00777805	0.00843397	0.0385795	0.0210718	0.663712	0.700755	0.634208	Yes	Yes	Yes
Q7RTP0	NIPA1	3913.17	4062.16	4641.64	4028.79	6423.16	5924.25	11860.9	11705.5	0.0186811	0.0706837	0.040406	0.00659406	0.661581	0.632085	0.476058	Yes	Yes	Yes
Q7Z2E3	APTX	9671.73	9408.6	9395.34	9664.91	14110.7	11628.6	28445.5	28864.8	0.0137908	0.0141431	0.0964319	0.00731521	0.66707	0.66742	0.550879	Yes	Yes	Yes
Q7Z2T5	TRMT1L	272.702	295.616	297.496	289.525	304.942	738.079	2198.88	2198.6	0.0403201	0.0135784	0.415272	6.49647e-05	0.870763	0.86651	0.762814	Yes	Yes	No
Q7Z2W4	ZC3HAV1	60878.2	62377.1	63602.8	60420.5	83714.4	76184.2	123852	123132	0.0121606	0.0256593	0.047093	0.00291586	0.50096	0.49785	0.352597	Yes	Yes	Yes
Q7Z2Z2	EFL1	48672.5	60695	49866.9	50335.1	68847.7	76671.1	88175	100902	0.109927	0.00467243	0.053762	0.0673117	0.421572	0.470047	0.230373	Yes	Yes	Yes
Q7Z3B0	SMIM15	2521.49	2858.52	3399.36	2820.98	2353.79	3484.26	6180.17	5659.14	0.0626443	0.0929818	0.193638	0.0440081	0.545581	0.474603	0.506893	Yes	Yes	Yes
Q7Z3E1	TIPARP	16186.3	15926.9	13832.5	14413.3	19402.7	14798.4	46397.1	46500.7	0.00807885	0.0205611	0.134627	0.00111524	0.654317	0.695948	0.631842	Yes	Yes	Yes
Q7Z3K3	POGZ	9754.47	8973.23	6921.48	6674.05	10081	8630.05	39659.4	38780.7	0.0417153	0.0181994	0.077545	0.0112022	0.761248	0.826676	0.761461	Yes	Yes	Yes
Q7Z3V4	UBE3B	13005.8	11112	12414.5	13435.9	19179.7	16702.1	23142.7	22664.7	0.0785224	0.0395121	0.0690488	0.0104339	0.473494	0.435672	0.216681	Yes	Yes	Yes
Q7Z406	MYH14	285892	299838	313057	302042	343441	329074	1.03951e+06	1.04645e+06	0.0238112	0.0179071	0.0213623	0.00332688	0.719203	0.705123	0.677599	Yes	Yes	Yes
Q7Z417	NUFIP2	272963	330871	266827	292536	303552	367082	945074	1.08461e+06	0.0959001	0.0459614	0.0947323	0.0687454	0.702498	0.724409	0.669586	Yes	Yes	Yes
Q7Z460	CLASP1	921.352	992.271	1238.14	978.107	985.447	1386.7	7137.95	6966.88	0.0370599	0.117332	0.169154	0.0121289	0.864329	0.842873	0.83182	Yes	Yes	Yes
Q7Z478	DHX29	30215.1	29853.4	32728.5	31801.5	44458	38183.6	76392.3	74109.6	0.00602149	0.014366	0.0759229	0.0151673	0.600879	0.571235	0.450893	Yes	Yes	Yes
Q7Z4I7	LIMS2	26703.2	27223.8	25758.1	23669.6	36125.7	32140.7	55194.5	53085.8	0.0096548	0.0422523	0.0583752	0.0194743	0.501968	0.543521	0.36954	Yes	Yes	Yes
Q7Z4S6	KIF21A	1365.14	1639.46	1325.49	1541.95	1190.46	1539.08	3905.8	4132.7	0.0912974	0.0754903	0.127723	0.0282269	0.626224	0.643287	0.660441	Yes	Yes	Yes
Q7Z4V5	HDGFL2	29238.1	28723.3	25714.3	29473.6	30466	30582.5	56796.1	55518.5	0.00888143	0.0681199	0.00190941	0.0113747	0.483937	0.508631	0.456451	Yes	Yes	Yes
Q7Z5G4	GOLGA7	11109.8	12044.2	9918.51	11751.2	13468.4	14983.1	59755.9	59457.3	0.0403548	0.0845734	0.0532376	0.00250485	0.805776	0.818227	0.76134	Yes	Yes	Yes
Q7Z5J4	RAI1	4693.75	5249.05	3046.42	3636.72	3495.7	4977.92	24271.7	24332.7	0.05585	0.0883276	0.174921	0.00125524	0.795434	0.862499	0.825661	Yes	Yes	Yes
Q7Z6E9	RBBP6	35070.9	34546.6	26710.6	27922.8	37086.6	36129.5	109699	112711	0.00753107	0.0221884	0.0130718	0.0135388	0.686986	0.754358	0.670806	Yes	Yes	Yes
Q7Z6K5	ARPIN	9968.1	9455.84	9300.66	9660.58	13216.3	12843.1	30908	30854.4	0.0263726	0.0189822	0.0143219	0.000867576	0.685506	0.692997	0.578071	Yes	Yes	Yes
Q7Z6Z7	HUWE1	13462.9	14770.3	14993.8	14556.5	14047.3	16377.7	92402.5	93856.4	0.0463055	0.0147995	0.0765955	0.00780581	0.84842	0.841348	0.836653	Yes	Yes	Yes
Q7Z739	YTHDF3	74735	77446	83127.2	74825.8	93545	101623	244700	226449	0.0178148	0.0525558	0.0413911	0.038736	0.677001	0.66475	0.585761	Yes	Yes	Yes
Q7Z7A1	CNTRL	4649.62	4379.17	3469.01	4718.97	6454.26	6648.82	15288.5	16763.2	0.0299543	0.152659	0.0148487	0.0460118	0.718306	0.744539	0.591189	Yes	Yes	Yes
Q7Z7E8	UBE2Q1	1494.97	1784.31	1962.71	1919.52	2531.23	2518.69	5450.69	5690.94	0.0882326	0.0111271	0.00248359	0.0215634	0.705673	0.651556	0.546752	Yes	Yes	Yes
Q7Z7F0	KHDC4	1506.43	1687.59	1136.65	1495.09	2110.22	2331.18	3401	3126.2	0.0567175	0.136201	0.0497489	0.0421012	0.510659	0.596804	0.319554	Yes	Yes	Yes
Q7Z7H8	MRPL10	6548	11060.3	4962.89	9982.84	6902.2	7857.2	13385.2	12910	0.25626	0.335879	0.0647046	0.0180692	0.33036	0.431617	0.438703	No	No	Yes
Q7Z7K0	CMC1	37290.4	38120.8	38648.4	38337.2	45321	48767.5	148262	153029	0.0110117	0.00404226	0.0366304	0.0158212	0.749706	0.744481	0.687716	Yes	Yes	Yes
Q7Z7K6	CENPV	2967.14	3563.42	4026.86	3134.93	4389.29	3713.3	8483.89	8101.05	0.0913072	0.12454	0.0834291	0.0230838	0.606236	0.568175	0.511449	Yes	Yes	Yes
Q86SF2	GALNT7	26939.7	27317.7	30061.7	25662.5	31880.7	30558.8	75073.1	78607.2	0.00696539	0.0789459	0.0211709	0.0229962	0.646946	0.637402	0.593705	Yes	Yes	Yes
Q86T03	PIP4P1	44016.3	44241.1	43178.9	41574	45568.1	46305.5	131425	142018	0.00254641	0.0189371	0.00802648	0.0387422	0.677237	0.690053	0.664012	Yes	Yes	Yes
Q86TB9	PATL1	17261.6	17342.3	17020.5	15245.1	23602.1	22513	75944.3	76847	0.00233263	0.0550255	0.0236178	0.00590791	0.773522	0.788826	0.698182	Yes	Yes	Yes
Q86TG7	PEG10	2795.4	3162.82	3386.81	3222.1	3254.18	3449.78	18861.1	16873.8	0.0616664	0.0249222	0.0291764	0.0556125	0.833266	0.815057	0.812397	Yes	Yes	Yes
Q86TM6	SYVN1	3764.65	4662.79	4440.57	3536.88	5170.16	5307.01	12200	12354.5	0.106573	0.11328	0.0130626	0.00629115	0.656787	0.675113	0.57331	Yes	Yes	Yes
Q86TU7	SETD3	1081.04	1017.28	1121.47	954.337	1121.51	1343.48	2971.13	3253.92	0.0303867	0.0805125	0.0900499	0.0454275	0.662923	0.66654	0.60402	Yes	Yes	Yes
Q86U38	NOP9	3345.25	4340.67	3949.94	3550.69	4119.2	5901.47	8474.29	9578.18	0.129511	0.0532293	0.177859	0.0611489	0.574245	0.58451	0.444914	Yes	Yes	Yes
Q86U42	PABPN1	6909.36	6823.51	7133.46	6157.47	8848.15	8233.09	22591.3	20502.2	0.00625193	0.0734322	0.0360079	0.0484779	0.681324	0.691579	0.603623	Yes	Yes	Yes
Q86UA6	RPAIN	6789.24	6115.53	5790.88	5997.75	7162.1	6155.7	26538.4	27741.5	0.0522064	0.0175487	0.0755681	0.0221652	0.762255	0.782818	0.754646	Yes	Yes	Yes
Q86UE4	MTDH	21411.3	23552.5	21599.7	24477.9	22385.9	26758.8	46427.7	43805	0.0476196	0.0624644	0.088979	0.0290653	0.501691	0.489347	0.455356	Yes	Yes	Yes
Q86UE8	TLK2	2056.36	2362.65	2879.14	2444.29	2108.09	2911.79	6070.71	5483.78	0.0693105	0.0816868	0.160105	0.0507967	0.61755	0.539276	0.565547	Yes	Yes	Yes
Q86UK7	ZNF598	1652.25	1623.31	1568.53	1491.85	1832.58	2353.82	3303.5	3419.89	0.00883531	0.0250559	0.124508	0.0173104	0.512811	0.544817	0.377337	Yes	Yes	Yes
Q86UL3	GPAT4	24433.5	22559.3	16154.4	22173.3	33818.4	23210.8	22337.9	25927.7	0.0398824	0.157038	0.186003	0.0743776	0.0263691	0.205899	0	Yes	Yes	Yes
Q86UP2	KTN1	454925	686039	397563	402441	693523	638697	1.25626e+06	1.40859e+06	0.20256	0.00609783	0.0411543	0.0571632	0.571846	0.699793	0.500076	No	Yes	Yes
Q86UU0	BCL9L	2226.59	1904.13	2435.55	2060.78	1768.29	2405.77	16751.7	15608.9	0.0780619	0.0833512	0.152725	0.0353123	0.872353	0.861055	0.871014	Yes	Yes	Yes
Q86UW9	DTX2	2945.1	3421.31	3586.36	3969.99	4210.22	3396.11	14823.7	15300.7	0.0747992	0.0507697	0.10703	0.0158355	0.788663	0.749162	0.747503	Yes	Yes	Yes
Q86UY6	NAA40	1800.61	1776.96	1801.78	1709.98	2428.6	2365.08	10773.1	10269.7	0.00661071	0.0261411	0.0132499	0.0239199	0.829986	0.833113	0.772193	Yes	Yes	Yes
Q86V81	ALYREF	55906.5	59210.9	62616.3	53905.1	76548.5	85922.7	157212	150933	0.0287045	0.0747604	0.0576975	0.0203781	0.626419	0.621862	0.472745	Yes	Yes	Yes
Q86VF2	IGFN1	223082	209724	189544	140986	286112	164357	1.18241e+06	1.04828e+06	0.0308644	0.146909	0.270284	0.0601311	0.805977	0.851827	0.798059	Yes	Yes	No
Q86VM9	ZC3H18	671632	664568	562952	602984	892305	655249	2.01547e+06	1.79953e+06	0.00528716	0.0343344	0.153181	0.0566028	0.649751	0.694381	0.59435	Yes	Yes	Yes
Q86VP6	CAND1	374262	451789	434613	414131	551544	544984	1.22091e+06	1.13305e+06	0.0938526	0.0241329	0.00598213	0.0373243	0.649079	0.639438	0.534175	Yes	Yes	Yes
Q86VR2	RETREG3	2601.05	2414.64	1855.89	2229.05	2349.96	2906.96	10024.5	9249.66	0.0371653	0.0913492	0.105956	0.0401995	0.739771	0.788061	0.727255	Yes	Yes	Yes
Q86VS8	HOOK3	3087.47	2508.53	3065.96	2848.85	3016.85	3360.38	6606.35	6640.59	0.103455	0.0367062	0.0538681	0.00258469	0.577562	0.553495	0.518588	Yes	Yes	Yes
Q86VX2	COMMD7	12353.1	11386.6	9510.31	9836.05	20754.8	15044.7	34553	35593.6	0.0407107	0.0168374	0.159502	0.0148349	0.661571	0.724201	0.489648	Yes	Yes	Yes
Q86VY4	TSPYL5	333.95	145.3	284.505	390.862	419.976	469.749	1168.03	1150.79	0.393636	0.15748	0.0559416	0.00743679	0.793322	0.708746	0.616303	No	Yes	Yes
Q86WA8	LONP2	125560	139503	113163	144346	96340.2	137480	483050	435726	0.0526018	0.121096	0.175946	0.0515071	0.711503	0.719726	0.745509	Yes	Yes	Yes
Q86WJ1	CHD1L	3009.52	3153	3448.06	3038.39	4562.82	3637.06	20036.8	18916.8	0.0232823	0.0631587	0.1129	0.0287516	0.841798	0.833483	0.789496	Yes	Yes	Yes
Q86WR0	CCDC25	6198.05	5707.81	4998.26	6020.67	7530.36	6127.57	8639.9	6857.43	0.0411769	0.0927861	0.102709	0.115018	0.231747	0.288979	0.118692	Yes	Yes	Yes
Q86X53	ERICH1	2686.39	3019	1994.96	2030.4	4185.74	3797.12	7288.7	7659.72	0.058297	0.00880219	0.0486813	0.02482	0.618328	0.730717	0.465973	Yes	Yes	Yes
Q86XL3	ANKLE2	13156.9	15864.4	11504.3	11998.1	15749.6	17147	30002.8	29444.2	0.0932955	0.0210101	0.0424792	0.00939655	0.511812	0.604648	0.446622	Yes	Yes	Yes
Q86XP3	DDX42	447001	474545	415679	468255	544514	612489	1.39403e+06	1.04659e+06	0.0298888	0.0594793	0.0587508	0.142359	0.622412	0.637823	0.525937	Yes	Yes	Yes
Q86XZ4	SPATS2	15185.6	14161.4	13938	13625.1	21265	18771	38236.9	38532.4	0.034902	0.0113503	0.0622944	0.00384987	0.617725	0.640962	0.478491	Yes	Yes	Yes
Q86Y07	VRK2	4439.71	5415.88	4019.65	4735.37	6634.15	6471.64	21942.7	21206	0.0990471	0.0817492	0.0124	0.0170728	0.77159	0.797096	0.696264	Yes	Yes	Yes
Q86Y82	STX12	644.504	665.768	886.061	551.775	691.699	1099.5	2030.12	1504.51	0.0162284	0.232492	0.227667	0.148702	0.629304	0.593215	0.493244	Yes	No	No
Q86YD1	PTOV1	5499.4	5940.96	4049.09	3656.73	3040.32	2840.51	46298.7	46159.2	0.0385965	0.0509171	0.0339767	0.00150919	0.876264	0.916656	0.936395	Yes	Yes	Yes
Q86YP4	GATAD2A	13011.2	15640.4	16502.4	15133.9	17022.9	22023	103801	93311.3	0.0917671	0.0432578	0.128057	0.0532163	0.854643	0.839501	0.801911	Yes	Yes	Yes
Q86YQ8	CPNE8	20778.7	22304.6	19149.4	19837.5	26664.6	26354.5	76597.9	74085.1	0.0354185	0.01765	0.00584767	0.0166756	0.71408	0.741266	0.648141	Yes	Yes	Yes
Q8IU81	IRF2BP1	34452.7	32480.4	31373.1	29224.8	50998.7	37591.3	55477.8	60072.7	0.0294664	0.0354518	0.151342	0.0397652	0.420746	0.475573	0.233323	Yes	Yes	Yes
Q8IUC4	RHPN2	6144.21	5352.37	5937.82	5325.42	8066.87	7407.96	28579.1	29004.8	0.0688763	0.0543711	0.0425794	0.00739258	0.800351	0.804403	0.731265	Yes	Yes	Yes
Q8IUD2	ERC1	1372.65	1474.07	1484.28	1408.32	1736.6	1955.55	3908.38	3714.87	0.0356276	0.0262581	0.0593023	0.0253831	0.626574	0.620555	0.515672	Yes	Yes	Yes
Q8IUH4	ZDHHC13	5732.78	5755.76	5235.06	5180.9	5678.64	5295.66	31011.2	30981.7	0.00200059	0.00519904	0.0348977	0.000475825	0.81468	0.831982	0.822975	Yes	Yes	Yes
Q8IUQ4	SIAH1	1979.95	2132.25	2571.32	2008.82	2629.84	2587.31	4378.41	4404.08	0.0370371	0.122815	0.00815067	0.00292196	0.531773	0.478492	0.40596	Yes	Yes	Yes
Q8IUR0	TRAPPC5	9624.34	9435.65	9617.17	9036.72	15233.5	13526.2	22802.1	23262.6	0.0098996	0.0311167	0.0593632	0.00999643	0.586234	0.59505	0.375665	Yes	Yes	Yes
Q8IUW3	SPATA2L	7629.75	6786.99	6999.54	6997.96	8690.71	7980.44	35584.9	34399.7	0.0584572	0.000112791	0.0426046	0.0169348	0.794001	0.799992	0.761788	Yes	Yes	Yes
Q8IV38	ANKMY2	710.582	776.519	606.722	633.363	1029.55	975.299	2019.11	1828.64	0.044339	0.0214825	0.0270605	0.0495008	0.613514	0.677711	0.478954	Yes	Yes	Yes
Q8IVD9	NUDCD3	75697.7	77791.5	68955.6	74934	68748.3	76487.8	159487	187443	0.0136412	0.0415486	0.0532892	0.0805802	0.55758	0.58525	0.581368	Yes	Yes	Yes
Q8IVF2	AHNAK2	596121	645815	501912	552639	790491	883718	1.74655e+06	1.82228e+06	0.040013	0.048103	0.0556845	0.0212206	0.652005	0.704511	0.53088	Yes	Yes	Yes
Q8IVS2	MCAT	4831.9	5192.43	4391.55	3468.97	7012.67	5824.49	16633.7	16960.3	0.0359651	0.11737	0.0925578	0.0097242	0.701604	0.766014	0.617873	Yes	Yes	Yes
Q8IW41	MAPKAPK5	2260.8	2454.18	2181.46	1974.99	3170.63	3029.91	8913.11	8789.95	0.0410138	0.0496757	0.0226952	0.00695701	0.733663	0.765213	0.649747	Yes	Yes	Yes
Q8IWA0	WDR75	27885.8	24385.6	20408.9	21746.9	43937	29111.4	27334.4	33104.6	0.0669634	0.0317388	0.202956	0.0954728	0.135138	0.302507	0	Yes	Yes	No
Q8IWB1	ITPRIP	2727.46	3235.92	2937.48	2585.15	3409.5	4053.05	6613.38	5786.2	0.0852627	0.0637971	0.0862374	0.0667102	0.519066	0.554611	0.398161	Yes	Yes	Yes
Q8IWC1	MAP7D3	10296.9	10232.3	10216.2	10128.8	10562.9	12819.1	37103.2	37417.7	0.003149	0.00429556	0.096493	0.00422108	0.724518	0.72699	0.686235	Yes	Yes	Yes
Q8IWI9	MGA	38227	31152.3	36163.9	31069.5	38016	37329.5	125355	114612	0.101972	0.0757728	0.00911225	0.0447665	0.71088	0.719822	0.686017	Yes	Yes	Yes
Q8IWS0	PHF6	383404	365168	387258	423638	472792	408755	1.71112e+06	1.96741e+06	0.0243608	0.0448639	0.0726413	0.0696714	0.796502	0.779559	0.760353	Yes	Yes	Yes
Q8IWT6	LRRC8A	2594.34	3919.32	3323.43	3300.95	3376.88	3532.3	6564.84	7396.42	0.203416	0.00339247	0.0224946	0.0595632	0.533447	0.525517	0.505118	No	Yes	Yes
Q8IWW6	ARHGAP12	1192.49	983.91	1024.74	849.96	1217.95	1353.25	2517.62	2695.79	0.0958384	0.0932307	0.0526211	0.0341748	0.582538	0.640408	0.506812	Yes	Yes	Yes
Q8IWX8	CHERP	12895.5	15177	11354.9	12961	12900.9	15960.9	59505.5	65552.2	0.0812711	0.0660492	0.106023	0.0483508	0.775523	0.805562	0.769212	Yes	Yes	Yes
Q8IWZ8	SUGP1	3003.61	2969.34	3415.44	3468.07	4009.03	3605.06	8121.37	7998.86	0.00573696	0.00764599	0.0530545	0.00759936	0.629475	0.572989	0.527669	Yes	Yes	Yes
Q8IX01	SUGP2	213365	190957	208489	193889	240539	241439	464558	486512	0.0554201	0.0362831	0.00186795	0.0230839	0.574877	0.57692	0.493225	Yes	Yes	Yes
Q8IX03	WWC1	8146.44	8507.53	10802.5	7524.63	7960.07	8515.49	50124.3	61885.6	0.0216816	0.178854	0.0337119	0.105002	0.851317	0.836379	0.85291	Yes	Yes	Yes
Q8IX12	CCAR1	23088	23555.2	22856.7	22485	31603.7	29118.2	107611	110317	0.0100164	0.00819746	0.040932	0.0124184	0.785969	0.791941	0.721366	Yes	Yes	Yes
Q8IXK0	PHC2	11519.7	13051.3	11614.1	11970	17904.6	16998.9	34847.4	39649.3	0.0623357	0.0150904	0.025949	0.0644574	0.670174	0.683421	0.531476	Yes	Yes	Yes
Q8IXM3	MRPL41	3307.66	3703.63	3670.17	3177.11	3947.01	4155.61	29556.3	33187.9	0.0564757	0.0720083	0.0257447	0.0578792	0.888256	0.89087	0.870863	Yes	Yes	Yes
Q8IXU6	SLC35F2	4650.76	4879.08	4639.5	4131.51	6209.55	5603.87	5479.91	5810.02	0.0239583	0.0579173	0.0512705	0.0292394	0.155898	0.223111	0	Yes	Yes	Yes
Q8IY17	PNPLA6	3630.99	3631.06	5188.23	3568.89	3124.61	5053.38	8519.81	6884.43	9.85965e-06	0.184918	0.235849	0.106165	0.528568	0.431512	0.469107	Yes	Yes	No
Q8IY37	DHX37	22963.2	25339.8	22535.9	24893	31839.1	30489.2	85787.5	87622.6	0.0492029	0.0496989	0.021657	0.0105825	0.721452	0.726493	0.640573	Yes	Yes	Yes
Q8IY63	AMOTL1	839.796	630.978	886.316	715.669	855.634	1062.38	4749.77	4669.26	0.141978	0.106522	0.10779	0.00854747	0.843851	0.82992	0.796368	Yes	Yes	Yes
Q8IY81	FTSJ3	830742	846963	749486	688287	814024	836541	3.22149e+06	3.44983e+06	0.00966872	0.0425652	0.0136422	0.0342263	0.74852	0.784485	0.752588	Yes	Yes	Yes
Q8IY95	TMEM192	6698.83	6456.26	5236.95	6297.43	7039.76	7114	13179	12710.6	0.018439	0.0919407	0.00524574	0.0180922	0.491876	0.554477	0.453302	Yes	Yes	Yes
Q8IYB3	SRRM1	142224	139210	118747	132686	119266	141253	299078	335445	0.0107097	0.0554414	0.0843953	0.0573137	0.556463	0.603745	0.589426	Yes	Yes	Yes
Q8IYB5	SMAP1	8436.7	9727.12	7608.47	7781.91	7760.92	9003.06	32858.7	39586.5	0.0710437	0.0112695	0.0740957	0.0928673	0.749275	0.787558	0.768598	Yes	Yes	Yes
Q8IYD1	GSPT2	36589.2	40175.2	35942.2	35073.8	66698.8	51446	128221	133399	0.0467142	0.0122285	0.129102	0.0197935	0.70658	0.728552	0.548409	Yes	Yes	Yes
Q8IYI6	EXOC8	3330.79	3092.16	3441.17	3110.54	4168.37	4362.08	9079.76	9486.1	0.0371534	0.0504655	0.0227075	0.0218865	0.654045	0.64711	0.54053	Yes	Yes	Yes
Q8IYL3	C1orf174	4621.24	4066.56	4002.16	4821.69	5312.14	5414.19	9752.5	9805.19	0.063845	0.0928762	0.00951456	0.00269393	0.555786	0.54883	0.451554	Yes	Yes	Yes
Q8IYS0	GRAMD1C	12511.3	13371	13577.2	12225.9	16650.4	15146	63603.6	65190.5	0.0332149	0.0523683	0.0473128	0.012321	0.799042	0.799656	0.753122	Yes	Yes	Yes
Q8IYS2	KIAA2013	102366	110666	110281	78967.3	156807	130608	255465	227377	0.0389617	0.165461	0.0911534	0.0581737	0.558795	0.608054	0.404743	Yes	Yes	Yes
Q8IYU8	MICU2	1285.49	1097.13	668.464	1082.55	1083.55	1663.53	8972.35	10774.4	0.0790546	0.236484	0.211126	0.091257	0.879341	0.911326	0.860884	Yes	No	No
Q8IZ81	ELMOD2	119372	146039	117636	135408	160434	111666	589623	553230	0.100474	0.0702348	0.17923	0.0318436	0.767765	0.778586	0.761912	Yes	Yes	Yes
Q8IZP0	ABI1	23287.1	23830.5	25050.7	29001.8	28407.3	32992.3	78910.6	77808.2	0.0115321	0.0730976	0.074675	0.00703427	0.69935	0.655099	0.608218	Yes	Yes	Yes
[truncated: 1,141 more rows]

## Sheet: Jurkat
Dataset S2b. Quantification of protein synthesis inhibtion efficiencies in Jurkat cells
Reference	Gene Symbol	CHX1_intensity	CHX2_intensity	Puro1_intensity	Puro2_intensity	ANM1_intensity	ANM2_intensity	Ctrl1_intensity	Ctrl2_intensity	CHX_cv	Puro_cv	ANM_cv	Ctrl_cv	CHX_inhibition efficiency	Puro_inhibition efficiency	ANM_inhibition efficiency	CHX_repreducibility	Puro_repreducibility	ANM_repreducibility
A0A096LP01	SMIM26	22341	20716.1	22623.9	17496.6	19872.1	14952.7	111818	110069	0.0377388	0.127797	0.14126	0.00788148	0.80595	0.819185	0.843052	Yes	Yes	Yes
A0AVT1	UBA6	9854.23	11678.1	4806.62	7423.16	6540.43	7701.96	19981.5	20848	0.0847046	0.213948	0.0815548	0.0212217	0.472628	0.700467	0.651174	Yes	No	Yes
A0FGR8	ESYT2	116840	117853	88598.3	87194.2	89236.8	88333	209971	235434	0.00431291	0.00798701	0.00508973	0.0571687	0.473079	0.60532	0.601329	Yes	Yes	Yes
A2A3N6	PIPSL	28406.6	27628.2	24818.5	20695.1	23776.7	23684.2	62769.9	64570.7	0.0138897	0.0905963	0.00194767	0.0141415	0.559961	0.642583	0.627292	Yes	Yes	Yes
A3KN83	SBNO1	9549.42	9048.41	6729.72	5813.9	7508.71	6296.92	17888.9	18483.4	0.0269397	0.0730104	0.087775	0.0163452	0.488681	0.655133	0.620436	Yes	Yes	Yes
A4D0V7	CPED1	491551	468226	341460	299850	365715	352405	506543	527464	0.0243022	0.0648836	0.0185352	0.0202329	0.071788	0.379782	0.305498	Yes	Yes	Yes
A4D1E9	GTPBP10	4736.15	4616.55	3523.98	2910.77	4236.71	3766.92	17283.2	15848.8	0.0127878	0.0952961	0.0586972	0.0432933	0.717715	0.805785	0.758432	Yes	Yes	Yes
A5YKK6	CNOT1	34502.3	33449.8	23655.1	24732.9	24872.2	24985.3	65058.8	65290	0.015488	0.0222749	0.00226829	0.00177413	0.47869	0.628781	0.617507	Yes	Yes	Yes
A6NCE7	MAP1LC3B2	11980.8	11513.4	8542.63	7724.17	9411.43	9223.64	19790.7	18970.4	0.0198932	0.0503151	0.0100771	0.0211638	0.393871	0.580332	0.519233	Yes	Yes	Yes
A6NDU8	C5orf51	18943.1	20083.4	12638.7	14119.8	14384.8	13815.7	39356.7	40535.9	0.0292186	0.0553488	0.0201807	0.0147599	0.511513	0.66507	0.64702	Yes	Yes	Yes
A6NE01	FAM186A	23665.7	25042.4	16648.7	16135.9	18756.5	17783	33944.6	36872.9	0.0282627	0.0156389	0.0266417	0.0413503	0.312203	0.537055	0.484033	Yes	Yes	Yes
A6NIZ1		58445.8	51903.8	38748.9	43478.3	39531.3	40420.8	101470	102435	0.0592845	0.0575165	0.0111253	0.00473018	0.458818	0.596737	0.607895	Yes	Yes	Yes
A6NKH3	RPL37AP8	44822.8	41497.6	71658.1	60317.4	16350.6	12197	496678	505306	0.0385219	0.0859301	0.145495	0.00861076	0.91385	0.868286	0.971509	Yes	Yes	Yes
A8MVX0	ARHGEF33	3177.58	2891.74	2209.66	2129.55	1824.6	1860.62	4994.31	5170.11	0.0470959	0.0184624	0.00977481	0.0172954	0.402886	0.573098	0.637439	Yes	Yes	Yes
A8MW92	PHF20L1	7823.98	7664.44	6182.17	5774.73	6874.26	6250.4	11706.4	11886.4	0.0103004	0.0340754	0.0475338	0.0076291	0.343513	0.493199	0.443702	Yes	Yes	Yes
A8MWD9	SNRPGP15	27036.4	26447.4	22213.6	20331.9	19104.8	19023.8	67499.9	71146.5	0.0110122	0.0442285	0.00212605	0.0263015	0.614243	0.693136	0.724994	Yes	Yes	Yes
A8MYV0	DCDC2C	4069.63	4056.31	2807.28	3618.67	2339.94	3139.9	5457.64	6710.98	0.00163964	0.126267	0.145983	0.102998	0.332222	0.471924	0.549674	Yes	Yes	Yes
A8TX70	COL6A5	27114.8	25172.7	14672.2	12725.2	16149.6	14992.6	40457.7	40922.1	0.0371424	0.071065	0.0371534	0.00570648	0.357488	0.663339	0.617324	Yes	Yes	Yes
B0I1T2	MYO1G	6778.79	6981.89	4170.77	4392.66	4586.93	3605.89	21373.5	20393.6	0.0147591	0.0259107	0.119744	0.0234607	0.670537	0.794972	0.803845	Yes	Yes	Yes
B2RTY4	MYO9A	5799.02	5436.63	3985.73	3581.23	4486.84	3623.96	14098.3	13107.1	0.0322534	0.0534566	0.106386	0.0364362	0.587006	0.721858	0.701868	Yes	Yes	Yes
B5ME19	EIF3CL	95634	100313	71768.8	62402.3	74994.7	68861.3	142343	137946	0.0238786	0.0698101	0.0426354	0.0156893	0.300912	0.521312	0.486759	Yes	Yes	Yes
E9PAV3	NACA	49467.5	49840.6	40592.3	45815.7	35614.8	36028.5	162885	164945	0.00375777	0.0604503	0.0057748	0.00628571	0.697074	0.736424	0.781462	Yes	Yes	Yes
E9PRG8	C11orf98	9041.93	9045.05	6881.68	6725.2	6656.67	6313.67	33856.3	34837.4	0.000172382	0.0114998	0.0264448	0.0142823	0.736701	0.801919	0.811186	Yes	Yes	Yes
M0R2J8	DCDC1	9550.29	9439.66	7096.12	5766.75	4635.35	5646.11	31568.3	30493.7	0.00582594	0.103349	0.098309	0.0173157	0.694016	0.792742	0.834336	Yes	Yes	Yes
O00116	AGPS	11941.1	12403.9	10337.8	10321.1	13200.9	11201.8	18318.4	20194.4	0.0190107	0.000806516	0.0819207	0.0487119	0.367874	0.463583	0.366373	Yes	Yes	Yes
O00139	KIF2A	10703.1	10856.5	7841.72	9002.74	7811.71	8030.62	15735.9	14791.8	0.00711635	0.0689259	0.0138183	0.0309252	0.293772	0.448225	0.481052	Yes	Yes	Yes
O00148	DDX39A	10721.4	10411.3	8174.68	7849.61	7971.9	7897.03	20361.3	21186.5	0.0146717	0.0202858	0.004718	0.0198625	0.491364	0.614317	0.618056	Yes	Yes	Yes
O00154	ACOT7	6063.41	5239.36	4688.28	3791.18	3415.74	3680.69	11639.4	11664.2	0.0729077	0.105797	0.0373356	0.00106283	0.514977	0.636131	0.695479	Yes	Yes	Yes
O00178	GTPBP1	21673.7	21675.5	16732	14310.6	16244.3	16097.5	43141.7	42223.3	4.21402e-05	0.0780034	0.00453948	0.0107586	0.492189	0.636354	0.621135	Yes	Yes	Yes
O00186	STXBP3	7490.99	7106.7	5523.53	5858.24	6241.71	5571.13	9539.17	10101.7	0.0263255	0.029408	0.0567667	0.0286409	0.25677	0.420505	0.398558	Yes	Yes	Yes
O00203	AP3B1	54840.2	53077.1	40698.9	35795.1	40509.8	39154.1	133858	127113	0.0163378	0.0641081	0.0170178	0.0258436	0.586478	0.706887	0.69474	Yes	Yes	Yes
O00214	LGALS8	56979.3	58262.3	38037	45485.4	38615.1	38543.7	124241	124495	0.0111332	0.0891787	0.000924969	0.00102021	0.536691	0.664212	0.689796	Yes	Yes	Yes
O00231	PSMD11	16072.1	14925.9	14312.3	13444.4	14484.3	15538.8	24953.2	24843	0.0369752	0.0312655	0.0351251	0.00221455	0.377502	0.442594	0.397081	Yes	Yes	Yes
O00232	PSMD12	101021	98914.6	76605.7	71693	76354.9	73561.8	188571	193407	0.0105355	0.0331269	0.018631	0.0126616	0.476578	0.611761	0.607525	Yes	Yes	Yes
O00233	PSMD9	4922.02	4300.63	4385.87	3925.34	3720.86	4275.71	7922.06	10121.7	0.0673756	0.0554109	0.0693859	0.121907	0.488873	0.539386	0.556824	Yes	Yes	Yes
O00257	CBX4	87548.7	85654.5	60711.9	61207.7	58818.2	51806.1	243939	247176	0.0109365	0.00406625	0.0633869	0.00659176	0.647327	0.751749	0.774749	Yes	Yes	Yes
O00258	GET1	39052.7	37699.6	17281.6	29871.6	32260.5	32010.7	52355.8	52639.9	0.0176303	0.267002	0.00388647	0.00270525	0.268996	0.550903	0.387869	Yes	No	Yes
O00267	SUPT5H	12781	11939.6	9255.27	8720.93	9161.13	9071.59	19119.5	19865.8	0.034038	0.0297247	0.00491107	0.0191422	0.365899	0.538898	0.532318	Yes	Yes	Yes
O00299	CLIC1	60131.2	61277.6	32993.1	46154.6	36487.5	38795.9	118075	118430	0.00944225	0.16629	0.0306637	0.00150321	0.486654	0.665344	0.681683	Yes	Yes	Yes
O00330	PDHX	4091.48	4881.69	2550.14	2890	2612.03	3011.49	6790.98	7720.71	0.0880638	0.0624731	0.0710328	0.0640673	0.381659	0.62512	0.612483	Yes	Yes	Yes
O00391	QSOX1	8879.2	9487.04	6645.69	4623.01	6546.12	6301.41	52368	49504.9	0.0330955	0.179496	0.0190477	0.0281041	0.819714	0.889385	0.873887	Yes	Yes	Yes
O00400	SLC33A1	22593.7	26830.5	17426.7	16660.1	16726.1	19278.8	45643	48234	0.0857229	0.0224902	0.0709001	0.0276	0.473522	0.636899	0.616468	Yes	Yes	Yes
O00410	IPO5	43174	43813.6	31672.2	27370.5	33527.5	30874.9	79540	80959.3	0.0073532	0.0728578	0.041189	0.00884299	0.458019	0.632131	0.598737	Yes	Yes	Yes
O00422	SAP18	280936	269262	187139	191261	190652	191897	639921	638040	0.0212178	0.0108932	0.00325561	0.00147188	0.569472	0.703903	0.700657	Yes	Yes	Yes
O00425	IGF2BP3	15545.9	16238.4	9213.16	12772.6	12956.4	9774.14	34288.6	28539	0.0217876	0.161898	0.139999	0.0915135	0.494104	0.650062	0.638208	Yes	Yes	Yes
O00429	DNM1L	38502.9	42114.2	32514.9	29836.7	30577.9	32291.9	61549.8	67400.3	0.0447951	0.0429536	0.0272625	0.0453705	0.37482	0.516467	0.512449	Yes	Yes	Yes
O00442	RTCA	6184.36	6196.7	3689.93	3735.48	3194.42	3372.38	10279.5	9353.48	0.000996644	0.0061352	0.0270997	0.0471644	0.369373	0.621788	0.665521	Yes	Yes	Yes
O00479	HMGN4	5151.47	4261.96	3372.34	4790.96	4320.05	4109.4	8929.65	7390.66	0.094493	0.17378	0.0249899	0.0942991	0.423208	0.499807	0.4835	Yes	Yes	Yes
O00483	NDUFA4	34937.7	32707.9	25490.9	22843.3	20430.7	21030.3	154398	154858	0.0329643	0.0547771	0.0144619	0.00148685	0.781263	0.843708	0.865933	Yes	Yes	Yes
O00487	PSMD14	26422.8	27296.2	17494.7	19385.8	19023.8	20563.6	96972.5	99579	0.0162577	0.0512742	0.0388965	0.0132609	0.726692	0.812362	0.79859	Yes	Yes	Yes
O00506	STK25	2600.12	2983.57	2006.02	2590.02	2321.43	2217.96	6439.83	6256.79	0.0686733	0.127067	0.0227928	0.0144168	0.560223	0.638011	0.642473	Yes	Yes	Yes
O00507	USP9Y	24687.5	24992.7	19683.4	17636.5	22978.8	21091.2	31895.1	33733.9	0.00614352	0.0548483	0.0428316	0.0280173	0.243013	0.43135	0.328498	Yes	Yes	Yes
O00541	PES1	183579	174380	131045	125454	137335	138598	655567	660490	0.0256985	0.0217963	0.00457785	0.00374106	0.728006	0.8051	0.790333	Yes	Yes	Yes
O00560	SDCBP	64017.7	63741	40450.9	45280.6	45684.7	42682	99990.8	99712.2	0.00216572	0.0563353	0.0339792	0.00139523	0.360256	0.570705	0.55751	Yes	Yes	Yes
O00566	MPHOSPH10	44066.7	40311	35449.4	31184.7	34760.3	34667	66838.2	70296.3	0.0445105	0.0640011	0.00134427	0.0252166	0.384708	0.514097	0.493728	Yes	Yes	Yes
O00567	NOP56	47294.1	47447.1	32647	35421.5	34221.5	36243.4	157768	161596	0.00161503	0.0407603	0.0286938	0.0119865	0.703344	0.786862	0.779359	Yes	Yes	Yes
O00571	DDX3X	156707	154267	80851.4	72223.6	82579.3	79416.6	362393	336729	0.00784815	0.0563632	0.0195233	0.0367081	0.555194	0.781047	0.768287	Yes	Yes	Yes
O00629	KPNA4	7081.07	7366.77	5752.08	4704.99	7239.58	5789.4	12683	13594.5	0.0197744	0.100133	0.111304	0.0346869	0.450181	0.602052	0.504176	Yes	Yes	Yes
O00743	PPP6C	27465	26064	16448.8	16769.9	17321.9	16163.4	41867.9	43866.1	0.0261725	0.00966763	0.034598	0.0233064	0.375638	0.612538	0.609428	Yes	Yes	Yes
O00767	SCD	60136.8	66985.1	49490.3	63574.7	47912.9	42533.2	941354	928566	0.0538717	0.124568	0.05948	0.00683891	0.932018	0.939535	0.951631	Yes	Yes	Yes
O14497	ARID1A	26675.3	26557.7	16647.9	22230.1	16486.8	18893.7	47734.1	48337.4	0.0022089	0.143584	0.068031	0.00627948	0.445903	0.595323	0.631728	Yes	Yes	Yes
O14548	COX7A2L	10407.8	9136.04	7618.69	6272.83	6181.05	4732.99	32094.3	33077.8	0.06507	0.0968832	0.132678	0.0150921	0.70012	0.786849	0.832535	Yes	Yes	Yes
O14562	UBFD1	36590.4	36036.8	30412.4	27343.6	31933.9	30623.4	45661.5	49116.4	0.00762322	0.0531337	0.020948	0.0364527	0.233712	0.390617	0.339959	Yes	Yes	Yes
O14569	CYB561D2	14028.8	13592	8942.11	7147.26	8987.22	8900.64	30873.7	31799.5	0.0158143	0.111555	0.00484044	0.0147715	0.55929	0.743282	0.714585	Yes	Yes	Yes
O14617	AP3D1	129130	127348	88512.4	99415.2	102854	103206	179896	178113	0.00694663	0.058016	0.00170973	0.00498053	0.283597	0.475075	0.424426	Yes	Yes	Yes
O14646	CHD1	62929.5	65198.3	44348.4	52310.7	43579.6	50606.3	152719	154257	0.0177072	0.0823748	0.0746044	0.00501003	0.582614	0.685125	0.693182	Yes	Yes	Yes
O14647	CHD2	96437.2	93736.3	67531.7	64478.7	67231.2	68151.9	211175	218914	0.0142023	0.0231269	0.00680073	0.0179926	0.557827	0.693062	0.685221	Yes	Yes	Yes
O14653	GOSR2	7691.89	8520.59	5689.47	5309.7	7649.33	7769.06	8734.52	8476.13	0.0511151	0.034527	0.00776493	0.0150133	0.0579973	0.360909	0.104137	Yes	Yes	Yes
O14656	TOR1A	8494.91	9936.36	8004.21	6523.89	7175.14	8357.45	21902.8	20458.5	0.0782071	0.101893	0.076118	0.0340952	0.564904	0.657044	0.633331	Yes	Yes	Yes
O14657	TOR1B	17755.7	17539.4	15456.8	11704.7	14311.4	14258.2	19314.6	21074.2	0.00612611	0.138142	0.00186232	0.0435673	0.126118	0.327501	0.292636	Yes	Yes	Yes
O14672	ADAM10	31582.7	33812.1	23639.2	23609.9	24781.6	23115.9	63575	68356.9	0.0340918	0.000619763	0.0347769	0.0362454	0.504329	0.641867	0.636952	Yes	Yes	Yes
O14681	EI24	12362.9	12644.6	8950.43	9248.14	8870.16	9712.12	22740.7	23118.7	0.0112632	0.0163593	0.04531	0.00824181	0.454693	0.603166	0.594799	Yes	Yes	Yes
O14709	ZNF197	47721.4	70424	30465.3	35329.8	19955.1	17426.7	206094	208549	0.192158	0.0739341	0.0676371	0.00592044	0.715067	0.841321	0.909846	Yes	Yes	Yes
O14744	PRMT5	26735.4	26844.6	18510.9	20240.5	17688.3	22903.2	109770	108895	0.00203859	0.0446326	0.128474	0.0040017	0.754967	0.822781	0.814366	Yes	Yes	Yes
O14757	CHEK1	12655	13258.8	8982.45	8783.62	9717.87	8663.87	53764.2	52572.4	0.0232976	0.0111912	0.0573395	0.0112081	0.756304	0.832926	0.827136	Yes	Yes	Yes
O14776	TCERG1	8488.28	8610.61	6413.47	5560.02	6764.87	5959.1	17458.5	18365.6	0.00715403	0.0712781	0.0633269	0.0253209	0.5227	0.665771	0.644822	Yes	Yes	Yes
O14782	KIF3C	9542.55	8948.83	7371.15	8181.16	7389.48	7097.13	23744.5	23904.5	0.0321078	0.0520831	0.0201802	0.00335662	0.611925	0.673607	0.695972	Yes	Yes	Yes
O14818	PSMA7	4602.25	3635.23	3618.47	3195.08	3923.11	3829.6	12229.3	15476.6	0.117393	0.0621406	0.0120614	0.117204	0.702682	0.754076	0.720179	Yes	Yes	Yes
O14832	PHYH	1391.51	1886.45	1444.91	1151.44	2081.76	1375.9	11203.7	12825.8	0.150992	0.113031	0.204143	0.067508	0.863586	0.891952	0.856108	Yes	Yes	No
O14874	BCKDK	3933.39	3953.48	3152.06	2440.15	3154.44	2412.69	16629.1	15507.2	0.00254807	0.127304	0.133237	0.0349112	0.754581	0.825985	0.826765	Yes	Yes	Yes
O14880	MGST3	29379.7	30018.6	21097.8	20752.9	23199.2	25045.4	68324.2	74368.1	0.0107553	0.00824195	0.0382688	0.0423561	0.583731	0.706707	0.661898	Yes	Yes	Yes
O14929	HAT1	25545.2	25309.3	16507.8	17211.3	16619.5	16489.3	49327.1	48889.2	0.00463921	0.0208637	0.0039334	0.00445829	0.482219	0.656686	0.662899	Yes	Yes	Yes
O14933	UBE2L6	7107.08	6804.53	6220.08	6697.66	4533.89	5207.51	21143.5	20129.7	0.0217479	0.036971	0.0691506	0.0245643	0.662938	0.687019	0.763978	Yes	Yes	Yes
O14950	MYL12B	1144.63	946.263	873.64	732.889	618.048	596.491	1223.99	1466.62	0.0948705	0.0876114	0.0177492	0.0901767	0.222893	0.402912	0.5486	Yes	Yes	Yes
O14965	AURKA	3456.03	2924.41	2084.25	1915.29	2836.64	2165.59	15278.5	15154.2	0.0833205	0.0422436	0.13415	0.00408615	0.790342	0.868577	0.835629	Yes	Yes	Yes
O14976	GAK	8926.31	8817.97	6842.28	7614.3	6791.47	7337.14	16352.2	16675.4	0.00610543	0.0534023	0.0386218	0.00978472	0.462744	0.562288	0.572218	Yes	Yes	Yes
O14979	HNRNPDL	29895.6	33990.6	23268.6	21837.7	21416	21170.1	98657.3	91160.8	0.064099	0.0317226	0.00577632	0.0394932	0.663435	0.762371	0.775648	Yes	Yes	Yes
O14980	XPO1	96587.6	97583	70040.4	60285.6	73507.1	71464.4	182368	195963	0.00512638	0.0748492	0.0140906	0.0359343	0.48677	0.655523	0.616813	Yes	Yes	Yes
O15020	SPTBN2	4074.97	4179.83	3403.13	2994.1	2823.2	3042.55	5579.46	5415.49	0.0127021	0.0639392	0.0373957	0.0149134	0.249219	0.418167	0.466505	Yes	Yes	Yes
O15042	U2SURP	52974.9	50753.1	36619	35872.7	36293.8	36329.8	381241	393692	0.0214193	0.0102945	0.000494964	0.0160673	0.866146	0.906454	0.906284	Yes	Yes	Yes
O15050	TRANK1	19174.4	20280.1	13781.8	11799.4	13354.3	15271.5	48293.9	49751.9	0.0280239	0.0774939	0.0669755	0.0148712	0.597591	0.739089	0.708036	Yes	Yes	Yes
O15078	CEP290	1093.05	1020.88	985.141	736.895	852.897	881.832	1585.63	1766	0.0341409	0.144159	0.0166802	0.053815	0.369285	0.486209	0.482422	Yes	Yes	Yes
O15111	CHUK	3688.76	3988.76	3566.75	3066.15	3386.51	3624.95	6955.69	6047.29	0.0390739	0.0754715	0.0340063	0.0698611	0.409557	0.489894	0.46078	Yes	Yes	Yes
O15121	DEGS1	11737.6	11180.6	8670.69	8743.68	8116.93	8324.2	28948.6	28827.9	0.0243027	0.00419164	0.0126064	0.00208873	0.603331	0.698591	0.715436	Yes	Yes	Yes
O15126	SCAMP1	18232	18023.8	15872.4	14134	14779.5	14940.5	29805.2	30695.8	0.00574139	0.0579343	0.00541679	0.0147204	0.400739	0.504033	0.508767	Yes	Yes	Yes
O15143	ARPC1B	8152.4	7722.83	6012.44	6030.4	6348.81	6932.67	18003.1	17971.8	0.0270586	0.0014909	0.0439605	0.000871302	0.558714	0.665244	0.630813	Yes	Yes	Yes
O15144	ARPC2	104799	105326	75161.3	82038.7	79189.5	81664.2	230952	232758	0.00250678	0.0437491	0.0153852	0.00389616	0.546861	0.660995	0.653116	Yes	Yes	Yes
O15145	ARPC3	772941	697500	435774	483353	568233	630521	1.5009e+06	1.50227e+06	0.051305	0.0517653	0.0519609	0.000458456	0.51037	0.693948	0.600837	Yes	Yes	Yes
O15162	PLSCR1	7162.03	5965.56	5670.9	5550.94	6191.68	5875.09	15970.6	16293.3	0.0911419	0.0106894	0.0262359	0.010001	0.593118	0.652186	0.625998	Yes	Yes	Yes
O15164	TRIM24	14880.6	14573.9	13351.5	10750.5	12905.1	11704.1	31800	31948.1	0.0104123	0.107917	0.0488028	0.00232381	0.537955	0.621919	0.613962	Yes	Yes	Yes
O15213	WDR46	3910.23	3440.59	2258.68	3170.18	3462.53	3474.65	11802.7	11275.5	0.0638887	0.167898	0.00174803	0.022842	0.681482	0.764763	0.699406	Yes	Yes	Yes
O15226	NKRF	69444.1	79459.7	52317.2	61501.4	61919	56767.6	103961	112985	0.0672623	0.0806914	0.0434037	0.0415955	0.313634	0.475358	0.45292	Yes	Yes	Yes
O15228	GNPAT	42607.3	64218.3	28079.4	30257.7	37282.2	37935.7	71970.7	89114.5	0.202302	0.0373403	0.00868858	0.106427	0.336838	0.637849	0.533055	No	Yes	Yes
O15258	RER1	30608.9	30144.6	24800.7	22877.6	25225.5	22664.5	61287.1	63544.7	0.0076423	0.0403341	0.0534758	0.0180856	0.513317	0.61806	0.616364	Yes	Yes	Yes
O15260	SURF4	21495.2	21207.9	14857	13525.6	15862	14994	43652.2	47551.2	0.00672792	0.0469078	0.0281302	0.0427505	0.531782	0.688798	0.661678	Yes	Yes	Yes
O15269	SPTLC1	23044.2	24813.7	15850.4	17583	14741.9	14196.1	51233.9	52338.4	0.0369727	0.0518204	0.0188633	0.0106638	0.537928	0.677197	0.720601	Yes	Yes	Yes
O15270	SPTLC2	4590.47	3982.97	2451.29	2138.82	2658.38	2883.07	8897.29	8237.87	0.0708592	0.0680746	0.0405458	0.0384832	0.499658	0.732123	0.676604	Yes	Yes	Yes
O15294	OGT	6245.75	6423.14	5121.88	4734.26	5384.23	4642.19	21761.3	20353.5	0.0140016	0.0393285	0.0740083	0.0334294	0.699182	0.76597	0.761927	Yes	Yes	Yes
O15297	PPM1D	8908.88	8566.68	8218.53	6968.91	6232.76	5443.98	30253.3	32468.6	0.0195818	0.0822804	0.0675515	0.03532	0.72138	0.757861	0.813833	Yes	Yes	Yes
O15305	PMM2	5658.71	6127.37	4164.59	3063.05	4665.63	4346.58	7209.27	7585.26	0.0397636	0.152406	0.0354013	0.0254135	0.203349	0.511466	0.390842	Yes	Yes	Yes
O15347	HMGB3	72629.6	74994.9	50619	50995	49290.6	49706.5	137146	145702	0.0160228	0.00369959	0.00420072	0.0302524	0.478079	0.640747	0.649999	Yes	Yes	Yes
O15371	EIF3D	53761.5	52654.7	38520.3	33672.7	39667	40063	201114	198764	0.0104001	0.0671469	0.00496752	0.00587682	0.733878	0.819462	0.800614	Yes	Yes	Yes
O15372	EIF3H	115870	118500	77525.2	88986.7	84039.8	83935	377178	366334	0.0112184	0.0688327	0.000624111	0.0145838	0.68478	0.776047	0.774079	Yes	Yes	Yes
O15431	SLC31A1	1164.66	1009.22	680.406	905.898	588.408	687.667	2680.24	2278.15	0.071504	0.142149	0.0777845	0.0810919	0.561576	0.680077	0.742643	Yes	Yes	Yes
O15498	YKT6	127174	119127	88117.7	83213.7	84293.8	82311.3	230290	223231	0.0326715	0.0286227	0.0118992	0.0155634	0.456914	0.622219	0.632641	Yes	Yes	Yes
O15511	ARPC5	39622.8	42145.6	29368.9	26826.9	28750.2	28852.2	120051	125010	0.0308521	0.0452343	0.00177046	0.020238	0.666334	0.770686	0.764947	Yes	Yes	Yes
O43143	DHX15	10379.2	9521.49	7150.43	8048.17	7004.97	6718.49	32030.3	31881	0.043098	0.0590671	0.0208752	0.00233557	0.688621	0.762192	0.785273	Yes	Yes	Yes
O43148	RNMT	6612.82	7157.36	5372.55	5379.85	5714.61	5650.55	13642.3	12302.4	0.0395452	0.000678703	0.00563661	0.0516423	0.46925	0.585565	0.561947	Yes	Yes	Yes
O43159	RRP8	9099.08	8310.73	6455.26	6969.59	5840.02	6711.5	13163.6	12080	0.045282	0.0383117	0.0694325	0.0429257	0.310327	0.468187	0.502783	Yes	Yes	Yes
O43172	PRPF4	59293.6	54700.7	47568	40958.3	46201.6	44775.6	77664.1	82642.9	0.0402907	0.0746633	0.0156745	0.0310578	0.2889	0.44777	0.432482	Yes	Yes	Yes
O43175	PHGDH	34182	35280.8	26604.2	26788.9	25651.4	26505.6	87753.6	91748.4	0.0158183	0.00346046	0.0163768	0.0222549	0.613025	0.702549	0.709435	Yes	Yes	Yes
O43181	NDUFS4	24505.4	24448.7	17221.4	19305.3	15997.8	15143.9	41351.8	40290.3	0.00115779	0.0570516	0.0274218	0.0130011	0.400382	0.5526	0.618558	Yes	Yes	Yes
O43242	PSMD3	94126.7	101283	71560.9	73455.7	72983.1	71594.4	172358	175374	0.0366246	0.0130661	0.00960479	0.00867209	0.438045	0.582965	0.584228	Yes	Yes	Yes
O43252	PAPSS1	10746.4	10079.7	7421.77	6982.47	8617.92	7955.63	20917	19777.9	0.0320123	0.0304977	0.0399607	0.027992	0.488238	0.646043	0.592737	Yes	Yes	Yes
O43290	SART1	13336.6	12991	8914.96	8302.28	10525.6	9458.4	22773.1	23922.2	0.0131291	0.0355854	0.0534042	0.0246082	0.436182	0.631285	0.572033	Yes	Yes	Yes
O43298	ZBTB43	4266.92	5811.2	4097.04	3945.61	3241.21	3347.91	9810.31	8488.67	0.153231	0.0188278	0.0161927	0.0722246	0.449252	0.560486	0.639919	Yes	Yes	Yes
O43303	CCP110	1528.53	1392.73	1371.43	1382.46	1292.96	1330.91	6261.75	6526.18	0.0464866	0.00400361	0.01446	0.0206784	0.771561	0.784649	0.794817	Yes	Yes	Yes
O43345	ZNF208	68614.3	63792	10132.1	27867.6	46719.9	40163.8	197162	208404	0.0364201	0.466726	0.0754587	0.0277177	0.673527	0.906305	0.785772	Yes	No	Yes
O43347	MSI1	3851.87	3119.78	2435.51	2438.06	2385.88	2362.96	8908.52	9051.63	0.105009	0.000522572	0.00482545	0.00796841	0.611826	0.728645	0.73559	Yes	Yes	Yes
O43353	RIPK2	17402.6	17063.1	10778.3	11038	11727.2	10752.8	28070.3	28927.3	0.00984947	0.0119027	0.0433438	0.0150353	0.395314	0.617243	0.605598	Yes	Yes	Yes
O43390	HNRNPR	282127	302081	215918	227610	223386	234036	847900	843909	0.0341555	0.026362	0.0232811	0.00235878	0.654684	0.737838	0.729626	Yes	Yes	Yes
O43395	PRPF3	26439.1	27490.4	18845.1	18930.5	19730.3	19955.7	45988.7	45996.3	0.0194944	0.00226006	0.00568045	8.28511e-05	0.413714	0.589328	0.56856	Yes	Yes	Yes
O43396	TXNL1	17233.4	16303.6	13979.5	12678.6	13605.1	13967.7	25723	27156.5	0.0277229	0.0487985	0.0131517	0.0271093	0.365785	0.49587	0.478572	Yes	Yes	Yes
O43422	THAP12	5296.53	5147.22	4094.62	3782.88	4583.22	3926.01	5327.59	5417.45	0.0142969	0.0395736	0.077235	0.0083628	0.0280407	0.26687	0.208079	Yes	Yes	Yes
O43447	PPIH	23133.7	22271.1	17655.1	17594.8	15992	16480.6	96180.2	99668.8	0.018997	0.00171291	0.0150449	0.0178126	0.768164	0.820015	0.834196	Yes	Yes	Yes
O43448	KCNAB3	32795.4	31532	23682.4	23928.9	23177.6	24935.1	50534.6	46695.3	0.01964	0.00517754	0.0365276	0.0394865	0.338398	0.510322	0.505165	Yes	Yes	Yes
O43488	AKR7A2	16636.7	17124.5	12810.2	11445.4	13186.6	12515.5	48441.4	50808.7	0.0144494	0.0562699	0.0261108	0.0238525	0.659837	0.755611	0.741037	Yes	Yes	Yes
O43491	EPB41L2	12446.5	14132.1	10820.5	8543.93	9370.99	10100.7	37851.4	36050.5	0.0634174	0.117564	0.0374765	0.0243683	0.640353	0.737971	0.736519	Yes	Yes	Yes
O43615	TIMM44	655.674	740.577	565.46	509.113	503.231	552.622	1958.43	2167.86	0.0608074	0.0524367	0.0467784	0.0507556	0.66162	0.739579	0.744115	Yes	Yes	Yes
O43633	CHMP2A	46733.3	46122.8	36295.4	35564.9	35066.9	37406.8	411264	404900	0.00657526	0.0101648	0.0322859	0.00779821	0.886229	0.911954	0.911202	Yes	Yes	Yes
O43660	PLRG1	25640.8	23618.9	20786.8	20875.8	20552.6	19511.6	38398.4	36673.9	0.0410447	0.00213682	0.0259827	0.0229717	0.343837	0.445033	0.466326	Yes	Yes	Yes
O43670	ZNF207	29192.2	30187	21133.2	20908.1	22974.4	22553.7	76580.9	74336.7	0.0167536	0.00535517	0.00923881	0.014871	0.606546	0.721429	0.698325	Yes	Yes	Yes
O43674	NDUFB5	2160	2298.71	1572.28	1917.28	1443.01	1376.35	17383.8	14631.4	0.031109	0.0988648	0.0236427	0.0859706	0.860731	0.891003	0.911937	Yes	Yes	Yes
O43676	NDUFB3	1893.59	2224.11	5753.49	5835.85	1311.68	1205.1	85048.5	90952.7	0.0802685	0.0071063	0.0423467	0.0335467	0.976604	0.934152	0.9857	Yes	Yes	Yes
O43681	GET3	7915.8	7959.46	6092.56	4815.6	6394.67	5759.84	17951	18261.4	0.00275019	0.117065	0.0522303	0.0085709	0.561607	0.698773	0.664355	Yes	Yes	Yes
O43683	BUB1	7532.61	7339.89	5280.76	5095.09	4999.49	4756.26	37660.4	36460.2	0.0129582	0.0178943	0.0249324	0.0161924	0.799347	0.860014	0.86838	Yes	Yes	Yes
O43684	BUB3	6155.76	5409.9	4585.29	4466.37	4061.35	4100.28	16663	15078.9	0.0644889	0.0131377	0.00476941	0.0499085	0.635634	0.714835	0.742875	Yes	Yes	Yes
O43707	ACTN4	31751.2	31599.8	23337.1	22922.5	24248.4	24624.9	72009.4	71589.9	0.00238896	0.00896283	0.00770353	0.00292072	0.558835	0.677857	0.659655	Yes	Yes	Yes
O43719	HTATSF1	63970.9	64404.7	43020.2	52041.7	44871.4	46841.1	94500	93076.3	0.00337987	0.0949015	0.0214767	0.0075899	0.315608	0.493209	0.511066	Yes	Yes	Yes
O43736	ITM2A	1198.55	1365.33	1225.9	1232.81	1193.69	729.787	8057.78	7661.5	0.0650505	0.00280943	0.241178	0.0252093	0.836896	0.843586	0.877636	Yes	Yes	No
O43741	PRKAB2	32435.9	34933.4	25261	19607.2	24345.7	28042.4	108569	110784	0.0370728	0.126008	0.0705649	0.0100956	0.692873	0.795452	0.76117	Yes	Yes	Yes
O43747	AP1G1	85412.6	90971.3	64432.8	59262.2	64093.3	64802.5	240162	255063	0.0315143	0.0418014	0.00550231	0.0300898	0.643831	0.750225	0.739723	Yes	Yes	Yes
O43765	SGTA	31940.4	30921.7	30261.7	28312.5	25483.6	24649.4	37358.8	35274.3	0.0162057	0.0332777	0.016638	0.0286984	0.134525	0.19356	0.309778	Yes	Yes	Yes
O43768	ENSA	37574.8	39662.3	26161.5	24370.3	26720.5	27566.7	71607.5	78787.4	0.027027	0.0354468	0.0155882	0.0477402	0.486437	0.664005	0.639036	Yes	Yes	Yes
O43772	SLC25A20	17617.7	16404.2	13801.4	12187.2	15008.6	14525.7	23916.9	24870.7	0.035669	0.0621103	0.0163499	0.0195498	0.302653	0.467311	0.394636	Yes	Yes	Yes
O43776	NARS1	165051	146362	142023	130843	126752	145190	300609	325342	0.0600113	0.0409724	0.0678026	0.0395122	0.502496	0.564078	0.565553	Yes	Yes	Yes
O43795	MYO1B	86264.8	87877.4	61008.3	64145.8	58160	58500.4	233337	235916	0.00926062	0.0250693	0.00291712	0.00549627	0.628895	0.733291	0.751391	Yes	Yes	Yes
O43808	SLC25A17	15631.5	15493.6	12768.4	11154.9	12392.6	11439.3	27912.8	27733.8	0.00443098	0.067444	0.0400037	0.00321717	0.440664	0.570086	0.571728	Yes	Yes	Yes
O43809	NUDT21	54777.9	53706.9	40248.9	39321.7	40906.1	42572.9	148031	141013	0.00987265	0.0116525	0.0199666	0.0242799	0.624676	0.72471	0.711189	Yes	Yes	Yes
O43813	LANCL1	101112	103386	73632.2	64894.7	84773	78581.9	183343	190004	0.0111197	0.0630742	0.0378996	0.0178422	0.45226	0.62896	0.562458	Yes	Yes	Yes
O43823	AKAP8	5422.78	4913.54	3653.64	3584.63	3894.09	3830.03	6590.34	6772.28	0.0492669	0.00953364	0.00829369	0.0136163	0.226476	0.458319	0.421961	Yes	Yes	Yes
O43837	IDH3B	83144.9	79616.1	51611.5	49940.7	53381.6	54121.3	183318	186133	0.021681	0.0164527	0.00688062	0.00761889	0.559451	0.725126	0.70902	Yes	Yes	Yes
O43847	NRDC	22859.7	24844	16127.1	20314.7	14643.8	14125.5	59563.5	56345.4	0.0415974	0.114912	0.0180166	0.0277641	0.588438	0.6856	0.751794	Yes	Yes	Yes
O43865	AHCYL1	6228.58	5335.21	6576.31	6117.7	4708.81	4480.11	18932.2	18764.9	0.0772561	0.0361282	0.0248887	0.00443804	0.693244	0.663263	0.756243	Yes	Yes	Yes
O43913	ORC5	6579.93	6608.71	5118.07	5184.38	5183.69	5138.72	23169.7	23024.4	0.00218239	0.00643665	0.00435614	0.00314477	0.714495	0.776975	0.776543	Yes	Yes	Yes
O43920	NDUFS5	1689.54	1901.56	1120.97	1132.34	1190.83	1189.99	8345.01	8185.59	0.0590411	0.00504558	0.000352699	0.00964414	0.78276	0.863688	0.855974	Yes	Yes	Yes
O43929	ORC4	24560.6	25549.3	19823	18559.2	18710.4	19574.8	70899.7	69639.7	0.0197299	0.0329268	0.022578	0.0089649	0.643446	0.726894	0.727584	Yes	Yes	Yes
O43934	MFSD11	17274.3	14403.1	15224.6	10976	16624	14179.6	21874.6	23256.4	0.0906394	0.162154	0.0793543	0.0306173	0.298099	0.419453	0.317462	Yes	Yes	Yes
O60216	RAD21	62999.1	62709.6	39806.9	47267.5	36963.8	39435.5	310432	297690	0.00230307	0.0856808	0.032352	0.0209541	0.793284	0.856814	0.874369	Yes	Yes	Yes
O60234	GMFG	2693.82	3508.83	2066.85	1878.15	2592.34	1567.51	6871.71	7386.4	0.131397	0.0478336	0.246361	0.036098	0.564974	0.723315	0.708247	Yes	Yes	No
O60238	BNIP3L	17522.3	16575.8	16070.8	16130.5	13099.7	11966.4	67022.5	64342.9	0.0277599	0.00185477	0.0452148	0.0203979	0.740433	0.754872	0.809188	Yes	Yes	Yes
O60244	MED14	2954.66	2893.06	2352.81	2416.96	2338.66	1963.84	4317.22	3947.87	0.0105345	0.0134505	0.0871162	0.0446878	0.29248	0.422901	0.479437	Yes	Yes	Yes
O60256	PRPSAP2	11482.8	11221.5	8920.9	8690.79	11197.6	9491.04	21330	22572.3	0.0115068	0.013066	0.0824885	0.0282954	0.482846	0.598844	0.528757	Yes	Yes	Yes
O60264	SMARCA5	53497.6	51084.6	36412.7	33618.4	35939.1	36207.6	94486.3	94237	0.0230731	0.0399011	0.00372122	0.0013209	0.445843	0.628922	0.617711	Yes	Yes	Yes
O60306	AQR	81831.1	81158.5	55971	54398.5	52121.3	52481.6	154435	153446	0.00412694	0.0142472	0.00344422	0.00321494	0.470608	0.641519	0.660249	Yes	Yes	Yes
O60313	OPA1	3483.71	3451.82	2252.27	2050.58	2277.01	2072.98	9941.08	9354.37	0.00459753	0.0468729	0.046905	0.0304064	0.640561	0.777002	0.774559	Yes	Yes	Yes
O60353	FZD6	4436.66	4840.54	3982.46	2741.84	3824.04	3062.66	14485.2	15522	0.0435343	0.184499	0.110557	0.0345515	0.690834	0.775911	0.770499	Yes	Yes	Yes
O60427	FADS1	20533.8	19858.1	11957.9	10820	11507	11116.5	112966	109122	0.0167285	0.0499556	0.0172614	0.0173069	0.818126	0.897438	0.898133	Yes	Yes	Yes
O60506	SYNCRIP	51737.4	52071.8	39320.1	39421.4	38398.8	39284.2	251897	253232	0.00322086	0.00128694	0.0113977	0.00264295	0.79449	0.844116	0.846212	Yes	Yes	Yes
O60508	CDC40	81543.9	84597.8	51758.7	53190.7	55593.7	60252.5	162745	179778	0.0183808	0.0136447	0.0402154	0.0497263	0.514947	0.693599	0.661786	Yes	Yes	Yes
O60518	RANBP6	7003.91	6906.33	5223.63	4409.86	5583.39	5300.23	11155.8	11067	0.00701505	0.0844735	0.0260171	0.00399921	0.374056	0.566505	0.51025	Yes	Yes	Yes
O60563	CCNT1	46386.9	45128.7	26840.9	33855.4	30437.1	29981.2	75301.1	77706.3	0.0137491	0.115567	0.00754539	0.0157195	0.401888	0.603311	0.605128	Yes	Yes	Yes
O60610	DIAPH1	15237.2	14977	12604.6	14242.4	10440.6	11739.1	43494.5	40932.8	0.00861236	0.0610048	0.0585415	0.0303421	0.642127	0.682011	0.737293	Yes	Yes	Yes
O60669	SLC16A7	9069.92	9452.51	4969.38	6538.85	6849.89	6266.97	9301.89	9195.36	0.0206554	0.136378	0.0444407	0.00575956	-0.00136132	0.377841	0.290875	Yes	Yes	Yes
O60711	LPXN	835.024	857.94	470.93	388.433	441.823	455.174	1132.09	1092.18	0.0135362	0.0959981	0.0148838	0.0179415	0.238867	0.613642	0.596722	Yes	Yes	Yes
O60749	SNX2	4074.37	3995.11	2685.13	2714.73	2008.59	2144.47	5231.34	4928.54	0.00982287	0.00548221	0.0327194	0.0298031	0.20575	0.468511	0.591229	Yes	Yes	Yes
O60762	DPM1	44854.3	43073.8	32597.8	30327	33425.6	34897.8	83937.8	85557.1	0.0202486	0.0360874	0.0215476	0.00955376	0.481235	0.628751	0.5969	Yes	Yes	Yes
O60763	USO1	28105.1	28944.8	21037.4	20582.1	24300.9	22788	40640.5	42545.2	0.0147186	0.01094	0.0321282	0.0228966	0.314186	0.49968	0.43393	Yes	Yes	Yes
O60825	PFKFB2	28636.2	26694.9	19289.9	17869.6	21557.6	20480.7	57781.3	60346.1	0.0350837	0.0382203	0.0256175	0.0217123	0.531598	0.685428	0.644128	Yes	Yes	Yes
O60832	DKC1	154236	151864	96713.6	93628.4	95411	92067.4	440897	432866	0.00774697	0.0162087	0.0178348	0.00919164	0.649676	0.782158	0.785436	Yes	Yes	Yes
O60841	EIF5B	309545	305748	232609	216250	265569	256755	508444	534019	0.00617197	0.0364453	0.016875	0.0245327	0.40977	0.569425	0.498953	Yes	Yes	Yes
O60870	KIN	14039.1	15841	10582.9	12274.1	11104.1	10139.5	40687.1	42365.7	0.0603047	0.0739916	0.0454074	0.020211	0.640228	0.72479	0.744216	Yes	Yes	Yes
O60884	DNAJA2	75799.3	76091.2	42833.4	55563.4	55564.6	58816.1	120989	129270	0.0019224	0.129374	0.0284269	0.0330885	0.393067	0.60682	0.542951	Yes	Yes	Yes
O60885	BRD4	22924.1	23531.7	15933.2	17153.3	19120.9	17609.3	49528.7	53678.2	0.013079	0.0368775	0.0411518	0.0402052	0.549876	0.679416	0.644111	Yes	Yes	Yes
O60925	PFDN1	45990.9	42727.5	31612.6	29556.9	34330	33533.8	74567	75089	0.0367836	0.0336063	0.0117333	0.00348766	0.407184	0.591266	0.546535	Yes	Yes	Yes
O60930	RNASEH1	6425.72	6643.44	5342.27	5160.4	5384.18	5475.78	10655	11664.4	0.0166591	0.0173166	0.00843394	0.0452259	0.41445	0.529439	0.513431	Yes	Yes	Yes
O60942	RNGTT	1214.25	1870.5	1178.49	1305.95	1597.07	1536.44	7999.82	7851.39	0.212739	0.0513029	0.0193484	0.00936395	0.805393	0.843265	0.802317	No	Yes	Yes
O75027	ABCB7	10872	10303.2	8750.03	7238.85	8216.03	6691.9	22573.2	21195.5	0.0268614	0.0945148	0.102237	0.031476	0.516203	0.634696	0.659393	Yes	Yes	Yes
O75037	KIF21B	6657.17	7198.55	5853.24	5296	6715.6	6044.64	13986.7	13056.9	0.0390728	0.0499794	0.0525817	0.0343843	0.487652	0.587731	0.52816	Yes	Yes	Yes
O75083	WDR1	24633.6	24792	18375.4	17694.3	17225.9	18503	57121.2	57789.8	0.00320508	0.0188811	0.0357427	0.00581798	0.569879	0.686107	0.689074	Yes	Yes	Yes
O75122	CLASP2	23170.7	23518.9	18301.2	17445	17737.2	16760.5	36714.8	35607.9	0.00745879	0.0239534	0.0283138	0.0153042	0.354427	0.50574	0.523003	Yes	Yes	Yes
O75127	PTCD1	16473.3	17325.5	13236.4	11424.7	13205.5	12549.1	34218.9	33491.3	0.0252144	0.0734634	0.0254873	0.010745	0.500831	0.635786	0.619635	Yes	Yes	Yes
O75131	CPNE3	29942.3	27589.2	20844.1	19074.8	19364.6	19211.8	58189	63316.5	0.0409012	0.0443219	0.00395981	0.0422	0.526511	0.671464	0.682513	Yes	Yes	Yes
O75152	ZC3H11A	18899.3	19122.9	15671.8	14368.7	15434.9	15027.1	44811	51780.8	0.00588207	0.0433795	0.0133893	0.0721576	0.606362	0.688996	0.684632	Yes	Yes	Yes
O75153	CLUH	9013.97	10178.1	7330.63	8263.58	7670.21	7190.96	17185.6	16662.6	0.0606559	0.0598263	0.0322482	0.0154518	0.432995	0.539289	0.560946	Yes	Yes	Yes
O75179	ANKRD17	715.014	644.771	539.974	472.039	577.405	602.686	2309.83	2204.31	0.0516568	0.0671282	0.0214232	0.0233759	0.698772	0.775812	0.738579	Yes	Yes	Yes
O75190	DNAJB6	57698.9	57460.8	27091.7	35339	50656.2	45716.8	77879.5	82930.1	0.00206804	0.132104	0.0512533	0.0314076	0.283875	0.611773	0.400702	Yes	Yes	Yes
O75323	NIPSNAP2	59490	60773	45518.6	41414.7	47228.7	43699.8	155650	158619	0.0106683	0.0472074	0.0388093	0.00944533	0.617324	0.723379	0.710666	Yes	Yes	Yes
O75347	TBCA	5877.79	5124.94	4478.39	4716.63	4682.62	4374.09	12366	12921.5	0.0684241	0.0259092	0.034066	0.0219672	0.564896	0.636382	0.641851	Yes	Yes	Yes
O75351	VPS4B	60639.5	56144.9	46713	37931	42364.4	41147.1	84544.6	91227.9	0.038486	0.103752	0.0145763	0.0380225	0.335593	0.518445	0.524888	Yes	Yes	Yes
O75352	MPDU1	183925	125265	82633.3	70611.3	75005.1	97795.7	218777	222932	0.189722	0.0784497	0.131889	0.00940629	0.300017	0.653065	0.608791	Yes	Yes	Yes
O75362	ZNF217	4707.57	5303.54	4328.26	2999.95	5146.73	3991.72	20997.9	22879.8	0.0595309	0.18126	0.126391	0.0428897	0.77184	0.832986	0.791729	Yes	Yes	Yes
O75367	MACROH2A1	288141	283061	219127	203631	237544	229702	1.00905e+06	1.0921e+06	0.00889243	0.0366531	0.0167838	0.0395236	0.728148	0.798797	0.777624	Yes	Yes	Yes
O75368	SH3BGRL	11352.4	12158.9	9308.37	9823.58	11279.7	10338.8	25214.9	25258.8	0.034304	0.0269289	0.0435194	0.000869267	0.534189	0.620952	0.571688	Yes	Yes	Yes
O75369	FLNB	35144	34604.3	23649.1	22148.7	23783.8	24632.8	67411.3	69130	0.00773824	0.0327621	0.0175367	0.0125869	0.489178	0.664587	0.645407	Yes	Yes	Yes
O75379	VAMP4	1582	878.974	1228.13	1803.33	714.625	1043.5	8962.61	7994.09	0.28567	0.189745	0.187059	0.0571172	0.854867	0.821223	0.896317	No	Yes	Yes
O75381	PEX14	1858.97	1871.77	1196.34	1062.95	744.63	1017.71	2165.89	2020.17	0.00342932	0.0590394	0.154954	0.03481	0.10877	0.460282	0.578998	Yes	Yes	Yes
O75390	CS	192305	181971	116720	145958	124822	129852	451885	417365	0.0276099	0.111307	0.0197507	0.0397124	0.569426	0.69781	0.707018	Yes	Yes	Yes
O75396	SEC22B	44589.9	43682.3	31100	29355.7	28735.3	29490.5	129103	123930	0.0102818	0.0288517	0.0129709	0.0204449	0.651144	0.761076	0.769889	Yes	Yes	Yes
O75400	PRPF40A	332704	329805	238035	225108	244834	241764	930265	951017	0.00437511	0.027911	0.00630987	0.0110307	0.647842	0.753815	0.741348	Yes	Yes	Yes
O75431	MTX2	3348.57	3806.43	3683.53	2450.38	2768.87	2695.77	5479.02	4578.69	0.0639914	0.201038	0.0133761	0.0895159	0.288605	0.390128	0.456671	Yes	No	Yes
O75436	VPS26A	30282.4	28953.9	20960.8	13258.6	29480.5	22219.8	63319.8	66448.2	0.0224266	0.225083	0.140439	0.0241072	0.543522	0.736304	0.601595	Yes	No	Yes
O75438	NDUFB1	1576.56	1796.78	1643.15	1160.12	1366.58	1310.22	9896.58	9089.78	0.0652831	0.172312	0.0210553	0.0424935	0.822328	0.852354	0.859014	Yes	Yes	Yes
O75449	KATNA1	4909.83	6579.15	5060.2	3360.46	5454.57	4048.21	14500.9	13883.2	0.145297	0.201854	0.147995	0.0217625	0.595232	0.703332	0.665208	Yes	No	Yes
O75475	PSIP1	139182	143749	98038.2	129048	91213.9	95506.5	338485	345101	0.0161419	0.136555	0.0229895	0.00967895	0.586107	0.667801	0.726852	Yes	Yes	Yes
O75477	ERLIN1	15001.4	13580.6	10782.8	9386.93	9636.4	9274.21	33087.6	35343	0.0497099	0.0692069	0.0191526	0.0329592	0.582322	0.705253	0.723653	Yes	Yes	Yes
O75494	SRSF10	90312.5	84547.2	48064.5	92413.1	59502.3	64843.5	213566	185380	0.0329713	0.315699	0.0429547	0.0706505	0.561696	0.647878	0.688314	Yes	No	Yes
O75521	ECI2	6330.33	5483.89	3593.88	3502.1	4065.52	4016.24	9732.36	11394.4	0.0716454	0.0129339	0.00609748	0.0786702	0.440794	0.664124	0.617463	Yes	Yes	Yes
O75526	RBMXL2	33523	34487.8	24831.1	38721.3	18166.5	23040.2	66153.2	79499.1	0.0141868	0.218562	0.118275	0.091629	0.53306	0.56367	0.717089	Yes	No	Yes
O75530	EED	3417.6	4376.13	3038.2	1807.65	2753.89	1941.79	7143.89	6872.79	0.122987	0.253938	0.172947	0.0193409	0.443967	0.65428	0.664993	Yes	No	Yes
O75531	BANF1	5053.41	4836.89	2795.76	7823.41	2679.34	3241.51	8136.97	7375.72	0.0218925	0.473451	0.0949473	0.0490726	0.362438	0.315453	0.618322	Yes	No	Yes
O75533	SF3B1	123153	155218	93026.8	111939	100703	119237	517356	489443	0.115191	0.0922698	0.0842717	0.0277252	0.723509	0.796418	0.781545	Yes	Yes	Yes
O75534	CSDE1	80645.1	81276	59298.2	56603.2	62407.6	62332.1	136984	141933	0.00389646	0.0232525	0.000605434	0.0177418	0.419465	0.58446	0.552771	Yes	Yes	Yes
O75592	MYCBP2	864.555	923.258	759.462	774.089	834.781	629.825	2286.57	2488.07	0.0328348	0.00953819	0.139939	0.0422021	0.62556	0.678813	0.693253	Yes	Yes	Yes
O75616	ERAL1	7268.95	7347.01	5506.08	4669.61	5735.36	4600.34	14317.7	16536.5	0.00534132	0.0822031	0.109816	0.0719143	0.52629	0.670201	0.665015	Yes	Yes	Yes
O75643	SNRNP200	49203.3	51079.2	37504.2	41057.7	38317.2	36482.8	107564	105436	0.0187064	0.0452316	0.024523	0.0099916	0.529189	0.631164	0.648825	Yes	Yes	Yes
O75648	TRMU	15078.1	13069.6	11262.5	9391.02	12387.1	10608	25797	24814.6	0.0713567	0.0906111	0.0773693	0.0194114	0.443848	0.591922	0.545657	Yes	Yes	Yes
O75663	TIPRL	50321.8	52494.2	38674.4	43186.6	37935.2	38479.9	146188	143087	0.0211295	0.0551204	0.00712859	0.0107215	0.644574	0.717013	0.735839	Yes	Yes	Yes
O75683	SURF6	62179.8	62950.1	47609.2	43925.1	49160.9	49116.1	159879	158164	0.00615566	0.0402481	0.000455886	0.00539436	0.606563	0.712196	0.690995	Yes	Yes	Yes
O75691	UTP20	45725.4	37054.3	30203.8	25728.8	26393.3	27306.4	104740	100815	0.10475	0.0800068	0.017005	0.0190938	0.597288	0.727895	0.738758	Yes	Yes	Yes
O75694	NUP155	7865.38	8925.41	5277.04	4876.61	5539.75	6798.76	11340.2	12773.3	0.0631319	0.0394367	0.102039	0.0594304	0.303677	0.578923	0.488316	Yes	Yes	Yes
O75695	RP2	4806.85	4864.67	4432.96	3300.31	3955	4142.8	8847.04	9784.29	0.0059787	0.146465	0.0231921	0.0503055	0.4809	0.584932	0.565366	Yes	Yes	Yes
O75717	WDHD1	12933.4	13006	9357	7984.73	9684.15	9828.24	19940.1	20690	0.00280219	0.0791316	0.00738459	0.0184551	0.361572	0.57318	0.519755	Yes	Yes	Yes
O75718	CRTAP	7218.97	7675.12	6711.75	4693.95	5609.12	4658.13	9520.37	9948.98	0.030626	0.176911	0.0926238	0.0220144	0.234998	0.414172	0.472645	Yes	Yes	Yes
O75746	SLC25A12	6239.79	6988	5126.06	5044.45	5578.21	3807.04	7473.98	8453.44	0.0565638	0.00802432	0.188719	0.0614946	0.169496	0.361447	0.410749	Yes	Yes	Yes
O75787	ATP6AP2	13024.7	12547.9	13743.5	9905.01	8919.03	9155.89	19908.1	20788.1	0.0186438	0.162315	0.0131043	0.0216235	0.371623	0.4189	0.555857	Yes	Yes	Yes
O75791	GRAP2	7015.65	6272.72	5597.99	4981.3	5633.42	4815.07	11582.2	12027.8	0.0559085	0.0582925	0.0783222	0.0188731	0.43717	0.551913	0.557453	Yes	Yes	Yes
O75832	PSMD10	35910.9	38454.2	30648.7	32207.8	31700	33276.7	49266.6	52757.1	0.0342006	0.0248042	0.0242654	0.0342128	0.2711	0.383903	0.363122	Yes	Yes	Yes
O75844	ZMPSTE24	159490	153527	120875	112629	117686	117223	236865	243890	0.0190522	0.0353115	0.0019732	0.0146128	0.348904	0.514297	0.511375	Yes	Yes	Yes
O75845	SC5D	19739.8	20086	12437.7	12035	11884	13078.6	44790.4	44055.1	0.00869157	0.0164538	0.0478546	0.00827707	0.551741	0.724547	0.719034	Yes	Yes	Yes
O75874	IDH1	3246.41	3605.65	3134.68	1890.28	4179.33	3152.48	9887.33	10274.1	0.0524287	0.247643	0.140054	0.0191846	0.66014	0.750764	0.636345	Yes	No	Yes
O75909	CCNK	2375.52	2461.6	1502.59	1642.36	1705.12	2059.64	8846.76	7835.59	0.0177963	0.044444	0.0941674	0.0606132	0.710045	0.81148	0.774327	Yes	Yes	Yes
O75914	PAK3	9834.5	9221.35	7459.35	6763.76	6697.17	6694.54	12504.4	12103.3	0.0321766	0.0489052	0.000196384	0.0163	0.225612	0.422004	0.45579	Yes	Yes	Yes
O75915	ARL6IP5	19986.2	21687.7	15302.9	16088	13309.3	15464.6	70506.9	76001.2	0.0408293	0.0250103	0.0749036	0.0375022	0.715552	0.785739	0.803602	Yes	Yes	Yes
O75925	PIAS1	3077.39	3065.37	2157.15	1861.03	1976.2	1880.63	3858.06	3931.96	0.00195826	0.0736938	0.0247802	0.0094869	0.211458	0.484189	0.504902	Yes	Yes	Yes
O75928	PIAS2	1317.86	1609.79	1020.44	958.129	1262.55	1490.65	1919.14	1876.29	0.099716	0.0314926	0.0828481	0.0112883	0.228638	0.478697	0.2746	Yes	Yes	Yes
O75937	DNAJC8	13757.5	15065.4	10791.7	16337.3	10739.8	12508.1	38820.5	37194.9	0.0453771	0.204418	0.0760645	0.0213845	0.620829	0.643112	0.694168	Yes	No	Yes
O75940	SMNDC1	29324.2	32973.2	24815.4	24796.3	21997.6	22044.2	64960.3	63436.5	0.0585736	0.00038602	0.00105874	0.0118681	0.514806	0.613607	0.656986	Yes	Yes	Yes
O75943	RAD17	5026.77	4976.82	3902.73	3974.8	4361.26	3487.79	8037.18	8466.71	0.00499334	0.0091489	0.111284	0.0260262	0.393864	0.522687	0.524412	Yes	Yes	Yes
O75964	ATP5MG	3294.29	3205.14	2395.33	2559.13	2020.45	2181.83	17411.4	17194.5	0.0137175	0.0330627	0.0384015	0.0062675	0.812188	0.856832	0.878568	Yes	Yes	Yes
O76003	GLRX3	54878.5	52631.3	41204.5	37148.8	39280.3	40156.1	89620.1	91505.5	0.0209016	0.0517623	0.0110257	0.0104096	0.406435	0.567409	0.561429	Yes	Yes	Yes
O76021	RSL1D1	366327	351781	196415	207158	207548	207242	1.12605e+06	1.11211e+06	0.0202561	0.0266183	0.000736983	0.00622901	0.679153	0.819686	0.814674	Yes	Yes	Yes
O76080	ZFAND5	10970.3	10780.7	8815.8	9058.17	10261.6	9085.48	46116.4	45449.7	0.00871598	0.0135603	0.0607903	0.00728133	0.762456	0.804797	0.788709	Yes	Yes	Yes
O76094	SRP72	118598	133831	75963.6	95174.3	96799	99486.8	394416	393249	0.0603437	0.112253	0.0136933	0.00148207	0.679522	0.782728	0.750801	Yes	Yes	Yes
O76095	JTB	17528.8	16755.5	11756.2	12750	12449.2	12662.7	53137.4	55342.6	0.0225561	0.0405496	0.0084988	0.0203288	0.683957	0.774095	0.768511	Yes	Yes	Yes
O94768	STK17B	3601.45	3582.8	2986.68	3017.63	2393.16	2449.09	15329.5	14399.3	0.00259595	0.0051546	0.0115504	0.0312893	0.758341	0.798031	0.83712	Yes	Yes	Yes
O94776	MTA2	134234	130030	107200	84644.8	115608	105317	484229	509794	0.0159055	0.11757	0.046582	0.0257194	0.734147	0.807002	0.777746	Yes	Yes	Yes
O94826	TOMM70	53838.6	70560	35500.7	42915.9	44494.5	48926.3	96034	99605.7	0.134419	0.0945617	0.0474391	0.0182569	0.364144	0.599179	0.522486	Yes	Yes	Yes
O94830	DDHD2	7581.67	7717.86	5157.21	5709.34	5196.99	5725.55	11863.9	11765.4	0.00890133	0.0508103	0.048392	0.00416633	0.35252	0.540125	0.537755	Yes	Yes	Yes
O94842	TOX4	676.128	836.807	501.175	535.29	631.148	681.78	2778.62	2490.34	0.106203	0.032915	0.038564	0.0547126	0.712859	0.803289	0.750819	Yes	Yes	Yes
O94874	UFL1	6902.55	6858.9	4053.13	3899.55	4403.56	5046.47	9082.77	9786.06	0.00317165	0.0193114	0.0680326	0.0372729	0.270678	0.578528	0.499172	Yes	Yes	Yes
O94880	PHF14	20486	21010.9	16713.3	16005.3	18340.3	17979.4	47185.7	49838.3	0.0126483	0.0216388	0.00993699	0.0273398	0.572303	0.662778	0.625662	Yes	Yes	Yes
O94905	ERLIN2	70400.2	68301.7	51022.4	49174.8	50321.1	49423.1	88935	93853.2	0.0151294	0.0184405	0.00900277	0.0269066	0.241188	0.45184	0.454318	Yes	Yes	Yes
O94906	PRPF6	42738.9	48097.5	30611.2	40698.8	29660.8	30967.1	105920	105419	0.0589911	0.141462	0.0215464	0.00236721	0.570186	0.66258	0.713125	Yes	Yes	Yes
O94913	PCF11	29024.3	27001.5	18267.6	20771.8	18793	19616.3	91805.6	93463.5	0.0361043	0.0641436	0.0214341	0.00894858	0.697597	0.789283	0.792684	Yes	Yes	Yes
O94919	ENDOD1	5937.84	6148.98	4097.22	6540.02	3081.25	3645.15	10209.6	9619.69	0.0174686	0.229647	0.0838347	0.0297512	0.390457	0.46356	0.660785	Yes	No	Yes
O94925	GLS	30395.5	28901.8	17613	17867.4	19119.7	19131.9	43981.8	44326.7	0.02519	0.00717014	0.000318492	0.00390543	0.32852	0.598222	0.566841	Yes	Yes	Yes
O94973	AP2A2	6151.62	5742.34	4398.77	4651.45	4510.09	4474.47	10232.4	10750.2	0.0344105	0.0279196	0.00396388	0.0246807	0.433151	0.56868	0.571809	Yes	Yes	Yes
O94979	SEC31A	12486.8	16361.8	10579.1	11985.1	11684.7	12016.3	18001.3	22168.7	0.134323	0.0623082	0.0139879	0.103744	0.281838	0.438283	0.409983	Yes	Yes	Yes
O94992	HEXIM1	3516.42	2802.02	2359.41	2093.61	2073.17	2082.93	7004.07	6502.09	0.113066	0.0596888	0.00234863	0.037167	0.53218	0.670297	0.692282	Yes	Yes	Yes
O95067	CCNB2	41466.8	39991.4	29942.8	27145.9	29863.6	26096.2	162268	166525	0.0181124	0.0489913	0.0673234	0.0129455	0.752251	0.826369	0.829802	Yes	Yes	Yes
O95070	YIF1A	3728.32	3624.11	2065.75	2061.83	1840.7	1914.65	5675.93	5006.8	0.0141732	0.000948357	0.0196908	0.0626369	0.311746	0.613621	0.648465	Yes	Yes	Yes
O95104	SCAF4	64262.2	65199	48926.5	52766.9	47379.1	44881.7	167057	170193	0.00723597	0.0377651	0.0270686	0.00929819	0.616126	0.698463	0.726432	Yes	Yes	Yes
O95139	NDUFB6	54529.2	55461.9	53085.6	47334.2	44857.4	37274.7	181327	184777	0.00847956	0.057274	0.0923233	0.00942521	0.699563	0.725707	0.775659	Yes	Yes	Yes
O95140	MFN2	6014.26	5751.02	4204.78	4324.38	3828.51	3657.75	9618.35	9536.83	0.0223739	0.0140221	0.0228106	0.0042558	0.385791	0.554733	0.609178	Yes	Yes	Yes
O95166	GABARAP	7388	7067.67	5813.69	6129.73	4275.66	5234.13	25238.4	25491.1	0.0221594	0.026462	0.100788	0.00498101	0.715044	0.764566	0.812539	Yes	Yes	Yes
O95169	NDUFB8	1947.74	1842.88	1979.96	1658.88	1186.19	1014.46	12594.8	13384.6	0.0276632	0.0882368	0.0780336	0.0303974	0.854091	0.859933	0.915292	Yes	Yes	Yes
O95182	NDUFA7	15783.2	15142.9	13601.2	11334.9	12971.9	12894.3	23146.6	23367.9	0.0207036	0.0908854	0.00299898	0.00475852	0.335129	0.463908	0.44391	Yes	Yes	Yes
O95197	RTN3	163173	167567	115889	106439	135858	131611	344612	345685	0.0132873	0.0425012	0.0158768	0.00155516	0.520874	0.677924	0.61253	Yes	Yes	Yes
O95202	LETM1	247133	225568	165110	170743	222586	207652	523744	529538	0.0456204	0.01677	0.0347122	0.00550013	0.551212	0.681136	0.591526	Yes	Yes	Yes
O95218	ZRANB2	102941	102445	81192.5	82764.6	76213.1	74140.5	345796	330851	0.00241429	0.00958842	0.0137849	0.0220866	0.696464	0.757692	0.777796	Yes	Yes	Yes
O95232	LUC7L3	101392	103185	67907.5	72183.5	67858.2	71678.5	338591	345775	0.00876423	0.0305228	0.0273786	0.0104975	0.701071	0.795298	0.796108	Yes	Yes	Yes
O95239	KIF4A	1477.26	1306.05	881.49	875.416	723.744	680.151	1854.49	1926.8	0.0615142	0.00345745	0.0310516	0.0191244	0.263926	0.535368	0.628726	Yes	Yes	Yes
O95249	GOSR1	10212.2	15739.5	9564.4	9312.18	9956.94	10464.3	46637	55625.5	0.212986	0.0133614	0.0248429	0.0878962	0.746225	0.815411	0.800306	No	Yes	Yes
O95251	KAT7	13214.7	15526.4	9224.59	9577.02	9717.98	11396.6	27278.1	26687.5	0.0804326	0.0187448	0.0794998	0.0109443	0.467416	0.6516	0.60874	Yes	Yes	Yes
O95292	VAPB	4332.56	3750.62	2467.84	2776.32	3627.21	3306.22	5123.12	5002.7	0.0719951	0.0588233	0.0462961	0.0118925	0.201725	0.482099	0.315271	Yes	Yes	Yes
O95299	NDUFA10	4267.41	4309.11	3292.3	3437.77	3060.27	3285.84	23200.5	22988.9	0.00486232	0.0216152	0.0355442	0.0045829	0.814319	0.854294	0.862607	Yes	Yes	Yes
O95319	CELF2	19292.9	17534.8	16280.4	13868.2	16411	15619.8	30385	32018.9	0.0477373	0.0800121	0.0247028	0.0261833	0.409849	0.51688	0.486717	Yes	Yes	Yes
O95347	SMC2	4357.08	4269.28	2953.19	3408.75	3145.75	3926.5	13812	13427.1	0.0101785	0.0716071	0.110397	0.0141311	0.683309	0.76644	0.740363	Yes	Yes	Yes
O95363	FARS2	7956.3	7600.27	4652.86	5959.22	4423.03	4810.71	24261.7	21698.5	0.0228858	0.123101	0.0419849	0.0557699	0.66152	0.769102	0.799092	Yes	Yes	Yes
O95365	ZBTB7A	12194.6	12895.5	10128.3	9023.39	9525.63	10038	17630.2	18907.1	0.0279348	0.0576943	0.026188	0.0349485	0.313302	0.475831	0.464559	Yes	Yes	Yes
O95372	LYPLA2	5359.54	6151.65	5524.81	5242.95	5624.36	5135.58	20019	17755	0.068812	0.0261769	0.0454259	0.0599349	0.695261	0.714942	0.715149	Yes	Yes	Yes
O95373	IPO7	8184.1	7876.51	6537.49	4427.15	5786.7	6331.83	22063.1	22889.7	0.0191516	0.192468	0.0449829	0.0183866	0.642723	0.756086	0.730417	Yes	Yes	Yes
O95376	ARIH2	2044.63	2236.76	1234.07	1335.37	1504.14	1372.18	3020.45	3397.82	0.0448773	0.0394263	0.045878	0.0587957	0.332938	0.599668	0.551854	Yes	Yes	Yes
O95379	TNFAIP8	27326.7	25633	18290.8	18883	22297.6	20122.1	57557.9	61566.8	0.0319814	0.0159295	0.0512855	0.0336534	0.555427	0.687942	0.643905	Yes	Yes	Yes
O95391	SLU7	35437.6	41003.1	27521.6	28944	27805.8	26588.2	82251.1	85588.3	0.0728082	0.02519	0.0223847	0.0198836	0.544561	0.663573	0.675916	Yes	Yes	Yes
O95433	AHSA1	49309.2	51026.1	38525.8	31640.7	35769.8	33649.5	80625.1	77245.7	0.0171113	0.0981247	0.0305434	0.0214059	0.364447	0.555545	0.560278	Yes	Yes	Yes
O95452	GJB6	10002.2	8646.1	7278.86	7612.07	6566.26	7668.33	17679.6	19023.1	0.072722	0.0223766	0.0774218	0.0366043	0.491908	0.594282	0.612165	Yes	Yes	Yes
O95453	PARN	9160.1	10120.9	8011.02	7262.64	7069.86	7344.47	16558.4	16701.3	0.0498307	0.0489983	0.0190512	0.00429573	0.42029	0.540776	0.566613	Yes	Yes	Yes
O95470	SGPL1	12419.4	12887.8	10769.9	10223.8	10174.1	11464.8	33466.5	33358.6	0.0185119	0.0260122	0.0596446	0.00161501	0.621292	0.685842	0.676187	Yes	Yes	Yes
O95478	NSA2	103743	103914	91690.3	84892.2	85961.1	88368.3	317073	319079	0.000824789	0.0384982	0.0138081	0.00315336	0.673574	0.722421	0.725963	Yes	Yes	Yes
O95563	MPC2	13862.8	13644.3	10675.2	9081.58	10256.7	8803.25	22047.7	22750.7	0.00794367	0.0806637	0.0762574	0.0156931	0.385981	0.558983	0.574538	Yes	Yes	Yes
O95573	ACSL3	67399.2	65222.6	46567.9	45300.7	50770	49594.9	137436	139173	0.0164122	0.0137934	0.0117083	0.00627934	0.520545	0.667876	0.63716	Yes	Yes	Yes
O95613	PCNT	5492.89	4028.15	2981.1	3220.71	3183.44	3356.69	12237.4	11727.7	0.153842	0.038634	0.0264901	0.0212674	0.602711	0.741214	0.727097	Yes	Yes	Yes
O95625	ZBTB11	70048.6	74165.2	53441.5	50963.2	53888.1	51707.9	244517	246570	0.0285447	0.023738	0.0206469	0.00417937	0.706338	0.787401	0.784975	Yes	Yes	Yes
O95639	CPSF4	17162.1	17311.8	14254	14888.5	12446.1	13477.3	47149.9	48268.1	0.00434189	0.0217721	0.0397796	0.0117187	0.638707	0.694581	0.728317	Yes	Yes	Yes
O95696	BRD1	8060.4	8113.22	5304.6	5487.02	7077.58	6849.16	13000.2	13844.9	0.00326567	0.0169032	0.016402	0.0314642	0.397521	0.598004	0.481219	Yes	Yes	Yes
O95707	POP4	525.834	699.886	351.487	197.287	187.835	362.964	3078.04	2946.76	0.142	0.28099	0.317954	0.0217904	0.796554	0.908914	0.908578	Yes	No	No
O95747	OXSR1	17813.4	16264.8	13695.3	11842.3	13829.4	12975	29690.9	33117.7	0.0454406	0.072557	0.0318738	0.0545597	0.457428	0.593406	0.573236	Yes	Yes	Yes
O95758	PTBP3	235257	229558	174139	149492	176530	174733	475555	480724	0.0122603	0.0761582	0.00511702	0.00540557	0.513933	0.661572	0.632677	Yes	Yes	Yes
O95782	AP2A1	11754	12181.6	10136.2	9867.56	10925.2	10352.5	16443.9	15703.4	0.0178643	0.0134296	0.0269116	0.0230333	0.255441	0.377746	0.338117	Yes	Yes	Yes
O95793	STAU1	5864.48	6976.63	4899.11	4525.65	4767.21	4964.19	25887.6	25256.4	0.0866085	0.0396264	0.0202415	0.0123428	0.748922	0.815721	0.809725	Yes	Yes	Yes
O95801	TTC4	1139.76	1089.43	999.533	793.483	785.33	888.696	1530.65	1741.02	0.0225761	0.114918	0.0617469	0.0643023	0.318641	0.451958	0.488327	Yes	Yes	Yes
O95822	MLYCD	771.394	1047.95	719.945	673.596	592.1	581.496	1781.53	1671.38	0.152008	0.0332593	0.00903576	0.031901	0.473098	0.596415	0.660114	Yes	Yes	Yes
O95831	AIFM1	39513	37464.7	26808.1	31054	27531.9	28854.3	73724	70840.1	0.0266078	0.0733798	0.0234537	0.0199488	0.467519	0.599748	0.609957	Yes	Yes	Yes
O95864	FADS2	135057	133648	79370.6	78431.6	84236.4	68540.3	1.21911e+06	1.2078e+06	0.00524543	0.00595047	0.102739	0.00466313	0.889281	0.934978	0.937049	Yes	Yes	Yes
O95881	TXNDC12	4429.82	3857.48	2901.94	3183.65	2928.17	3307.46	6792.65	8416.33	0.0690621	0.0462914	0.0608271	0.106758	0.455105	0.599868	0.590003	Yes	Yes	Yes
O95983	MBD3	18314.3	19887.8	15607.3	16220.7	13379.4	14581.4	49801.6	47519.5	0.0411898	0.0192705	0.0429889	0.0234495	0.607463	0.672959	0.712696	Yes	Yes	Yes
O95985	TOP3B	2875.58	2452.07	2244.11	2123.96	2480.21	2304.22	6129.31	6889.58	0.0794912	0.0275062	0.0367834	0.0583976	0.590775	0.664482	0.6325	Yes	Yes	Yes
O95989	NUDT3	4715.12	4441.96	3718.18	3800.57	3467.74	3289.86	8611.17	7750.62	0.0298308	0.010957	0.0263228	0.0525951	0.440338	0.540469	0.586989	Yes	Yes	Yes
O96000	NDUFB10	7943.31	8179.71	6479.69	6546.88	5419	5612.06	97641.3	96175	0.0146622	0.0051574	0.0175016	0.00756517	0.916813	0.932789	0.943085	Yes	Yes	Yes
O96005	CLPTM1	30835	30697.4	25269.1	23764.5	23894.6	23340.3	52420.7	56654	0.00223599	0.030685	0.0117345	0.0388107	0.435869	0.550459	0.56695	Yes	Yes	Yes
O96008	TOMM40	13548.8	12632.2	10083.6	8247.69	11399.9	11599.7	22000.2	24530.5	0.0350112	0.100152	0.0086891	0.0543797	0.43734	0.606039	0.505711	Yes	Yes	Yes
O96011	PEX11B	46623.5	43621	32783.9	29418.3	32738.6	33963.1	61529.8	54738.3	0.0332713	0.0541078	0.018357	0.0584129	0.223824	0.465011	0.426311	Yes	Yes	Yes
O96013	PAK4	1555.5	1793.58	1249.66	1557.89	1008.87	852.884	2459.55	2253.08	0.0710901	0.109784	0.083784	0.0438109	0.28934	0.40425	0.604944	Yes	Yes	Yes
P00156	MT-CYB	4307.07	4171.75	3012.02	1985.97	3037.69	2916.94	5766.07	5800.36	0.0159598	0.205294	0.0202781	0.00296454	0.266946	0.567888	0.48518	Yes	No	Yes
P00338	LDHA	422114	442550	282295	290024	302036	321781	2.23789e+06	2.27656e+06	0.023634	0.0135047	0.0316523	0.0085653	0.808467	0.873225	0.861818	Yes	Yes	Yes
P00367	GLUD1	65939.2	65860.2	50329.8	48817.5	45906.1	45678.3	188974	193036	0.00059923	0.0152528	0.0024876	0.0106335	0.654985	0.740459	0.760257	Yes	Yes	Yes
P00374	DHFR	28044.5	28712.3	24480	24831.4	23639.7	24209.5	89097.7	86564.1	0.0117663	0.00712624	0.0119083	0.0144231	0.676897	0.719282	0.727606	Yes	Yes	Yes
P00387	CYB5R3	146921	138900	103020	93893.4	104116	106314	334722	333434	0.0280641	0.0463457	0.0104447	0.00192756	0.572224	0.705289	0.685058	Yes	Yes	Yes
P00390	GSR	101724	98700.4	74522.5	63938.7	76370.2	75307.9	145832	146597	0.0150859	0.0764385	0.00700404	0.00261397	0.314622	0.526513	0.481316	Yes	Yes	Yes
P00491	PNP	23110.8	21915.7	17849.1	16764.8	16573.8	16367.1	69986.6	71811.1	0.0265428	0.0313273	0.00627467	0.0128665	0.68246	0.755892	0.767691	Yes	Yes	Yes
P00492	HPRT1	8455.63	7787.75	6396.92	4173.93	6571.01	5612.84	39724.6	41342.9	0.0411166	0.210295	0.0786428	0.019962	0.799631	0.869604	0.849707	Yes	No	Yes
P00505	GOT2	168569	174555	130177	115266	136393	135466	320666	321591	0.0174445	0.060752	0.00340981	0.00144016	0.465752	0.617843	0.576714	Yes	Yes	Yes
P00558	PGK1	563025	554897	403653	387438	410220	437878	1.62773e+06	1.69225e+06	0.0072707	0.020497	0.032612	0.0194336	0.663275	0.761718	0.744547	Yes	Yes	Yes
P01019	AGT	16627.3	18149.3	13378	11457.4	15420.3	11714.5	104831	122329	0.0437662	0.0773342	0.13657	0.0770289	0.846907	0.89067	0.880547	Yes	Yes	Yes
P01111	NRAS	22875.3	21512.6	15960	15316.9	16356.1	15161.2	73146.2	68337.9	0.0306994	0.0205614	0.0379132	0.0339847	0.686269	0.778937	0.777238	Yes	Yes	Yes
P01737	TRAV8-4	14421.2	13834.9	11154.6	8791.21	11748.9	10031	34123.3	34182.5	0.0207502	0.118492	0.0788738	0.000866032	0.586331	0.707992	0.681141	Yes	Yes	Yes
P01850	TRBC1	22037.5	22796.5	16992.1	17232.9	15223.5	13431.4	180569	167311	0.0169299	0.00703313	0.0625413	0.0381102	0.871122	0.901618	0.91763	Yes	Yes	Yes
P02545	LMNA	1101.69	1124.21	1159.88	852.931	1149.62	1196.2	1858.19	2077.8	0.0101184	0.152496	0.0198541	0.055796	0.434476	0.488615	0.404008	Yes	Yes	Yes
P02786	TFRC	4606.52	4608.73	3634.95	3608	3902.27	3248.63	14705.7	13622.4	0.000239253	0.00372059	0.0914067	0.0382409	0.674696	0.744319	0.747569	Yes	Yes	Yes
P03886	MT-ND1	15833	16431.1	5950.22	3185.9	14212.2	12887.1	12111.7	11977.3	0.0185359	0.302571	0.0489006	0.00557608	0	0.620735	0	Yes	No	Yes
P03891	MT-ND2	8649.8	8553.35	1963.65	1420.35	7339.04	7484.54	11358.8	11445.3	0.00560658	0.16055	0.00981573	0.00379431	0.245613	0.851606	0.349961	Yes	Yes	Yes
P04049	RAF1	7851.99	8476.33	5781.95	5194.15	5986.61	5461.7	10262.2	11724.2	0.0382364	0.0535528	0.0458507	0.0664976	0.257342	0.500776	0.479299	Yes	Yes	Yes
P04053	DNTT	10916.6	11496.4	8153.97	6840.66	8772.26	7270.71	75090.1	78687.1	0.0258713	0.0875848	0.0935952	0.023391	0.85425	0.902491	0.895674	Yes	Yes	Yes
P04075	ALDOA	34911.7	33443.6	25669.8	21970.1	27885	27194.8	159335	164882	0.021477	0.0776589	0.0125302	0.0171076	0.789168	0.853062	0.830114	Yes	Yes	Yes
P04080	CSTB	1539.71	1398.16	1569.1	1819.06	1373.06	1337.01	2574.36	2351.05	0.0481815	0.0737752	0.0133024	0.0453393	0.403526	0.312107	0.449776	Yes	Yes	Yes
P04083	ANXA1	228209	221299	172670	161289	176955	191071	622179	640269	0.0153734	0.0340786	0.0383574	0.0143294	0.643939	0.735466	0.708482	Yes	Yes	Yes
P04114	APOB	30864.4	28492.9	26444.1	22942.1	26684.3	23130.9	51652.7	49870.6	0.0399529	0.0709097	0.0713324	0.0175534	0.415334	0.513548	0.509322	Yes	Yes	Yes
P04181	OAT	19405.8	20101.6	13710.2	11252.3	13166.6	12382.8	27739.3	24512.6	0.017611	0.0984644	0.0306762	0.0617513	0.243906	0.522268	0.511035	Yes	Yes	Yes
P04183	TK1	89940.6	93211.3	73290.3	65747	72803.7	66655	350308	340077	0.0178581	0.0542536	0.0440893	0.0148189	0.734711	0.798609	0.797999	Yes	Yes	Yes
P04406	GAPDH	1.42001e+06	1.54362e+06	968402	1.10632e+06	1.09119e+06	1.24575e+06	6.1002e+06	6.39925e+06	0.0417082	0.066473	0.0661394	0.0239249	0.762899	0.834015	0.813037	Yes	Yes	Yes
P04439	HLA-A	25493.4	24965.2	18109.3	16516.3	21010	19336.8	41270.5	41124.1	0.0104661	0.0460065	0.0414688	0.00177768	0.387598	0.579758	0.510323	Yes	Yes	Yes
P04632	CAPNS1	7841.7	7425.93	6395.55	5055	5228.94	6580.9	17909.4	17848.9	0.0272321	0.117073	0.114477	0.00169282	0.573032	0.679779	0.669731	Yes	Yes	Yes
P04818	TYMS	19187.1	17894.7	13610.4	12377.1	15099.3	13129.8	75233.6	74188.8	0.0348532	0.0474557	0.0697702	0.00699202	0.751832	0.82608	0.811078	Yes	Yes	Yes
P04843	RPN1	176408	169436	127088	126890	131440	125154	241681	254632	0.0201577	0.000776591	0.0245001	0.0260941	0.303173	0.488271	0.482999	Yes	Yes	Yes
P04844	RPN2	105933	104935	75315.4	73637.1	78469.5	77768.1	249631	263890	0.00473398	0.0112673	0.00448931	0.0277682	0.589369	0.709939	0.695752	Yes	Yes	Yes
P04899	GNAI2	25220.7	25046.7	22041.7	18111.9	20568.7	19780.6	44782.2	45283.9	0.00346045	0.097869	0.0195319	0.00557048	0.441883	0.554175	0.552004	Yes	Yes	Yes
P04921	GYPC	2415.22	2771.18	1969.71	3095.19	1811.88	1901.65	6312.47	5862.69	0.0686345	0.222211	0.0241742	0.0369421	0.574018	0.583997	0.694992	Yes	No	Yes
P05114	HMGN1	599.067	725.901	704.928	552.809	559.019	687.891	2613.3	3052.26	0.095726	0.120946	0.103353	0.0774783	0.766136	0.778003	0.779914	Yes	Yes	Yes
P05141	SLC25A5	447668	438443	326272	317903	305353	321960	1.56586e+06	1.58313e+06	0.0104114	0.0129929	0.0264732	0.00548429	0.718604	0.795434	0.800789	Yes	Yes	Yes
P05161	ISG15	9587.31	9000.71	6477.39	5786.42	8492.52	7974.67	14082.1	14886.9	0.031558	0.0563418	0.0314475	0.0277797	0.358349	0.576658	0.431559	Yes	Yes	Yes
P05198	EIF2S1	17091	14757.3	14490.2	11888.7	11907.9	11980.6	36122.5	37360.3	0.0732754	0.0986237	0.00304544	0.0168459	0.566589	0.64102	0.674911	Yes	Yes	Yes
P05204	HMGN2	6595.35	6012.68	3518.08	6281.04	4720.31	4743.23	31273.2	28196.7	0.0462144	0.28196	0.00242165	0.0517312	0.787993	0.835226	0.840869	Yes	No	Yes
P05387	RPLP2	46324.4	49152.8	43787.1	37250.4	39255.4	37492.8	254752	270125	0.0296234	0.0806637	0.0229664	0.0292887	0.818096	0.845607	0.853779	Yes	Yes	Yes
P05388	RPLP0	14622.9	13942.9	10567.4	9783.41	10818.8	9971.79	62133.9	59402.8	0.0238036	0.0385249	0.0407387	0.0224716	0.764961	0.832554	0.828936	Yes	Yes	Yes
P05455	SSB	51770.2	49579.7	32898.3	34456.7	36486.8	34406.1	76383.8	80019.7	0.021613	0.0231369	0.0293495	0.0232465	0.351997	0.569351	0.546731	Yes	Yes	Yes
P05556	ITGB1	5224.31	4194.72	2942.8	2401.07	3683.72	2879.08	7257.33	8758.21	0.10931	0.101373	0.122607	0.093714	0.411882	0.666332	0.590223	Yes	Yes	Yes
P05771	PRKCB	13265.8	12449.2	9499	8924.13	9544.34	8084.38	32162.5	31601.1	0.031755	0.031204	0.082817	0.00880522	0.596712	0.711071	0.72353	Yes	Yes	Yes
P06127	CD5	23299	23333.5	17309.6	16149	16173.7	17048	69339.1	66869.1	0.000740477	0.0346883	0.0263165	0.0181338	0.657638	0.754357	0.756096	Yes	Yes	Yes
P06400	RB1	116574	117153	79763.6	83090.3	85908.5	81039.3	347845	341763	0.00247717	0.0204276	0.0291664	0.00882004	0.661073	0.763846	0.757909	Yes	Yes	Yes
P06493	CDK1	43246.3	41741.6	29963.8	27249.9	31645.2	29237.2	84945.7	90739.5	0.0177051	0.0474344	0.0395513	0.0329785	0.516249	0.674339	0.653458	Yes	Yes	Yes
P06576	ATP5F1B	61032.8	61092.9	33643.9	31132.4	37858.2	37537	155835	158195	0.000492252	0.038772	0.00426054	0.00751366	0.611102	0.793725	0.75991	Yes	Yes	Yes
P06730	EIF4E	6977.37	6528.04	5643.07	5022.22	6435.11	5834	10992.3	11366.9	0.0332704	0.0582119	0.0489935	0.0167557	0.395981	0.523004	0.451274	Yes	Yes	Yes
P06733	ENO1	207171	208372	162730	160098	156068	166714	946262	968215	0.0028911	0.00815325	0.0329805	0.0114667	0.782947	0.831375	0.831399	Yes	Yes	Yes
P06737	PYGL	3156.8	3287.46	2926.45	2189.28	3044.65	2215.31	26696.8	30015.2	0.0202747	0.144098	0.157672	0.0585135	0.886369	0.909795	0.907251	Yes	Yes	Yes
P06744	GPI	31045.4	32075.7	27409.6	26861.6	28560.7	26490	140248	137213	0.0163225	0.0100971	0.0376139	0.010939	0.772505	0.804401	0.801591	Yes	Yes	Yes
P06748	NPM1	568814	555764	398553	373370	369204	369315	1.27808e+06	1.2838e+06	0.0116041	0.0326239	0.000149534	0.0022328	0.561034	0.698689	0.711728	Yes	Yes	Yes
P07108	DBI	46642.9	50078.2	33547.9	59976.3	26341.1	39022.6	78503	69718.3	0.0355171	0.282584	0.194014	0.0592676	0.347455	0.369023	0.559013	Yes	No	Yes
P07195	LDHB	268154	273362	201811	186714	220695	201949	778453	766642	0.00961792	0.0388564	0.0443531	0.00764417	0.649526	0.748543	0.726461	Yes	Yes	Yes
P07199	CENPB	1892.8	1754.6	1150.34	1138.05	1228.5	1520.62	5380.53	6125.46	0.0378924	0.00536677	0.106258	0.0647428	0.683	0.801113	0.76107	Yes	Yes	Yes
P07205	PGK2	168562	165131	130978	119280	138440	138273	565217	566038	0.0102823	0.046744	0.000604739	0.000725692	0.705024	0.778778	0.755393	Yes	Yes	Yes
P07237	P4HB	99842.2	99640.3	67703.7	60548.1	70455.3	67635.8	155505	166038	0.00101257	0.0557935	0.0204176	0.0327582	0.379608	0.601136	0.570536	Yes	Yes	Yes
P07305	H1-0	187495	183417	128488	148467	133618	147649	378676	376533	0.0109939	0.0721372	0.0498829	0.00283744	0.508863	0.633273	0.627564	Yes	Yes	Yes
P07384	CAPN1	2828.77	3204.53	1983.43	1845.11	2265.1	2159.03	6728.27	5879.77	0.0622813	0.0361296	0.0239746	0.0672981	0.521472	0.696341	0.649102	Yes	Yes	Yes
P07602	PSAP	41316.3	39071.6	31294	29814.4	30429.9	33321.1	77511.5	81111.2	0.0279235	0.0242119	0.0453514	0.0226932	0.493213	0.614756	0.598096	Yes	Yes	Yes
P07686	HEXB	14828.7	14598.2	11258.7	10528	12753.7	11898.1	31752.4	31095.9	0.00783336	0.033535	0.0347057	0.0104465	0.531779	0.653344	0.607757	Yes	Yes	Yes
P07737	PFN1	213616	204084	174225	152278	166371	194139	649505	661828	0.0228207	0.0672199	0.0770258	0.00939757	0.681469	0.751015	0.725081	Yes	Yes	Yes
P07766	CD3E	25133	22481.9	18716.3	16913.5	18127.6	18791.4	58653.8	67537.6	0.0556783	0.0505979	0.01798	0.0703998	0.622677	0.717653	0.707437	Yes	Yes	Yes
P07814	EPRS1	51857.9	49935.1	42057.2	36615.5	41723.3	38402	292578	287734	0.018889	0.0691685	0.0414524	0.00834739	0.824589	0.86443	0.861927	Yes	Yes	Yes
P07864	LDHC	14330.5	14628	8188.03	9024.15	8839.38	8609.01	28168.7	28768.7	0.0102762	0.0485772	0.0132027	0.0105386	0.491398	0.6977	0.693551	Yes	Yes	Yes
P07900	HSP90AA1	322520	318713	234075	231332	243622	252432	656387	672547	0.00593742	0.0058933	0.0177586	0.0121601	0.517483	0.649789	0.626728	Yes	Yes	Yes
P07910	HNRNPC	398858	398589	254201	299053	282113	270070	787221	817386	0.000337022	0.0810704	0.0218101	0.0187985	0.503027	0.655209	0.655877	Yes	Yes	Yes
P07954	FH	34481.6	36206.7	22718.4	22824.5	22558.4	22604.8	73957.2	73889.5	0.0244041	0.00233034	0.0010285	0.000458061	0.521881	0.691959	0.694527	Yes	Yes	Yes
P08047	SP1	17785.4	19818.1	15081.6	15074.5	14516.6	16940.4	66748.7	69038.6	0.0540567	0.000235939	0.0770528	0.016864	0.723071	0.777916	0.768336	Yes	Yes	Yes
P08048	ZFY	5911.6	6005.31	4532.56	5976.29	4068.32	4251.22	7836.64	7474.94	0.00786323	0.137382	0.0219844	0.0236225	0.221706	0.313667	0.45665	Yes	Yes	Yes
P08133	ANXA6	93046.3	97855.7	74465.8	77639.8	74369.6	77977.2	172971	172194	0.0251927	0.0208669	0.0236804	0.00224962	0.446926	0.559326	0.558627	Yes	Yes	Yes
P08183	ABCB1	11188.5	11749.5	9231.32	11682.6	7247.28	7823.28	42248.9	49346.4	0.0244597	0.117209	0.0382203	0.0774883	0.749573	0.77167	0.835466	Yes	Yes	Yes
P08195	SLC3A2	37565.1	37245.2	30114.5	26525.1	27730.4	26688.8	66963.8	66268.4	0.00427679	0.063372	0.0191403	0.00521949	0.438497	0.57488	0.591545	Yes	Yes	Yes
P08238	HSP90AB1	142104	127556	117724	91021	101580	116549	378643	385290	0.0539465	0.127922	0.0686246	0.00870192	0.647011	0.72675	0.714465	Yes	Yes	Yes
P08243	ASNS	71752.5	71320.4	57594.9	53681.6	56742.6	53455	304785	289718	0.00302035	0.0351668	0.0298332	0.0253433	0.759341	0.812824	0.814639	Yes	Yes	Yes
P08311	CTSG	8842.28	8943.34	6226.98	5293.17	6101.33	6211.31	79675.3	72638.7	0.00568209	0.0810591	0.00893204	0.0461978	0.883231	0.924366	0.919163	Yes	Yes	Yes
P08567	PLEK	5254.83	7357.57	6466.13	4899.56	7632	4639.63	29394.8	30527.7	0.166721	0.137833	0.243845	0.018907	0.789521	0.810327	0.795208	Yes	Yes	No
P08575	PTPRC	33259.5	34957.5	24753.3	22207.8	22242.4	25176.9	79448	79938.6	0.024892	0.0542041	0.0618853	0.00307803	0.572003	0.705363	0.702489	Yes	Yes	Yes
P08579	SNRPB2	28227.4	27582.2	21391.2	22821.5	23158.2	24269.8	125837	150904	0.0115611	0.0323496	0.0234383	0.0905793	0.798333	0.840238	0.828619	Yes	Yes	Yes
P08621	SNRNP70	51443.3	47496.2	40776.3	35510.9	37245.2	34625.2	141587	145749	0.0398941	0.0690213	0.0364535	0.0144844	0.655666	0.734501	0.749873	Yes	Yes	Yes
P08670	VIM	11103.1	11220.3	8180.74	8501.6	7747.97	7607.2	70867.5	71263.7	0.00525297	0.0192337	0.00916783	0.00278758	0.842938	0.882627	0.891965	Yes	Yes	Yes
P08708	RPS17	110452	109930	109318	97790.9	81603.8	68121.1	896267	884692	0.00236728	0.0556592	0.0900501	0.00649932	0.876257	0.883709	0.91593	Yes	Yes	Yes
P08758	ANXA5	45889.7	45448.8	29460.5	39019.9	30559.6	34848.6	71757.2	72765.9	0.00482749	0.139593	0.0655728	0.00697944	0.368	0.526163	0.54742	Yes	Yes	Yes
P08865	RPSA	17478.3	16578.1	11997.1	15864.2	17664	13358.8	209482	204238	0.0264303	0.138801	0.138774	0.0126751	0.917683	0.932657	0.925015	Yes	Yes	Yes
P08922	ROS1	119339	111441	78464.9	80899.4	54036.8	49103.7	453714	437326	0.0342226	0.0152769	0.0478294	0.0183928	0.740999	0.821148	0.884247	Yes	Yes	Yes
P08962	CD63	21702.9	24035.7	10605.8	11698.1	11715.6	12889.8	40550.1	41025.3	0.0510022	0.0489723	0.0477204	0.00582463	0.439309	0.726586	0.698372	Yes	Yes	Yes
P09012	SNRPA	89940.6	86998.1	79966.5	72820.1	72449.4	111379	425072	424099	0.0166299	0.0467735	0.211774	0.00114613	0.791634	0.820076	0.78352	Yes	Yes	No
P09132	SRP19	51176	51677	41293.8	38970.7	43811.2	40386.7	81261	85014.7	0.00487127	0.0289428	0.040673	0.0225751	0.381432	0.51728	0.493625	Yes	Yes	Yes
P09211	GSTP1	29397.9	30254.4	20030.1	19154.7	22797.1	20841.3	59938.1	58454.6	0.0143587	0.0223397	0.0448183	0.0125303	0.496149	0.669027	0.63141	Yes	Yes	Yes
P09234	SNRPC	44204.9	41322	42115.1	37025.3	32776	29418.1	199816	210814	0.0337086	0.064314	0.0539911	0.0267841	0.791718	0.807271	0.84854	Yes	Yes	Yes
P09417	QDPR	4740.5	4659.69	2911.1	3105.01	3356.94	2897.81	7186.59	7265.43	0.00859656	0.032232	0.0734045	0.00545545	0.349559	0.583718	0.567206	Yes	Yes	Yes
P09429	HMGB1	247739	238319	191814	193745	179879	181319	554708	567202	0.0193811	0.00500798	0.00398848	0.0111361	0.566758	0.656337	0.678051	Yes	Yes	Yes
P09496	CLTA	22820	26265.8	17522.6	18431.1	17820.2	17829.9	37499.9	38771.5	0.0702004	0.0252685	0.00027385	0.0166721	0.356432	0.528609	0.532588	Yes	Yes	Yes
P09525	ANXA4	15297.3	15102.3	10686.9	7444.11	16147.6	11175.6	25723	27488.4	0.00641274	0.178853	0.181972	0.0331761	0.428701	0.659264	0.486516	Yes	Yes	Yes
P09543	CNP	72876.5	72651.2	55248.3	49732.6	50406.9	57800	255829	267392	0.00154857	0.0525399	0.0683236	0.0220987	0.721862	0.799357	0.793191	Yes	Yes	Yes
P09622	DLD	21542.1	24061.6	20218.3	16432	19413.6	16589.2	60631.7	59880.6	0.0552476	0.103307	0.0784496	0.00623254	0.621584	0.695879	0.701253	Yes	Yes	Yes
P09651	HNRNPA1	114748	116836	82281.8	82515.2	92158.6	87388.6	246873	245546	0.00901614	0.00141604	0.0265669	0.00269478	0.529701	0.665332	0.635378	Yes	Yes	Yes
P09669	COX6C	115001	107393	191585	185679	76880.3	64444	1.5742e+06	1.50534e+06	0.0342101	0.0156556	0.0879982	0.0223616	0.927783	0.877494	0.954109	Yes	Yes	Yes
P09693	CD3G	8019.44	8244.5	7231.44	6876.86	7004.72	6154.38	24219.7	25221.7	0.0138382	0.0251324	0.0646201	0.0202671	0.671046	0.714646	0.733845	Yes	Yes	Yes
P09874	PARP1	403714	391321	301734	284946	323334	314249	656560	682088	0.0155887	0.0286146	0.014249	0.0190696	0.406091	0.561737	0.523712	Yes	Yes	Yes
P09914	IFIT1	7003.12	7044.23	5931.5	6236.19	5713.36	5305.76	8869.95	9999.35	0.00292639	0.0250407	0.036991	0.0598541	0.255544	0.355159	0.416029	Yes	Yes	Yes
P09960	LTA4H	5622.54	5958.72	5248.32	3509.22	5716.02	4852.17	17627	19587.8	0.0290282	0.198583	0.081741	0.0526903	0.688799	0.764676	0.716022	Yes	Yes	Yes
P0C7P0	CISD3	20735	19365.6	17495.5	14330.9	14868.3	14061.2	40218.4	43333.8	0.0341505	0.0994308	0.0279001	0.0372866	0.520053	0.619084	0.653755	Yes	Yes	Yes
P0C7P4	UQCRFS1P1	9681.18	9395.63	8095.15	7661.75	7825.2	7316.54	20122.5	19161.6	0.0149684	0.0275053	0.0335929	0.0244586	0.514389	0.598899	0.614558	Yes	Yes	Yes
P0CG48	UBC	483744	480677	373333	380636	356762	391949	2.35675e+06	2.38543e+06	0.00318014	0.00968561	0.046996	0.00604758	0.79663	0.841008	0.842117	Yes	Yes	Yes
P0DJ07	PET100	6203.99	5779.16	4966.93	4373.32	4916.63	5057.38	30559.1	30120.1	0.0354521	0.0635547	0.0141112	0.0072345	0.802516	0.846072	0.835627	Yes	Yes	Yes
P0DMV9	HSPA1B	106020	115577	80464.4	80357.4	91556.6	84562.2	151604	157385	0.0431262	0.00066553	0.0397145	0.0187111	0.282831	0.479523	0.430016	Yes	Yes	Yes
P0DN76	U2AF1L5	67025.1	55119.9	46913.8	36897.2	39397.9	36509.2	329769	327677	0.0974672	0.119513	0.0380554	0.00318187	0.814213	0.87252	0.884542	Yes	Yes	Yes
P0DPB5	POLR1D	25334.4	23870.7	20502.6	19211.9	17596.9	17458.1	95225	96304.6	0.0297474	0.0325007	0.00395917	0.00563664	0.743094	0.792646	0.816974	Yes	Yes	Yes
P0DTU3	TRA	2994.2	3186.5	1938.4	2699.3	2381.96	1762.08	16485	15510.9	0.0311134	0.164067	0.149586	0.0304441	0.806829	0.855054	0.870482	Yes	Yes	Yes
P0DTU4	TRB	119482	122447	85033.9	92904.6	84516.1	82127.3	463288	433648	0.0122564	0.0442326	0.014335	0.033046	0.730272	0.801615	0.814208	Yes	Yes	Yes
P10155	RO60	56264.1	57429.9	41774.9	37753.9	37399.1	35135.7	99351.7	100022	0.0102535	0.0505611	0.0312042	0.00336332	0.429745	0.601108	0.636188	Yes	Yes	Yes
P10412	H1-4	267438	284926	354658	476285	143917	155491	1.29837e+06	1.26566e+06	0.0316613	0.146372	0.0386579	0.0127566	0.784571	0.675922	0.883227	Yes	Yes	Yes
P10515	DLAT	12731.3	20090.3	8359.55	11098.9	12548.1	13027.2	16417.5	21784.2	0.224212	0.140778	0.0187328	0.140483	0.140834	0.49064	0.330517	No	Yes	Yes
P10599	TXN	14178.3	14759.8	11711.5	11343.7	11657.8	11258.2	44261.3	47289.2	0.0200939	0.0159567	0.0174347	0.0330739	0.683912	0.74817	0.74969	Yes	Yes	Yes
P10619	CTSA	7867.04	8499.98	6746.94	5827.27	7656.1	7757.29	9735.87	11021.2	0.0386715	0.0731392	0.00656537	0.0619242	0.211498	0.394221	0.25744	Yes	Yes	Yes
P10644	PRKAR1A	40238.6	40134.7	30959.1	27182.6	27930.5	25921.7	59015.7	61577.4	0.00129269	0.0649538	0.0373032	0.0212424	0.333515	0.517868	0.553438	Yes	Yes	Yes
P10768	ESD	38878.3	38431	28703.1	28462.4	29424.2	28171.2	82237.2	86873.2	0.00578625	0.00421021	0.0217548	0.0274141	0.542848	0.661963	0.659421	Yes	Yes	Yes
P10809	HSPD1	791280	786039	570203	520141	595260	592676	1.23331e+06	1.29287e+06	0.00332284	0.0459136	0.00217513	0.0235737	0.375611	0.568382	0.52975	Yes	Yes	Yes
P11021	HSPA5	83454.5	81146.8	63748.3	65518	61306.9	63571	124686	127069	0.0140199	0.0136901	0.0181305	0.00946288	0.346186	0.48654	0.503971	Yes	Yes	Yes
P11142	HSPA8	699865	695149	489170	498142	511859	560418	1.23717e+06	1.32856e+06	0.0033811	0.00908745	0.0452856	0.0356215	0.456289	0.615192	0.582077	Yes	Yes	Yes
P11166	SLC2A1	426.949	309.025	213.075	227.492	457.962	360.049	2013.01	1579.59	0.16023	0.0327242	0.119696	0.120643	0.795142	0.877368	0.772306	Yes	Yes	Yes
P11171	EPB41	42295.5	43317.2	35083	29619.8	30201.9	31304	90887.9	97066.9	0.0119344	0.0844357	0.017919	0.0328753	0.544504	0.655753	0.672763	Yes	Yes	Yes
P11172	UMPS	4245.8	4666.8	3761.43	4032.04	4041.83	3782.31	8359.27	8640.86	0.0472366	0.0347227	0.0331694	0.016564	0.475734	0.541564	0.53976	Yes	Yes	Yes
P11182	DBT	5890.4	5746.07	5396.35	4146.69	4697.45	4723.5	9444.54	10478.7	0.012403	0.130949	0.00276496	0.051907	0.415935	0.52101	0.527138	Yes	Yes	Yes
P11216	PYGB	17560.8	17653.3	12523.8	12738.2	14153.5	14106.6	30701.2	33513.3	0.00262592	0.00848772	0.00165821	0.043792	0.451618	0.606599	0.559911	Yes	Yes	Yes
P11233	RALA	58031.3	59240.5	36330.3	50498.9	36829.6	39989.4	68599.9	69983.6	0.0103114	0.163178	0.0411327	0.00998461	0.153783	0.373452	0.445685	Yes	Yes	Yes
P11234	RALB	23302.3	24123.2	17714.3	16652.9	17264.7	18362.6	33301.3	32006.5	0.0173099	0.0308859	0.0308165	0.0198265	0.273816	0.473765	0.45447	Yes	Yes	Yes
P11387	TOP1	405208	421955	276597	297686	325364	321115	762593	811648	0.020246	0.0367231	0.00657268	0.0311612	0.474564	0.6352	0.589339	Yes	Yes	Yes
P11388	TOP2A	374790	369029	269062	271647	287965	275255	1.47972e+06	1.4685e+06	0.00774416	0.00477952	0.0225653	0.00380709	0.747706	0.816599	0.808963	Yes	Yes	Yes
P11413	G6PD	80711.9	92423.9	61470.5	66926.9	60631.4	63912.2	160837	154236	0.0676464	0.0424958	0.0263421	0.0209525	0.45049	0.592484	0.604715	Yes	Yes	Yes
P11586	MTHFD1	10504.9	14721.3	7766.84	10325.5	18606.7	13362	23757.8	26092.9	0.167146	0.141421	0.16406	0.0468418	0.493965	0.637071	0.358712	Yes	Yes	Yes
P11712	CYP2C9	14725.1	14835.3	10489.6	10743	9524.43	9311.45	72649.8	71389.4	0.00372584	0.0119347	0.0113072	0.00875007	0.794776	0.852591	0.869231	Yes	Yes	Yes
P11766	ADH5	9892.98	9770.98	7435.3	7698.98	6901.19	6959.86	29914.3	28526.7	0.0062046	0.0174226	0.00423265	0.023743	0.663524	0.741033	0.76282	Yes	Yes	Yes
P11802	CDK4	2580.55	2787.46	1969.93	2044.26	2115.42	1824.06	4221.84	4499.74	0.0385447	0.018516	0.0739573	0.0318633	0.384515	0.539741	0.548307	Yes	Yes	Yes
P11831	SRF	4321.9	5185.74	3056.91	3170.15	2734.76	2625.81	9477.89	9710.81	0.0908574	0.0181845	0.020326	0.012138	0.504519	0.675483	0.720639	Yes	Yes	Yes
P11940	PABPC1	191284	200122	159374	147313	162567	155702	759125	795174	0.0225813	0.0393295	0.0215726	0.0231935	0.748179	0.802685	0.795233	Yes	Yes	Yes
P12004	PCNA	3955.06	4180.92	2724.05	2906.05	2251.01	2679.44	5866.32	5936.15	0.0277611	0.032326	0.0868934	0.00591593	0.310655	0.522972	0.582253	Yes	Yes	Yes
P12081	HARS1	48199	46868.2	31534.7	30087.8	32008.3	31660.6	66754.7	68715.3	0.0139982	0.0234803	0.00546117	0.0144726	0.298241	0.545121	0.530015	Yes	Yes	Yes
P12235	SLC25A4	419744	404116	275912	265488	288837	279424	754484	740873	0.0189693	0.0192539	0.0165639	0.00910215	0.449055	0.637946	0.619983	Yes	Yes	Yes
P12236	SLC25A6	257432	269922	180366	180291	179422	201511	1.09607e+06	1.13445e+06	0.0236849	0.00020668	0.0579866	0.0172076	0.763573	0.838308	0.829218	Yes	Yes	Yes
P12268	IMPDH2	18026.7	18447.2	13895.8	18710.1	13195.5	13987.3	44180.8	44933.8	0.0115281	0.147651	0.0291298	0.00844991	0.590708	0.634113	0.694968	Yes	Yes	Yes
P12956	XRCC6	210355	202233	149967	140227	155109	157982	590937	601583	0.0196867	0.0335647	0.00917593	0.00892671	0.65402	0.756655	0.737455	Yes	Yes	Yes
P13010	XRCC5	133427	126569	100054	93267.6	109183	102448	344169	358465	0.0263782	0.0351025	0.0318216	0.020347	0.62997	0.724862	0.698803	Yes	Yes	Yes
P13051	UNG	10378.9	11298.4	7876.47	8436.33	7438.89	6531.27	64743	67247	0.0424155	0.0343202	0.0649681	0.0189711	0.835766	0.876409	0.894157	Yes	Yes	Yes
P13073	COX4I1	70389.6	69308.8	46462.4	56710.8	55611.8	59805.4	198146	201252	0.00773635	0.0993316	0.0363348	0.00777598	0.650228	0.741679	0.711023	Yes	Yes	Yes
P13598	ICAM2	6654.61	6525.54	4408.83	3307.64	4641.53	3602.24	16805.5	17704.6	0.00979328	0.142707	0.126069	0.0260519	0.618079	0.7764	0.76112	Yes	Yes	Yes
P13639	EEF2	766291	809017	545847	577998	617130	585485	4.15091e+06	4.19987e+06	0.0271223	0.0286082	0.0263133	0.00586286	0.811358	0.865421	0.855988	Yes	Yes	Yes
P13667	PDIA4	254472	248530	171412	179697	170018	171148	379160	383344	0.011814	0.0235962	0.00331209	0.00548756	0.340328	0.53953	0.552571	Yes	Yes	Yes
P13674	P4HA1	9420.57	9145.09	5926.87	8294.16	5908.93	5737.42	20507.7	19838.5	0.0148379	0.166464	0.0147265	0.0165875	0.539841	0.647525	0.711339	Yes	Yes	Yes
P13693	TPT1	3462.69	3538.9	2177.46	2015.34	2970.08	2813.88	5592.17	6464.87	0.0108845	0.0386683	0.027005	0.0723811	0.419294	0.652253	0.520283	Yes	Yes	Yes
P13796	LCP1	232044	232431	165475	166583	156926	168569	640602	654235	0.000831555	0.00333442	0.0357704	0.0105289	0.641287	0.743552	0.748621	Yes	Yes	Yes
P13797	PLS3	85993.6	82729.9	68546.3	53284.9	72948.4	68011.8	243748	236286	0.0193438	0.125267	0.0350211	0.0155432	0.648517	0.746203	0.706354	Yes	Yes	Yes
P13929	ENO3	354.479	434.404	315.741	325.943	209.391	329.32	8852.38	8351.41	0.101314	0.0158998	0.222622	0.0291192	0.954145	0.962701	0.968686	Yes	Yes	No
P13995	MTHFD2	21235.8	20355.7	16097.8	12798.7	17169.5	13789.2	75943.7	77134.8	0.0211607	0.11417	0.109189	0.00778149	0.728299	0.811231	0.797759	Yes	Yes	Yes
P14151	SELL	17016.5	16050.4	14567.5	13336.5	13566.6	12793.6	59065.6	56931.1	0.0292181	0.0441165	0.0293249	0.0184014	0.714933	0.759441	0.77275	Yes	Yes	Yes
P14174	MIF	152356	144102	105378	120729	112345	110165	641862	672959	0.027845	0.0678922	0.00979721	0.0236508	0.774526	0.828032	0.830767	Yes	Yes	Yes
P14314	PRKCSH	1286.68	1252.68	1136.15	1138.37	748.367	955.033	2377.07	2305.46	0.0133883	0.000977447	0.121325	0.0152932	0.457693	0.514255	0.636222	Yes	Yes	Yes
P14324	FDPS	80041.2	82823.5	57112.2	59525.5	62043	57320.5	387374	386437	0.0170838	0.0206904	0.0395645	0.00121127	0.789529	0.849269	0.845746	Yes	Yes	Yes
P14373	TRIM27	2067.67	1957.68	1610.31	1520.46	1664.61	1453.98	3013.92	3763.2	0.0273244	0.0286987	0.0675385	0.110561	0.406039	0.538038	0.539836	Yes	Yes	Yes
P14406	COX7A2	1459.37	1688.93	1560.92	1812.88	954.566	1122.32	33623.1	31720.2	0.0729175	0.0746808	0.0807736	0.0291222	0.951819	0.948368	0.968216	Yes	Yes	Yes
P14618	PKM	706943	727664	535089	539673	570888	658381	2.02677e+06	2.06208e+06	0.0144432	0.0042652	0.0711747	0.00863525	0.649141	0.737148	0.69936	Yes	Yes	Yes
P14625	HSP90B1	303536	300812	207220	201559	227653	231175	429170	465262	0.00450702	0.0138503	0.00767427	0.0403512	0.324322	0.542973	0.487017	Yes	Yes	Yes
P14635	CCNB1	29382.5	30201.5	21597.1	21196.6	22747.4	21132.2	173980	183997	0.0137452	0.00935657	0.0368087	0.0279826	0.833554	0.880457	0.877423	Yes	Yes	Yes
P14649	MYL6B	20325.8	19343.5	12298.4	12730.4	12536.7	11863.5	25487.2	27186.7	0.0247616	0.0172617	0.0275906	0.032265	0.24689	0.524836	0.53677	Yes	Yes	Yes
P14866	HNRNPL	77343.5	77728.6	55658	51166.2	53958.9	52410.7	151187	153747	0.00248355	0.0420483	0.0145545	0.00839621	0.491457	0.649681	0.651172	Yes	Yes	Yes
P14868	DARS1	35187.9	34186.2	24860	24570.7	25312.6	25196.1	96898.7	94812	0.0144389	0.00585154	0.00230703	0.0108844	0.638131	0.74216	0.736537	Yes	Yes	Yes
P14927	UQCRB	10918.9	10582.9	8007.52	8428.41	7382.59	7982.88	37007.4	39380.9	0.0156258	0.0256076	0.0390672	0.0310711	0.71852	0.784837	0.798851	Yes	Yes	Yes
P15056	BRAF	26764.4	25858.2	18821.7	17622.5	18870	18433.9	39705	41089.3	0.0172209	0.0329061	0.0116904	0.0171342	0.348685	0.548927	0.538286	Yes	Yes	Yes
P15104	GLUL	6817.65	5930.57	6176.12	5418.02	5327.27	4428.34	35770.5	37897.6	0.0695851	0.0653864	0.0921445	0.0288735	0.826951	0.842617	0.867573	Yes	Yes	Yes
P15121	AKR1B1	60993.4	57849.1	41605.1	39467.8	43595.8	42466	97182.2	99546.9	0.0264579	0.0263624	0.0131271	0.0120202	0.395908	0.587896	0.562536	Yes	Yes	Yes
P15153	RAC2	56143.2	55250	44339.6	46946.2	43616.2	40976	92034.5	95106	0.00801862	0.0285549	0.0312112	0.0164132	0.404762	0.512207	0.547975	Yes	Yes	Yes
P15170	GSPT1	39504	36939.9	33533.2	26433.1	30661.8	31309.5	63104.3	66070.3	0.0335415	0.118401	0.0104516	0.0229614	0.408212	0.535773	0.520252	Yes	Yes	Yes
P15291	B4GALT1	6933.68	5941.02	3490.48	4752.06	2508.45	3313.4	13005.2	11133.5	0.0771014	0.153057	0.138263	0.077539	0.466637	0.658535	0.758817	Yes	Yes	Yes
P15311	EZR	302526	295901	222137	236304	217549	258502	861083	843513	0.0110703	0.0309015	0.086026	0.0103075	0.648933	0.731056	0.720725	Yes	Yes	Yes
P15498	VAV1	18674.7	20838.7	13654.6	13664.3	13272.3	12654.3	66038	63427.6	0.0547658	0.000354669	0.0238352	0.0201635	0.694796	0.788988	0.799741	Yes	Yes	Yes
P15531	NME1	19500.1	19362	14274.4	13834.8	14868.7	14692	39284.1	39537.3	0.00355461	0.0156376	0.0059791	0.00321282	0.50696	0.643381	0.624966	Yes	Yes	Yes
P15586	GNS	5888.36	5270.28	4433.97	3860.1	4718.65	5570.63	10777.1	13163.1	0.0553903	0.0691896	0.0828026	0.0996644	0.533896	0.653551	0.57021	Yes	Yes	Yes
P15880	RPS2	762416	746904	476039	449851	414857	359534	3.99329e+06	3.81658e+06	0.0102778	0.0282835	0.0714409	0.0226267	0.806742	0.881446	0.900845	Yes	Yes	Yes
P15954	COX7C	34090.9	30535.7	33159.6	27368.8	22799.8	20215.7	139475	158116	0.0550112	0.0956707	0.060073	0.0626379	0.782834	0.796606	0.855454	Yes	Yes	Yes
P16035	TIMP2	473.104	795.054	349.109	370.67	375.394	328.909	4532.82	3721.63	0.253872	0.029955	0.0660005	0.0982733	0.846367	0.912801	0.914676	No	Yes	Yes
P16104	H2AX	3562.1	4115.49	2904.82	2309.07	3028.49	2401.4	12294	12246.8	0.072079	0.114263	0.11549	0.00192444	0.68715	0.787541	0.77874	Yes	Yes	Yes
P16220	CREB1	2415.32	2673.6	1939.71	2049.6	1876.92	2301.49	8159.52	8698.13	0.0507534	0.0275466	0.101611	0.0319508	0.698124	0.763353	0.752136	Yes	Yes	Yes
P16278	GLB1	14274.4	13643	10234.5	8827.96	9830.42	9405.64	19884.3	19561.2	0.022617	0.0737863	0.0220824	0.00819066	0.292256	0.51674	0.512339	Yes	Yes	Yes
P16401	H1-5	2.81851e+06	2.72289e+06	3.23775e+06	3.80665e+06	1.74496e+06	2.09126e+06	1.35104e+07	1.3077e+07	0.0172563	0.0807594	0.0902717	0.0163018	0.791578	0.735048	0.855713	Yes	Yes	Yes
P16402	H1-3	1.58227e+06	1.56444e+06	1.69755e+06	1.7133e+06	1.11787e+06	1.23401e+06	6.11695e+06	6.07202e+06	0.00566546	0.00461776	0.0493828	0.00368649	0.741839	0.72017	0.807048	Yes	Yes	Yes
P16403	H1-2	515487	518853	385789	547901	421982	411077	1.3184e+06	1.26111e+06	0.00325446	0.173624	0.0130909	0.0222093	0.599017	0.638036	0.677047	Yes	Yes	Yes
P16435	POR	16980.7	16630.9	12443.7	10139.1	11700.6	12312.2	29362.7	30120.6	0.0104054	0.102051	0.0254705	0.0127407	0.43494	0.620351	0.596309	Yes	Yes	Yes
P16455	MGMT	4886.15	5007.34	4831.35	4048.16	4019.72	4011.26	10493.7	9406.48	0.0122492	0.0882016	0.00105301	0.0546332	0.502844	0.553797	0.596436	Yes	Yes	Yes
P16591	FER	14052.4	13993.6	10756.5	10988	10047.9	10608.5	25155.5	25620.9	0.00209653	0.0106471	0.0271428	0.0091662	0.447657	0.57176	0.593189	Yes	Yes	Yes
P16949	STMN1	11069.5	15368.8	7787.94	9446.09	9084.47	9267.5	22741.2	27875.3	0.162616	0.0962134	0.00997351	0.101432	0.477676	0.659518	0.637432	Yes	Yes	Yes
P16989	YBX3	140302	140741	117216	104762	108957	104550	638436	633727	0.00155972	0.0561079	0.0206385	0.0037018	0.779082	0.825511	0.83217	Yes	Yes	Yes
P17010	ZFX	47947.6	46708.4	36351.2	33715.4	37964.5	40371.1	90522.7	93395.4	0.0130921	0.0376188	0.0307206	0.0156191	0.485336	0.619033	0.574073	Yes	Yes	Yes
P17026	ZNF22	2659.13	2048.44	1829.81	1694.02	2111.75	1502.73	5807.22	6770.04	0.129726	0.0385361	0.168495	0.0765526	0.625708	0.719825	0.712618	Yes	Yes	Yes
P17038	ZNF43	3479.16	4025.79	2889.44	2344.79	2891.75	2026.87	15748.8	15499.4	0.0728359	0.104056	0.175839	0.00798161	0.759828	0.832495	0.842595	Yes	Yes	Yes
P17096	HMGA1	47158.6	47094.6	39312.9	42896.6	39559.1	38356.3	131149	135699	0.00067907	0.043592	0.015437	0.0170525	0.646792	0.691924	0.708016	Yes	Yes	Yes
P17097	ZNF7	4025.47	4947.28	3956.25	3396.29	4429.14	3657.14	11597.1	10740.4	0.102734	0.0761585	0.095471	0.0383533	0.598309	0.670842	0.637994	Yes	Yes	Yes
P17252	PRKCA	174600	174685	128203	129800	132892	132139	573254	567271	0.00024152	0.00618915	0.00284288	0.00524577	0.693751	0.773785	0.767623	Yes	Yes	Yes
P17480	UBTF	75674.3	81118.4	63488	65825.2	54242.6	53383.4	99868.1	98507.2	0.0347213	0.0180741	0.00798312	0.00686013	0.209616	0.348139	0.457463	Yes	Yes	Yes
P17568	NDUFB7	2856.58	2224.5	2186.41	2282.51	2270.54	1849.93	15905.2	14710.1	0.1244	0.0215055	0.102076	0.0390356	0.834035	0.85403	0.865411	Yes	Yes	Yes
P17612	PRKACA	17906	17555.1	11493.4	14135.2	12737.1	14196.1	42207.4	44941.3	0.00989487	0.103081	0.0541698	0.0313704	0.593097	0.705921	0.690951	Yes	Yes	Yes
P17706	PTPN2	7453.6	7382.52	4819.56	6339.95	5341.61	5632.25	31352.7	30941	0.0047914	0.136241	0.0264844	0.00660873	0.761836	0.820856	0.823837	Yes	Yes	Yes
P17812	CTPS1	21213.8	22577.7	16278.9	16980.7	14824.2	14916.3	39162.6	38339.8	0.0311453	0.0211015	0.00309876	0.0106165	0.434967	0.570857	0.616264	Yes	Yes	Yes
P17844	DDX5	81261.9	82559.7	55666.6	52325.5	58605.4	83728.3	775946	751950	0.00792228	0.030939	0.176507	0.0157052	0.89278	0.92932	0.906843	Yes	Yes	Yes
P17987	TCP1	82955.8	69252.7	61613.1	50913.4	56277.5	56368.8	152588	161564	0.090028	0.095086	0.000810369	0.0285737	0.515494	0.641809	0.641427	Yes	Yes	Yes
P18031	PTPN1	51154.4	55281.4	37029.2	39624.6	38107.1	36902.5	87679.4	84230.6	0.038774	0.0338597	0.0160589	0.020062	0.380863	0.554105	0.56367	Yes	Yes	Yes
P18077	RPL35A	270101	255138	255024	243619	174997	150655	1.6124e+06	1.56087e+06	0.0284886	0.0228708	0.074748	0.0162389	0.83448	0.842862	0.897377	Yes	Yes	Yes
P18124	RPL7	306348	280819	189639	172080	138109	118751	3.03396e+06	2.96541e+06	0.0434792	0.048545	0.0753633	0.0114261	0.902129	0.939707	0.957186	Yes	Yes	Yes
P18146	EGR1	2795.56	2370.85	2922.49	3228.17	542.669	731.943	46398.3	46372.6	0.0822053	0.0496994	0.148495	0.000276862	0.94431	0.933701	0.986261	Yes	Yes	Yes
P18206	VCL	12492.2	16719.3	17016.7	12728.6	13566	15232.9	75661	70798.9	0.144705	0.144159	0.0578802	0.0331978	0.800549	0.796905	0.803367	Yes	Yes	Yes
P18583	SON	344649	342645	263382	258807	253904	254951	1.05641e+06	1.05927e+06	0.00291593	0.00876028	0.00205858	0.00135052	0.675143	0.753181	0.759484	Yes	Yes	Yes
P18615	NELFE	861.233	982.214	334.486	487.366	524.142	506.657	4066.22	4343.42	0.0656278	0.186019	0.0169622	0.0329627	0.780794	0.902273	0.877427	Yes	Yes	Yes
P18621	RPL17	377785	383954	242415	240556	196308	181921	3.72833e+06	3.93611e+06	0.00809776	0.0038488	0.0380372	0.0271096	0.900614	0.936985	0.950651	Yes	Yes	Yes
P18669	PGAM1	49136.9	51331.1	39170.3	37810.4	39106.4	44900.1	135320	137781	0.0218397	0.0176658	0.0689672	0.00901374	0.632121	0.718124	0.692397	Yes	Yes	Yes
P18754	RCC1	4360.81	4136.98	3891.79	4384.26	3372.09	3443.77	13985.1	14585.6	0.0263395	0.0595058	0.0105164	0.021019	0.70257	0.710332	0.761439	Yes	Yes	Yes
P18858	LIG1	15635.7	13187.8	15066.7	11559.5	12819.6	11663.3	32990.5	33789.9	0.0849258	0.13172	0.0472295	0.0119701	0.568383	0.601288	0.633383	Yes	Yes	Yes
P18887	XRCC1	11556.2	11012.8	7708.63	6583.53	8671.7	8687.14	18063.6	19942.7	0.0240777	0.0787214	0.000889273	0.0494418	0.406176	0.623953	0.543264	Yes	Yes	Yes
P19338	NCL	1.92093e+06	1.90752e+06	1.42682e+06	1.39839e+06	1.44717e+06	1.43083e+06	3.07236e+06	3.1947e+06	0.00350197	0.0100639	0.00567682	0.0195211	0.389117	0.549197	0.540773	Yes	Yes	Yes
P19397	CD53	69476.5	65284.9	48708.8	44009.1	46427.7	47141.1	165798	167726	0.0311037	0.0506885	0.00762425	0.00578118	0.595947	0.722006	0.719455	Yes	Yes	Yes
P19404	NDUFV2	19720	18638.1	15580.5	14647.5	13941.5	13607.7	57546.6	59982.3	0.0282062	0.0308656	0.0121154	0.0207239	0.673628	0.742803	0.765596	Yes	Yes	Yes
P19447	ERCC3	7000.71	7195.29	4596.74	5679.53	4820.89	5098.92	16570.2	15196.6	0.0137062	0.105368	0.0280269	0.0432389	0.553118	0.676509	0.68773	Yes	Yes	Yes
[truncated: 2,315 more rows]

## Sheet: MCF7
Dataset S2c. Quantification of protein synthesis inhibtion efficiencies in MCF7 cells
[truncated: 4,231 more rows]

[truncated: 2 more sheets: THP-1, Description]
