# Supplementary material for: Global quantification of newly synthesized proteins reveals cell type- and inhibitor-specific effects on protein synthesis inhibition
Source: PNAS Nexus. 2023 May 19;2(6):pgad168. doi: 10.1093/pnasnexus/pgad168 (PMC10235912; doi:10.1093/pnasnexus/pgad168)
Supplement: pgad168_Supplementary_Data [file pgad168_supplementary_data.zip › PNASNEXUS-PNASNEXUS-2023-00216-T-s04.xlsx]

## Sheet: Sheet1
Dataset S3. Protein synthesis inhibition efficiencies in different subcellular compartments and protein complexes
Uniprot	Gene Symbol	CHX_A549	Puro_A549	ANM_A549	CHX_Jurkat	Puro_Jurkat	ANM_Jurkat	CHX_MCF7	Puro_MCF7	ANM_MCF7	CHX_THP-1	Puro_THP-1	ANM_THP-1	Mitochodria	Lysosome	Cytoskeleton	Peroxisome	Proteasome	Vacuole	Extracellular exosome	Golgi apparatus	Ribosome	Endoplasmic reticulum	Nucleoplasm	Nucleolus	Spliceosome	Centrosome	Plasma membrane	Cytosol	Endosome
A0A096LP01	SMIM26	0.850833	0.849983	0.826819	0.80595	0.819185	0.843052	0.897063		0.895609	0.636854	0.58704	0.72718
A0AV96	RBM47							0.842567	0.808275	0.828881	0.641038	0.655749	0.695142
A0AVK6	E2F8										0.77662	0.773916	0.839909											✓	✓				✓
A0AVT1	UBA6	0.78966	0.810437		0.472628		0.651174	0.710146	0.70073	0.751614	0.748393	0.77526	0.830764																✓
A0FGR8	ESYT2	0.682424	0.688425	0.613	0.473079	0.60532	0.601329	0.638693	0.559476	0.579909	0.666224	0.761214	0.803067										✓					✓	✓
A0MZ66	SHTN1	0.511639	0.471551	0.435313				0.718932	0.69382	0.694106	0.459487	0.50244	0.720141			✓
A1A5C7	SLC22A23							0.735063	0.708001	0.737891																		✓
A1L0T0	ILVBL							0.700554	0.646331	0.704002													✓
A1L157	TSPAN11	0.901036	0.926933	0.92992							0.746087	0.803756	0.825803															✓
A1L170	C1orf226							0.971059		0.970699
A1L3X0	ELOVL7							0.678534	0.636407	0.636364													✓
A2A2Z9	ANKRD18B										0.904088	0.765397	0.942675
A2A3N6	PIPSL	0.843019	0.814386	0.799129	0.559961	0.642583	0.627292	0.829893	0.814458	0.794674	0.580888	0.647705	0.721846															✓
A2AJT9	BCLAF3	0.26884	0.384266	0.265842										✓
A2PYH4	HFM1		0.748095	0.631309							0.58482	0.636007
A2RTX5	TARS3	0.776292	0.778296	0.749326							0.845358	0.837574	0.894026
A3KN83	SBNO1	0.683163	0.71017	0.598392	0.488681	0.655133	0.620436	0.758142	0.678399	0.690785	0.516091	0.683449	0.778443
A4D0V7	CPED1	0.744318	0.76394	0.677745	0.071788	0.379782	0.305498				0.682517	0.76558	0.827159										✓
A4D1E9	GTPBP10				0.717715	0.805785	0.758432	0.855642	0.797448	0.855547	0.767952	0.769269	0.706301	✓											✓
A4FU49	SH3D21							0.827547	0.782792	0.8018														✓				✓
A5YKK6	CNOT1	0.791429	0.788599	0.782009	0.47869	0.628781	0.617507	0.6713	0.642358	0.65517	0.72533	0.789341	0.846778				✓												✓
A6NCE7	MAP1LC3B2	0.719105	0.718143	0.633856	0.393871	0.580332	0.519233	0.755958	0.731083	0.757233	0.407943	0.575553	0.5837			✓			✓										✓
A6NCI4	VWA3A										0.977526	0.971672
A6NDG6	PGP	0.734865	0.688403	0.641017				0.540975	0.425738	0.499525	0.763072	0.723491	0.712225
A6NDU8	C5orf51		0.69343	0.626604	0.511513	0.66507	0.64702	0.776386	0.733108	0.767912	0.721118	0.776632	0.820682											✓					✓
A6NDX5	ZNF840P										0.372352	0.472027	0.587531
A6NE01	FAM186A	0.537513	0.498494	0.513381	0.312203	0.537055	0.484033				0.496218	0.491341	0.579223
A6NFI3	ZNF316							0.830741	0.824984	0.81673
A6NHR9	SMCHD1										0.569092	0.646853	0.706684
A6NI72	NCF1B										0.882748	0.888286	0.925517															✓
A6NIZ1	RAP1BL	0.769133	0.781449	0.725055	0.458818	0.596737	0.607895	0.670871	0.616073	0.570448	0.658792	0.770177	0.77158															✓	✓
A6NK75	ZNF98	0.653926	0.627566	0.610355				0.908974	0.912047	0.906382	0.606468	0.737578	0.80079
A6NKH3	RPL37AP8	0.854807	0.900773	0.936244	0.91385	0.868286	0.971509	0.915064		0.978158	0.858864	0.800707	0.96214									✓
A6NMK8	INSYN2B							0.378782	0.230247	0.353974
A6NN14	ZNF729							0.868805	0.91827	0.921132	0.654819
A6NNL5	C15orf61							0.862143	0.886307	0.889069
A7E2V4	ZSWIM8	0.864372	0.867755	0.783691																									✓
A8MPX8	PP2D1							0.654599	0.539727	0.627448
A8MSI8	LYRM9							0.453878	0.410791
A8MTT3	CEBPZOS							0.884657	0.872778	0.887749				✓
A8MVX0	ARHGEF33				0.402886	0.573098	0.637439
A8MW92	PHF20L1	0.558374	0.595223	0.45608	0.343513	0.493199	0.443702	0.738274	0.701957	0.708756	0.595349	0.643688	0.696769											✓
A8MWD9	SNRPGP15	0.832134	0.822247	0.825045	0.614243	0.693136	0.724994			0.865152																✓
A8MXV4	NUDT19							0.826974	0.795188	0.832253							✓												✓
A8MYV0	DCDC2C	0.701582	0.624034	0.615574	0.332222	0.471924	0.549674									✓
A8TX70	COL6A5				0.357488	0.663339	0.617324
A9UHW6	MIF4GD	0.584128	0.483672	0.510428																	✓				✓				✓
B0I1T2	MYO1G				0.670537	0.794972	0.803845				0.518539	0.678213	0.711241			✓				✓				✓				✓
B1AJZ9	FHAD1							0.815818	0.784883	0.79743	0.810008	0.856424	0.869722
B2RTY4	MYO9A				0.587006	0.721858	0.701868	0.813853	0.777122	0.761449	0.467391	0.606982	0.687275			✓													✓
B5ME19	EIF3CL	0.559819	0.570052	0.443456	0.300912	0.521312	0.486759	0.768576	0.785106	0.791235	0.859592	0.853187	0.915449
C9JRZ8	AKR1B15	0.83762	0.886323	0.793496										✓															✓
E7ETH6	ZNF587B							0.935906		0.948809
E9PAV3	NACA	0.888461	0.908069	0.883994	0.697074	0.736424	0.781462	0.887213	0.885653	0.885656	0.806709	0.853544	0.888594							✓
E9PRG8	C11orf98	0.885313	0.885551	0.876427	0.736701	0.801919	0.811186	0.958646			0.649683	0.758328	0.803326
G9CGD6	CNK3/IPCEF1										0.681858	0.717974	0.810675
M0R2J8	DCDC1				0.694016	0.792742	0.834336	0.727519	0.740589	0.796154	0.797119	0.762633	0.874548			✓
O00115	DNASE2							0.711266	0.605708	0.671542	0.450985	0.559958	0.628786		✓				✓	✓
O00116	AGPS	0.568786	0.588436	0.446954	0.367874	0.463583	0.366373				0.52007	0.547869	0.618699	✓			✓								✓				✓
O00124	UBXN8	0.919845	0.902448	0.883926							0.824038												✓	✓	✓
O00139	KIF2A	0.513015	0.553825	0.489618	0.293772	0.448225	0.481052	0.775602		0.724596	0.647635	0.667158	0.762826			✓								✓	✓		✓		✓
O00141	SGK1										0.697058	0.7401	0.691184	✓									✓	✓				✓	✓
O00148	DDX39A				0.491364	0.614317	0.618056	0.702418	0.655899	0.655942	0.491936	0.617754	0.612986											✓
O00151	PDLIM1	0.76206	0.767947	0.665215				0.802824	0.802177	0.814017	0.657775	0.670003	0.771694			✓
O00154	ACOT7				0.514977	0.636131	0.695479	0.879855	0.868361	0.88586				✓						✓				✓					✓
O00159	MYO1C	0.879867	0.920952	0.912785				0.866877	0.847973	0.856398	0.710967	0.796875	0.844933			✓				✓				✓	✓			✓	✓
O00160	MYO1F										0.709864	0.778107	0.837822			✓												✓	✓
O00161	SNAP23	0.767831	0.766804	0.664556				0.757196	0.718439	0.736709				✓	✓				✓	✓				✓				✓
O00170	AIP										0.530265	0.601563	0.643795											✓				✓	✓
O00178	GTPBP1				0.492189	0.636354	0.621135	0.653674	0.596758	0.601381	0.629305	0.727046	0.753341																✓
O00186	STXBP3				0.25677	0.420505	0.398558	0.805517	0.746574	0.727836	0.646429	0.710827	0.740935							✓								✓	✓
O00193	SMAP	0.496379	0.493848	0.473652				0.758576	0.724531	0.744094
O00194	RAB27B	0.699805	0.646168	0.615152																✓	✓							✓		✓
O00203	AP3B1	0.66957	0.689392	0.579522	0.586478	0.706887	0.69474	0.729572	0.678769	0.71936	0.802673	0.88017	0.893085	✓	✓				✓		✓									✓
O00204	SULT2B1	0.73799	0.775647	0.695199					0.801801	0.82123										✓			✓						✓
O00212	RHOD							0.762823	0.706405	0.740014				✓		✓					✓							✓	✓	✓
O00214	LGALS8	0.812644	0.789059	0.784722	0.536691	0.664212	0.689796	0.753029	0.714997	0.734445	0.797685	0.831767	0.860955																✓
O00231	PSMD11	0.628974	0.631916	0.528819	0.377502	0.442594	0.397081	0.748536	0.693645	0.721844	0.471403	0.572468	0.636107					✓						✓					✓
O00232	PSMD12	0.764761	0.78601	0.72526	0.476578	0.611761	0.607525	0.848259	0.817673	0.843223	0.630235	0.70086	0.756398					✓		✓				✓					✓
O00233	PSMD9	0.737325	0.761176	0.712494	0.488873	0.539386	0.556824	0.790258	0.747726	0.777647	0.556309	0.64771	0.646309					✓						✓					✓
O00255	MEN1							0.795348	0.733111	0.783977													✓	✓				✓	✓
O00257	CBX4	0.788773	0.815291	0.810006	0.647327	0.751749	0.774749	0.853987	0.846367	0.851222	0.626873	0.727042	0.780182											✓
O00258	GET1	0.426711	0.592884	0.346453	0.268996		0.387869	0.83434	0.874343	0.900983													✓
O00264	PGRMC1							0.577588	0.5014	0.569703				✓									✓					✓
O00267	SUPT5H	0.685441	0.655752	0.564613	0.365899	0.538898	0.532318	0.73733	0.611081	0.665184	0.645832	0.701329	0.759335											✓
O00273	DFFA	0.551453	0.53461	0.316327																				✓				✓	✓
O00291	HIP1	0.700852	0.666488	0.658226				0.787847	0.777267	0.790812	0.43703	0.454766	0.599268			✓					✓							✓	✓
O00299	CLIC1	0.739296	0.765524	0.574813	0.486654	0.665344	0.681683	0.911895	0.890039	0.903027	0.751508	0.772858	0.822311	✓						✓								✓
O00311	CDC7										0.807381	0.831154	0.887982			✓								✓
O00329	PIK3CD										0.637642	0.689358	0.771376															✓	✓
O00330	PDHX				0.381659	0.62512	0.612483				0.106949	0.179536	0.467336	✓
O00391	QSOX1	0.56324	0.574413	0.531605	0.819714	0.889385	0.873887	0.869851	0.875774	0.855248	0.905341	0.924323	0.949145							✓	✓		✓
O00400	SLC33A1	0.671146	0.612627	0.649277	0.473522	0.636899	0.616468	0.763707	0.731387	0.779299	0.656835	0.741349	0.765061								✓		✓					✓
O00401	WASL	0.78352	0.766232	0.698536				0.740513	0.66858	0.741792						✓				✓								✓	✓
O00410	IPO5	0.73163	0.704726	0.700253	0.458019	0.632131	0.598737	0.651603	0.683874																✓
O00411	POLRMT							0.854247	0.850755		0.458822	0.622298	0.741621	✓
O00422	SAP18	0.689925	0.730581	0.690088	0.569472	0.703903	0.700657	0.793404	0.763161	0.796075	0.674682	0.738706	0.771547											✓					✓
O00423	EML1	0.61952	0.567759													✓													✓
O00425	IGF2BP3	0.619711	0.574762	0.548037	0.494104	0.650062	0.638208																						✓
O00429	DNM1L	0.654702	0.670688	0.594989	0.37482	0.516467	0.512449		0.479397	0.529548	0.727453	0.768306	0.78338	✓		✓	✓				✓		✓					✓	✓
O00442	RTCA				0.369373	0.621788	0.665521	0.690401	0.626101	0.687221	0.719847	0.830716	0.848375											✓
O00443	PIK3C2A							0.59897	0.603968	0.601084										✓	✓			✓				✓	✓
O00461	GOLIM4	0.715034	0.760578	0.650815				0.800151	0.802595	0.804037	0.689494	0.749133	0.783319								✓									✓
O00469	PLOD2	0.660039	0.646791	0.483415																✓			✓
O00471	EXOC5							0.706944	0.69471	0.683115																			✓
O00479	HMGN4	0.469291	0.419142	0.472218	0.423208	0.499807	0.4835	0.739815	0.645861	0.71086
O00483	NDUFA4	0.880738	0.876392	0.876128	0.781263	0.843708	0.865933	0.922002	0.929227	0.910932	0.906008	0.888693	0.9465	✓
O00487	PSMD14	0.699829	0.726745	0.688658	0.726692	0.812362	0.79859	0.732857	0.687055	0.717635	0.635169	0.72225	0.724014					✓						✓					✓
O00505	KPNA3							0.504742	0.54072	0.588381	0.527505	0.225919	0.667574											✓					✓
O00506	STK25				0.560223	0.638011	0.642473	0.74944	0.71538	0.709566	0.764133	0.744449								✓	✓
O00507	USP9Y				0.243013	0.43135	0.328498	0.747038	0.738859	0.730852	0.396583	0.522494	0.621756																✓
O00515	LAD1							0.782726	0.75008	0.761679						✓				✓
O00541	PES1	0.647723	0.696512	0.578951	0.728006	0.8051	0.790333	0.887892	0.909561	0.897531	0.709416	0.782859	0.815046											✓	✓				✓
O00555	CACNA1A							0.643021	0.661783	0.602578																		✓
O00560	SDCBP	0.743636	0.756219	0.669872	0.360256	0.570705	0.55751		0.684893	0.767156	0.658966	0.715264	0.779356		✓	✓			✓	✓			✓	✓				✓	✓
O00566	MPHOSPH10	0.597971	0.63628	0.555322	0.384708	0.514097	0.493728	0.822944	0.797673	0.822089	0.673422	0.702535	0.760281											✓	✓
O00567	NOP56	0.847626	0.83336	0.808201	0.703344	0.786862	0.779359	0.874731	0.887191	0.845146	0.806698	0.88196												✓	✓
O00570	SOX1							0.587009	0.410482	0.596535
O00571	DDX3X	0.862192	0.881174	0.826502	0.555194	0.781047	0.768287	0.810051	0.798527	0.780216	0.896605	0.918691	0.92264			✓				✓				✓			✓	✓	✓
O00622	CCN1	0.734881	0.879307	0.888374				0.851012	0.869236	0.8525													✓
O00629	KPNA4	0.60046	0.572019	0.458954	0.450181	0.602052	0.504176	0.788999	0.74801	0.739463	0.485796	0.662003	0.747177											✓					✓
O00743	PPP6C	0.559149	0.58187	0.553027	0.375638	0.612538	0.609428	0.748251	0.680392	0.746446	0.660897	0.705995	0.784722	✓										✓					✓
O00754	MAN2B1										0.624491	0.663367	0.738464		✓				✓	✓				✓
O00757	FBP2							0.840841	0.873965	0.866877										✓								✓	✓
O00762	UBE2C	0.861145	0.870699																					✓				✓	✓
O00767	SCD	0.924327	0.960315	0.96976	0.932018	0.939535	0.951631	0.939563	0.96343	0.956208	0.912709	0.934722	0.951151										✓		✓
O14495	PLPP3	0.612289	0.545465	0.501659				0.824686	0.763947	0.824545											✓		✓					✓
O14497	ARID1A	0.626265	0.61102	0.513479	0.445903	0.595323	0.631728	0.791235	0.75647	0.757673	0.543212	0.528274	0.614739											✓
O14521	SDHD							0.867134	0.87884	0.851005	0.861744	0.899749	0.920305	✓
O14530	TXNDC9							0.780677		0.771039	0.565565	0.575836	0.670852			✓											✓		✓
O14544	SOCS6	0.739717	0.709972	0.62733				0.85734	0.825051	0.823567	0.682375	0.763343	0.74159															✓	✓
O14548	COX7A2L	0.817811	0.818646	0.822907	0.70012	0.786849	0.832535			0.917449	0.846084	0.853193	0.89662	✓											✓
O14562	UBFD1	0.653347	0.62756	0.554459	0.233712	0.390617	0.339959	0.833871	0.820187	0.823561	0.476514	0.505513	0.618492
O14569	CYB561D2				0.55929	0.743282	0.714585																✓
O14579	COPE							0.873332		0.858877											✓		✓	✓					✓
O14604	TMSB4Y							0.93082	0.932938	0.928758	0.670632	0.644512	0.772066			✓													✓
O14617	AP3D1	0.763531	0.77122	0.723677	0.283597	0.475075	0.424426	0.679554	0.649251	0.672214	0.687669	0.756593	0.77906		✓				✓		✓									✓
O14639	ABLIM1	0.653106	0.636516	0.546369							0.0671715	0.0562378	0.0685263			✓
O14646	CHD1	0.794105	0.775217		0.582614	0.685125	0.693182	0.826085	0.788626	0.795236	0.757037	0.805708	0.821998											✓
O14647	CHD2	0.514604	0.514973	0.526227	0.557827	0.693062	0.685221	0.804928	0.763953	0.783555	0.690716	0.760298	0.791075
O14653	GOSR2	0.438313	0.548205	0.314498	0.0579973	0.360909	0.104137	0.722817	0.654281	0.654278											✓		✓							✓
O14656	TOR1A	0.537863	0.549227	0.370523	0.564904	0.657044	0.633331				0.428452	0.42339	0.611882			✓				✓			✓						✓
O14657	TOR1B	0.513943	0.456781	0.316018	0.126118	0.327501	0.292636	0.727782	0.655575	0.716062	0.329821	0.486836	0.572262							✓			✓
O14672	ADAM10	0.796075	0.788073	0.764804	0.504329	0.641867	0.636952	0.830637	0.803035	0.801405	0.672665	0.76656	0.802943							✓	✓		✓					✓
O14681	EI24	0.628908	0.62621	0.549602	0.454693	0.603166	0.594799	0.854143	0.96171	0.963841	0.556796	0.720031	0.760434								✓		✓						✓
O14683	TP53I11	0.645911	0.59504	0.565843				0.85503	0.810265	0.821686	0.842381
O14686	KMT2D							0.712489	0.67422	0.707216														✓
O14709	ZNF197				0.715067	0.841321	0.909846	0.862927		0.913568	0.827131	0.918094	0.952463
O14730	RIOK3	0.772075		0.74031				0.753102	0.709005	0.734858	0.780968	0.764693	0.850949																✓
O14733	MAP2K7								0.839468	0.804209	0.764669	0.80855	0.824424																✓
O14734	ACOT8							0.752382	0.757556	0.75019							✓												✓
O14744	PRMT5	0.854041	0.847226	0.782107	0.754967	0.822781	0.814366	0.792886	0.741825	0.77405	0.608707	0.677784	0.719708								✓			✓					✓
O14745	SLC9A3R1		0.775352	0.689478				0.878982	0.868819	0.871092						✓				✓								✓
O14753	OVOL1							0.865654	0.862854	0.860483
O14757	CHEK1				0.756304	0.832926	0.827136				0.840525	0.872652	0.90708			✓								✓			✓		✓
O14763	TNFRSF10B	0.317006	0.345893	0.204436																								✓
O14772	FPGT	0.798276		0.725007																									✓
O14776	TCERG1				0.5227	0.665771	0.644822	0.771791	0.759837	0.750864	0.753571	0.756937	0.812195											✓
O14777	NDC80										0.766013	0.806361	0.856497			✓								✓			✓		✓
O14782	KIF3C				0.611925	0.673607	0.695972									✓													✓
O14787	TNPO2							0.830391	0.820756	0.84167
O14802	POLR3A							0.588029	0.595001	0.530502	0.683224	0.768039	0.828269											✓					✓
O14817	TSPAN4	0.824841	0.78813	0.73453																								✓
O14818	PSMA7				0.702682	0.754076	0.720179	0.811805	0.742897	0.747976	0.575191	0.597525	0.668007					✓		✓				✓					✓
O14832	PHYH	0.684462	0.685432	0.630027	0.863586	0.891952		0.684409	0.674178	0.629681	0.719714	0.786904	0.798239	✓			✓												✓
O14874	BCKDK				0.754581	0.825985	0.826765	0.834368	0.869728	0.845968				✓
O14880	MGST3	0.789951	0.776177	0.71588	0.583731	0.706707	0.661898				0.859184	0.877768	0.914962										✓
O14907	TAX1BP3		0.849363	0.827122												✓				✓					✓			✓	✓
O14925	TIMM23							0.628077	0.542586	0.599472				✓
O14929	HAT1	0.685033	0.626819		0.482219	0.656686	0.662899	0.840019	0.826261	0.822741	0.701743	0.802501	0.8231	✓										✓
O14933	UBE2L6	0.830936	0.806849	0.815415	0.662938	0.687019	0.763978																	✓					✓
O14936	CASK							0.785346	0.709849	0.763828						✓									✓			✓	✓
O14949	UQCRQ							0.826779	0.818158	0.812695	0.758001	0.723463	0.825342	✓
O14950	MYL12B				0.222893	0.402912	0.5486	0.768242	0.748548	0.772708						✓				✓									✓
O14964	HGS	0.721599	0.691164	0.660935				0.684367	0.522498	0.678975	0.46966	0.578136	0.654952		✓				✓	✓									✓	✓
O14965	AURKA	0.898629	0.889684	0.881317	0.790342	0.868577	0.835629	0.756537	0.70672	0.719727	0.820391	0.830836	0.853421			✓								✓			✓		✓
O14967	CLGN	0.492902	0.510363					0.765888	0.710771	0.67566	0.27611	0.545115	0.710116										✓
O14974	PPP1R12A								0.576743	0.579794	0.470098	0.536916	0.645253			✓								✓	✓		✓	✓	✓
O14975	SLC27A2	0.800488	0.861307	0.789894				0.832825	0.818633	0.808253							✓			✓			✓					✓	✓
O14976	GAK				0.462744	0.562288	0.572218	0.72172	0.681037	0.701575	0.546253	0.621797	0.689434								✓								✓
O14979	HNRNPDL	0.772868	0.762309	0.740209	0.663435	0.762371	0.775648	0.79304	0.747821	0.772	0.694551	0.732522	0.771752											✓		✓			✓
O14980	XPO1	0.638271	0.692957	0.649299	0.48677	0.655523	0.616813	0.706717	0.692006	0.699277	0.686451	0.757432	0.776016											✓	✓				✓
O15015	ZNF646	0.430988	0.481	0.347178				0.672519				0.772752
O15020	SPTBN2	0.757645	0.751972	0.720396	0.249219	0.418167	0.466505	0.805982	0.705065	0.724643						✓												✓	✓
O15021	MAST4							0.757002	0.745205	0.752962	0.667458	0.772429	0.802779
O15027	SEC16A	0.60317	0.575861	0.450485				0.736452	0.644938	0.655878	0.623347	0.682617	0.74745								✓		✓						✓
O15031	PLXNB2										0.638416	0.718681	0.757157							✓								✓
O15037	KHNYN							0.717753	0.699311	0.686509
O15040	TECPR2										0.192643	0.297338	0.551492
O15042	U2SURP	0.596608	0.675948		0.866146	0.906454	0.906284	0.871403	0.912434	0.907026	0.840322	0.892409	0.912987											✓
O15050	TRANK1				0.597591	0.739089	0.708036				0.587734	0.630377	0.734433
O15062	ZBTB5							0.754405	0.704064	0.72247
O15078	CEP290	0.756442	0.757938	0.714811	0.369285	0.486209	0.482422	0.830035	0.789739	0.7799						✓											✓		✓
O15084	ANKRD28										0.453941	0.575719	0.615175											✓					✓
O15085	ARHGEF11							0.906663	0.897862	0.90399	0.68511	0.785928	0.843837											✓				✓	✓
O15090	ZNF536	0.794953	0.823994	0.760905				0.94576	0.94295	0.96853	0.796463	0.75923	0.865326
O15111	CHUK				0.409557	0.489894	0.46078																	✓				✓	✓
O15119	TBX3	0.691974	0.676341	0.69887				0.768486	0.752968	0.767214
O15121	DEGS1	0.65161	0.733349	0.709354	0.603331	0.698591	0.715436	0.888662	0.899477	0.852842	0.852244	0.933146	0.949612	✓									✓					✓
O15126	SCAMP1	0.642706	0.601218	0.595177	0.400739	0.504033	0.508767	0.720781	0.646314	0.67699	0.509821	0.595874	0.677798								✓							✓		✓
O15143	ARPC1B	0.76278	0.773663	0.754107	0.558714	0.665244	0.630813	0.652621	0.572177	0.615482	0.796059	0.833482	0.860758			✓				✓									✓
O15144	ARPC2	0.729959	0.72894	0.661581	0.546861	0.660995	0.653116	0.847988	0.826549	0.830177	0.741101	0.81392	0.857773			✓				✓				✓				✓	✓	✓
O15145	ARPC3	0.831382	0.83419	0.789583	0.51037	0.693948	0.600837	0.716921	0.654409	0.668116	0.933189	0.942309				✓				✓									✓
O15155	BET1	0.313828	0.424988	0.124636				0.78724	0.69801	0.769464											✓		✓
O15156	ZBTB7B							0.673541	0.640777	0.63233														✓
O15162	PLSCR1	0.877107	0.908341	0.869997	0.593118	0.652186	0.625998	0.786905	0.735581	0.722611										✓	✓			✓	✓			✓	✓
O15164	TRIM24	0.837984		0.781441	0.537955	0.621919	0.613962	0.678663	0.602181	0.619861	0.630792	0.692697	0.768495											✓					✓
O15173	PGRMC2		0.60095	0.486926				0.809653	0.756783	0.781068	0.537635		0.754024										✓
O15212	PFDN6	0.459713	0.321631	0.330592				0.647306	0.59712	0.602115
O15213	WDR46	0.73229	0.647651	0.746085	0.681482	0.764763	0.699406	0.812944	0.826304		0.814117	0.855506	0.880905											✓	✓
O15226	NKRF	0.704521	0.67818	0.609607	0.313634	0.475358	0.45292	0.631864	0.455714	0.602663	0.64378	0.699792	0.739641											✓	✓
O15228	GNPAT	0.774341	0.758766	0.753839		0.637849	0.533055	0.809442	0.824647	0.80206	0.724224	0.804033	0.800891	✓			✓												✓
O15231	ZNF185							0.732257	0.719513	0.703126						✓
O15235	MRPS12	0.662977	0.639561	0.622735				0.861181		0.88566				✓								✓
O15254	ACOX3							0.754198	0.605279	0.658847							✓												✓
O15258	RER1	0.540369	0.572885	0.426692	0.513317	0.61806	0.616364	0.875783	0.862898	0.859708	0.483115	0.47132	0.692625								✓		✓					✓
O15260	SURF4	0.676325	0.81483	0.751773	0.531782	0.688798	0.661678	0.740915	0.727664	0.750128	0.300317	0.476442	0.497594		✓				✓		✓		✓					✓	✓
O15265	ATXN7	0.837178	0.872779	0.8679							0.842263		0.8669			✓								✓	✓				✓
O15269	SPTLC1	0.681364	0.656286	0.633593	0.537928	0.677197	0.720601	0.660701	0.615151	0.576967	0.686932	0.735362	0.788986										✓
O15270	SPTLC2	0.812706	0.809484	0.744943	0.499658	0.732123	0.676604	0.879786		0.859604	0.719815	0.787449	0.831742										✓
O15294	OGT				0.699182	0.76597	0.761927	0.845772	0.828326	0.826096				✓										✓				✓	✓
O15297	PPM1D				0.72138	0.757861	0.813833	0.90998	0.929961	0.916301	0.659638	0.769846	0.833371											✓	✓				✓
O15305	PMM2	0.659266	0.666913	0.50395	0.203349	0.511466	0.390842																	✓					✓
O15321	TM9SF1	0.719068	0.742453	0.685614				0.66402	0.580421	0.632129					✓				✓
O15327	INPP4B							0.648576	0.531655	0.651346																			✓
O15344	MID1	0.67419	0.741641	0.665742												✓					✓						✓		✓
O15347	HMGB3	0.616221	0.629869	0.519329	0.478079	0.640747	0.649999				0.469422	0.527899	0.691049
O15355	PPM1G							0.842272	0.861645	0.806937														✓
O15357	INPPL1							0.764372	0.739516	0.745399	0.712501	0.766268	0.800533			✓					✓			✓				✓	✓
O15370	SOX12	0.85232	0.824474	0.830081																				✓
O15371	EIF3D	0.784198	0.789128	0.737942	0.733878	0.819462	0.800614		0.80714	0.806051	0.769775	0.84101	0.859559																✓
O15372	EIF3H	0.69772	0.706198	0.6212	0.68478	0.776047	0.774079	0.818642	0.809989	0.808701	0.835727	0.857358	0.889063							✓		✓							✓
O15381	NVL										0.676618	0.724763	0.764869											✓	✓
O15382	BCAT2	0.936235		0.953296				0.921367		0.935719				✓										✓
O15394	NCAM2										0.7121	0.725416	0.774685											✓				✓
O15397	IPO8										0.564172	0.600228	0.706358											✓					✓
O15403	SLC16A6							0.809719	0.84132	0.796002																		✓
O15417	TNRC18							0.847705	0.844774	0.837063	0.720044	0.756148	0.824402	✓										✓					✓
O15427	SLC16A3	0							0.623627	0.734494	0.685778	0.711111	0.80674															✓
O15431	SLC31A1				0.561576	0.680077	0.742643	0.930707	0.896213	0.915553																		✓		✓
O15438	ABCC3	0.217401	0.317087	0.0123872																								✓
O15440	ABCC5							0.613403	0.645742	0.596592											✓							✓		✓
O15460	P4HA2	0.585255	0.587559	0.468473																			✓	✓					✓
O15479	MAGEB2										0.804404	0.823908	0.847463
O15498	YKT6	0.724428	0.714001	0.636167	0.456914	0.622219	0.632641	0.796307	0.785908	0.750935	0.610991	0.667825	0.740651	✓							✓		✓					✓	✓	✓
O15511	ARPC5	0.811529	0.818528	0.758394	0.666334	0.770686	0.764947	0.647188	0.432919	0.645267	0.676284	0.704948	0.785381			✓				✓									✓	✓
O15523	DDX3Y										0.847846	0.875038	0.902602											✓					✓
O15525	MAFG	0.860911	0.834461					0.751971	0.677484	0.732376														✓
O15530	PDPK1							0.813527	0.731736	0.73898	0.548101	0.632562	0.571247															✓	✓
O15541	RNF113A	0.570038	0.537246	0.373207				0.659129	0.642314	0.598422	0.46756	0.550688	0.641563											✓		✓
O15550	KDM6A								0.615502	0.611557														✓
O15551	CLDN3							0.872299	0.845063	0.861642																		✓
O15553	MEFV										0.602245	0.656081	0.676998			✓			✓					✓					✓
O15554	KCNN4	0.822669	0.875599	0.857976							0.746078	0.882534	0.9264															✓	✓
O43143	DHX15	0.514624	0.554098	0.467503	0.688621	0.762192	0.785273	0.6102	0.507782	0.584671	0.636392		0.739187											✓	✓	✓
O43148	RNMT				0.46925	0.585565	0.561947	0.369997	0.408356	0.429645														✓	✓
O43149	ZZEF1										0.706734	0.770185	0.81351
O43159	RRP8				0.310327	0.468187	0.502783	0.783685	0.789248	0.806761														✓	✓			✓	✓
O43166	SIPA1L1							0.717305	0.665938	0.672749						✓												✓
O43169	CYB5B	0.606795	0.692487	0.411368										✓
O43172	PRPF4	0.555444	0.544424		0.2889	0.44777	0.432482	0.665764	0.616978	0.646149	0.601218	0.690553	0.729332											✓		✓
O43175	PHGDH	0.558013		0.544937	0.613025	0.702549	0.709435	0.890674	0.885591	0.860863	0.862646	0.888944	0.907441							✓									✓
O43181	NDUFS4	0.655196	0.704753	0.57713	0.400382	0.5526	0.618558				0.75561	0.783847	0.846377	✓
O43242	PSMD3	0.824292	0.844388	0.782677	0.438045	0.582965	0.584228		0.910498	0.89004	0.621936	0.732163	0.774936					✓		✓				✓					✓
O43252	PAPSS1				0.488238	0.646043	0.592737	0.761661	0.77097	0.727288	0.490071	0.635168	0.705828																✓
O43257	ZNHIT1							0.869049	0.855213	0.837064	0.535546		0.66861											✓
O43264	ZW10										0.696926	0.722735	0.753107			✓							✓						✓
O43290	SART1	0.657319	0.628218	0.511603	0.436182	0.631285	0.572033	0.765319	0.727159	0.738436	0.56679	0.663114	0.679658								✓			✓		✓			✓
O43292	GPAA1							0.85747	0.904377	0.916521	0.78354	0.88505	0.904114	✓		✓							✓				✓		✓
O43293	DAPK3										0.777686	0.795714	0.804939											✓					✓
O43296	ZNF264							0.85366	0.865257	0.807827
O43298	ZBTB43				0.449252	0.560486	0.639919	0.800544	0.78845	0.793589	0.742803	0.764265	0.739098
O43303	CCP110				0.771561	0.784649	0.794817	0.733244	0.688911	0.721114	0.812508	0.813945	0.859075			✓											✓		✓
O43310	CTIF	0.843251	0.875529	0.846338																									✓
O43314	PPIP5K2							0.682437	0.618943	0.689544	0.628247	0.62476	0.725269																✓
O43345	ZNF208				0.673527		0.785772	0.87243		0.942543	0.672292	0.742703	0.837585
O43347	MSI1	0.753248	0.719322	0.667281	0.611826	0.728645	0.73559	0.814586	0.783647	0.767596	0.575194	0.731668	0.815991
O43353	RIPK2				0.395314	0.617243	0.605598	0.717026	0.667899	0.720705	0.393371	0.618104	0.647241			✓													✓
O43390	HNRNPR	0.841896	0.838859	0.786519	0.654684	0.737838	0.729626	0.763016	0.724215	0.75594	0.85279	0.897309	0.894369										✓	✓		✓
O43395	PRPF3	0.551703	0.531537	0.532926	0.413714	0.589328	0.56856	0.720116	0.711369	0.701668	0.718024	0.7684	0.814667											✓		✓			✓
O43396	TXNL1	0.239515	0.443389	0.0530561	0.365785	0.49587	0.478572	0.805303	0.82026	0.7723	0.443469	0.472074	0.50631					✓											✓
O43399	TPD52L2	0.533596	0.541673	0.393681				0.790644	0.757992	0.753167
O43402	EMC8	0.762142	0.729095	0.667471				0.783305	0.725655	0.75079	0.641762	0.736962	0.755569								✓		✓
O43414	ERI3	0.731415	0.715307	0.683277				0.75408	0.688236	0.730071
O43422	THAP12				0.0280407	0.26687	0.208079	0.688891	0.626453	0.637852
O43426	SYNJ1										0.391586	0.603764	0.649666			✓												✓	✓
O43427	FIBP							0.818838	0.811634	0.817112				✓										✓
O43432	EIF4G3							0.707133	0.736934	0.617767	0.697248	0.745894	0.76632																✓
O43447	PPIH	0.633984	0.607131	0.542447	0.768164	0.820015	0.834196	0.708767	0.642121	0.681533	0.627713	0.669823	0.749205											✓		✓
O43448	KCNAB3				0.338398	0.510322	0.505165				0.544383	0.599166	0.702091															✓
O43474	KLF4									0.923914						✓								✓					✓
O43488	AKR7A2				0.659837	0.755611	0.741037	0.791737	0.743279	0.762741	0.423091	0.472336	0.672317							✓	✓								✓
O43491	EPB41L2	0.301319	0.279895	0.0811545	0.640353	0.737971	0.736519	0.759838	0.650532	0.746893	0.769502	0.809974	0.826395			✓				✓				✓				✓	✓
O43520	ATP8B1							0.714395	0.723514	0.795598											✓		✓	✓				✓	✓
O43524	FOXO3										0.453924	0.543179	0.570022	✓										✓					✓
O43583	DENR	0.593973	0.523547					0.739798	0.673496	0.688682	0.604946	0.682444
O43615	TIMM44				0.66162	0.739579	0.744115	0.711637	0.633686	0.681366				✓											✓
O43617	TRAPPC3							0.785453	0.736441	0.772565	0.727255	0.77872	0.804497								✓		✓						✓	✓
O43633	CHMP2A	0.866059	0.881033	0.845215	0.886229	0.911954	0.911202	0.926472	0.936961	0.920579	0.820913	0.868522	0.89883		✓	✓			✓	✓								✓	✓	✓
O43657	TSPAN6	0.352954	0.417997	0.327823				0.696047	0.681645	0.70936										✓								✓
O43660	PLRG1	0.615058	0.579752	0.555885	0.343837	0.445033	0.466326	0.7459	0.662997	0.726504	0.352708	0.57933	0.637826											✓	✓	✓
O43663	PRC1							0.92985	0.950882	0.944812						✓								✓				✓	✓
O43665	RGS10										0.640311	0.716883	0.799677
O43670	ZNF207	0.596829	0.539963	0.500674	0.606546	0.721429	0.698325	0.677982	0.636289	0.620131	0.786136	0.835341	0.865351			✓								✓	✓
O43674	NDUFB5				0.860731	0.891003	0.911937	0.928002		0.934136	0.902219	0.936442	0.943033	✓										✓
O43676	NDUFB3	0.884945		0.880722	0.976604	0.934152	0.9857	0.980112		0.983719	0.928902	0.869727		✓
O43681	GET3				0.561607	0.698773	0.664355													✓			✓	✓	✓
O43683	BUB1				0.799347	0.860014	0.86838	0.930703		0.932944	0.810231	0.864406	0.908714											✓					✓
O43684	BUB3	0.738879	0.736427	0.643356	0.635634	0.714835	0.742875	0.786129	0.777618	0.791722	0.714372	0.770624	0.80395											✓					✓
O43688	PLPP2							0.805194	0.770222	0.807987													✓					✓		✓
O43707	ACTN4	0.839979	0.838032	0.796943	0.558835	0.677857	0.659655	0.762211	0.767346	0.768993	0.705052	0.770445	0.798076			✓				✓				✓				✓	✓
O43708	GSTZ1	0.852498	0.762985	0.786417				0.831749	0.860064	0.895055				✓															✓
O43709	BUD23							0.943989		0.942171	0.775831	0.824148	0.840817											✓	✓
O43715	TRIAP1		0.789339											✓										✓
O43719	HTATSF1	0.580201	0.602257	0.5063	0.315608	0.493209	0.511066	0.737525	0.673623	0.727336	0.554832	0.658542	0.773525											✓		✓
O43736	ITM2A				0.836896	0.843586															✓							✓
O43741	PRKAB2				0.692873	0.795452	0.76117																	✓					✓
O43747	AP1G1	0.824212	0.827249	0.760089	0.643831	0.750225	0.739723	0.814686		0.752256	0.715613	0.798998	0.86741		✓				✓		✓								✓	✓
O43752	STX6								0.248611												✓			✓				✓	✓	✓
O43765	SGTA		0.590172		0.134525	0.19356	0.309778				0.290408	0.513159	0.496388																✓
O43768	ENSA	0.553791	0.567811		0.486437	0.664005	0.639036	0.904248	0.851317	0.889306		0.632563	0.639928											✓
O43772	SLC25A20				0.302653	0.467311	0.394636	0.724207	0.624949	0.723972	0.622108	0.727831	0.788736	✓															✓
O43776	NARS1	0.682951	0.668603	0.620561	0.502496	0.564078	0.565553	0.711509	0.681331	0.709949	0.59025	0.613846	0.700946			✓				✓									✓
O43795	MYO1B	0.727537	0.812984	0.796507	0.628895	0.733291	0.751391	0.839757	0.829137	0.832145	0.724955	0.769889	0.787203			✓				✓	✓							✓		✓
O43808	SLC25A17				0.440664	0.570086	0.571728	0.802847	0.783504	0.796853	0.404988	0.530248	0.592128	✓			✓												✓
O43809	NUDT21	0.640216	0.635216	0.479439	0.624676	0.72471	0.711189	0.804054	0.738349	0.746882	0.597329	0.677036	0.71386			✓								✓			✓
O43813	LANCL1	0.770331	0.775822	0.726256	0.45226	0.62896	0.562458	0.809129	0.820779	0.756816	0.749204	0.799388	0.813529															✓
O43818	RRP9							0.767937	0.713191	0.779126														✓	✓
O43823	AKAP8	0.550185	0.573755	0.490441	0.226476	0.458319	0.421961	0.718265	0.729615	0.70047	0.679969	0.740759	0.795726	✓							✓			✓	✓
O43824	GTPBP6							0.646745	0.611	0.667449
O43829	ZBTB14							0.751699		0.700257														✓	✓				✓
O43837	IDH3B	0.762959	0.794123	0.683721	0.559451	0.725126	0.70902	0.698551		0.682586	0.566767	0.682601	0.750155	✓
O43847	NRDC				0.588438	0.6856	0.751794	0.747618	0.711646	0.713701	0.77528	0.837662	0.876307	✓															✓
O43852	CALU	0.357139	0.406885	0.333344					0.735608	0.765384											✓		✓
O43865	AHCYL1	0.788896	0.772177	0.761224	0.693244	0.663263	0.756243	0.813055	0.542265	0.768611	0.837735	0.855597	0.895851							✓			✓					✓	✓
O43913	ORC5	0.678727	0.670023	0.599695	0.714495	0.776975	0.776543	0.787082	0.766745	0.765463	0.740209	0.789062	0.81965											✓					✓
O43920	NDUFS5				0.78276	0.863688	0.855974	0.908118	0.907302	0.908385				✓
O43929	ORC4	0.823223	0.827981	0.812898	0.643446	0.726894	0.727584	0.849633	0.828189	0.839719	0.716808	0.779915	0.797965											✓	✓				✓
O43934	MFSD11				0.298099	0.419453	0.317462
O60216	RAD21	0.852971	0.849151	0.796332	0.793284	0.856814	0.874369		0.9336	0.931531	0.87037	0.889185	0.911084			✓								✓					✓
O60218	AKR1B10	0.98007	0.980531											✓	✓				✓										✓
O60220	TIMM8A	0.649681	0.69076	0.598522				0.819254	0.762964	0.817352	0.591101	0.644136	0.676938	✓
O60231	DHX16							0.656703	0.537478	0.625921	0.669985	0.648262	0.745493											✓		✓
O60234	GMFG				0.564974	0.723315					0.68818	0.76282	0.828023
O60238	BNIP3L				0.740433	0.754872	0.809188	0.849678	0.8346	0.862383				✓									✓	✓
O60244	MED14				0.29248	0.422901	0.479437	0.733173	0.707387	0.745585	0.556246	0.677483	0.743352											✓
O60256	PRPSAP2	0.59915	0.656455	0.566232	0.482846	0.598844	0.528757		0.793837	0.841491	0.736374	0.822333	0.827543
O60264	SMARCA5	0.823859	0.839334	0.82344	0.445843	0.628922	0.617711	0.75979	0.723278	0.753803	0.724509	0.770919	0.800952											✓	✓
O60271	SPAG9	0.612876	0.60137	0.530557				0.717851	0.658529	0.688646					✓	✓			✓	✓							✓		✓
O60281	ZNF292							0.698279	0.652232	0.6813
O60287	URB1							0.675473	0.68249	0.679508															✓
O60293	ZFC3H1	0.51775	0.440734	0.470506				0.678273	0.667954	0.640694
O60306	AQR	0.79662	0.786769	0.774823	0.470608	0.641519	0.660249	0.79822	0.770253	0.783216	0.751533	0.783828	0.825645											✓		✓
O60308	CEP104	0.549287	0.523517	0.442165				0.743202	0.653136	0.721304	0.383377	0.518414	0.58418			✓
O60313	OPA1				0.640561	0.777002	0.774559	0.754137	0.718933	0.733691	0.512671	0.60815	0.681993	✓		✓								✓					✓
O60315	ZEB2							0.832045	0.829055	0.84293	0.793978	0.820197	0.863241											✓	✓				✓
O60331	PIP5K1C										0.521737	0.645148	0.671357											✓				✓	✓	✓
O60333	KIF1B	0.673405	0.627215	0.597144				0.813434	0.804301	0.811321				✓		✓
O60341	KDM1A							0.757309	0.740425	0.698029	0.738836		0.821624											✓
O60346	PHLPP1										0.739895	0.805228	0.836654															✓	✓
O60353	FZD6				0.690834	0.775911	0.770499	0.848219	0.829013	0.82902													✓					✓
O60381	HBP1										0.636448	0.720672	0.775288											✓
O60427	FADS1				0.818126	0.897438	0.898133	0.841241	0.883951	0.893383				✓									✓
O60437	PPL							0.681426	0.595813	0.6223						✓				✓								✓	✓
O60447	EVI5										0.440867	0.561837	0.653337			✓													✓
O60476	MAN1A2							0.762994	0.711669	0.765821										✓	✓		✓
O60488	ACSL4										0.863485	0.886977	0.924844	✓			✓			✓			✓					✓
O60493	SNX3										0.63158	0.685169	0.76857							✓									✓	✓
O60496	DOK2										0.558124	0.723733	0.764344																✓
O60502	OGA	0.575732	0.588274	0.458681				0.784053	0.686554	0.78886																			✓
O60503	ADCY9							0.876359	0.878484	0.880148	0.78184	0.829155	0.832373															✓
O60506	SYNCRIP	0.807564	0.782861	0.728834	0.79449	0.844116	0.846212	0.888049	0.889844	0.913472	0.834047	0.889771	0.904314										✓	✓		✓			✓
O60508	CDC40	0.422803	0.416076		0.514947	0.693599	0.661786	0.758233	0.702622	0.725038	0.676463	0.727001	0.760898											✓		✓
O60513	B4GALT4	0.883186	0.890168	0.849424																	✓
O60518	RANBP6				0.374056	0.566505	0.51025
O60524	NEMF	0.714874	0.712959	0.627209				0.894496	0.891049	0.890915	0.688284	0.77353	0.811788																✓
O60551	NMT2							0.840467	0.820768	0.838755	0.55638	0.623636	0.639416								✓							✓	✓
O60563	CCNT1				0.401888	0.603311	0.605128	0.753219	0.718005	0.726638	0.292781	0.474668	0.692294											✓					✓
O60566	BUB1B										0.559192	0.686066	0.749728			✓													✓
O60568	PLOD3										0.356112	0.520616	0.585485							✓	✓		✓
O60583	CCNT2							0.715825	0.650475	0.769223														✓				✓	✓
O60610	DIAPH1				0.642127	0.682011	0.737293	0.607508	0.631356	0.538194	0.583436	0.680871	0.719187			✓												✓	✓
O60645	EXOC3	0.636049	0.652166	0.465949				0.714781	0.615153	0.616847	0.604154	0.665371	0.716095								✓							✓	✓
O60664	PLIN3	0.586462	0.584105	0.51309				0.740736	0.734644	0.725121	0.530244	0.664073	0.768257								✓								✓	✓
O60669	SLC16A7	0.318488	0.251591	0.273319	0	0.377841	0.290875	0.79128	0.78874	0.795746	0.676325	0.662534	0.837557											✓				✓
O60673	REV3L	0.719755	0.738289	0.667649				0.879416	0.860879	0.866353	0.585923	0.628737	0.739252											✓	✓
O60674	JAK2										0.56602	0.583086	0.648488			✓								✓	✓			✓	✓	✓
O60675	MAFK	0.770321	0.78503	0.726747																				✓
O60684	KPNA6	0.852465	0.830248	0.786926				0.579949	0.544429	0.516797														✓					✓
O60701	UGDH	0.885727	0.899767					0.817283	0.755897	0.796695	0.241381	0.356727	0.504683							✓				✓					✓
O60704	TPST2										0.615914	0.718741	0.726269								✓		✓
O60711	LPXN				0.238867	0.613642	0.596722				0.528381	0.615376	0.64746			✓								✓				✓	✓
O60716	CTNND1	0.695161	0.67766	0.572612				0.660642	0.597926	0.600908										✓								✓	✓
O60725	ICMT								0.801941	0.865097													✓
O60749	SNX2	0.724541	0.756501	0.704403	0.20575	0.468511	0.591229	0.654227	0.553704	0.630241	0.721732	0.76457	0.822238		✓				✓										✓	✓
O60762	DPM1	0.71472	0.725707	0.612383	0.481235	0.628751	0.5969	0.839968	0.815427	0.808852	0.811132	0.855225	0.860457										✓
O60763	USO1	0.686966	0.672612	0.591107	0.314186	0.49968	0.43393	0.747987	0.712794	0.72024	0.723002	0.770573	0.806777			✓					✓		✓		✓				✓
O60784	TOM1	0.29943		0.294416											✓				✓	✓								✓	✓	✓
O60825	PFKFB2	0.583518	0.593805	0.488313	0.531598	0.685428	0.644128	0.657421	0.581133	0.625613	0.391979	0.636942	0.670165											✓					✓
O60831	PRAF2	0.778888	0.797004	0.746817							0.733581	0.837384																		✓
O60832	DKC1	0.723024	0.747252	0.682965	0.649676	0.782158	0.785436	0.937478		0.934325	0.702875	0.746211	0.820877											✓	✓
O60841	EIF5B	0.714738	0.691954	0.635846	0.40977	0.569425	0.498953	0.821358	0.765015	0.780964	0.592881	0.621547	0.705064																✓
O60870	KIN	0.716047	0.767257		0.640228	0.72479	0.744216	0.741521	0.645294	0.70818	0.735149	0.785207	0.827194											✓
O60879	DIAPH2										0.670932	0.699224	0.784734			✓							✓		✓				✓	✓
O60884	DNAJA2	0.626589	0.659836		0.393067	0.60682	0.542951	0.792851	0.783694	0.773275	0.74613	0.76676	0.836377							✓									✓
O60885	BRD4	0.422308	0.467453	0.317283	0.549876	0.679416	0.644111	0.640379	0.566599	0.6028	0.628188	0.675923	0.741616											✓
O60888	CUTA	0.842603	0.879912	0.832272				0.892345	0.898217	0.860992										✓
O60906	SMPD2							0.761332	0.753746	0.731975													✓					✓
O60911	CTSV	0.720852	0.746953	0.714146				0.747772	0.715924	0.733577	0.759595	0.781786			✓				✓
O60921	HUS1							0.763515	0.768543															✓	✓				✓
O60925	PFDN1	0.45484	0.541603	0.3328	0.407184	0.591266	0.546535				0.585217	0.630835	0.693073
O60930	RNASEH1				0.41445	0.529439	0.513431																	✓					✓
O60931	CTNS							0.78033	0.597667	0.734741					✓	✓			✓	✓								✓		✓
O60941	DTNB							0.87137	0.910903	0.912468																		✓
O60942	RNGTT					0.843265	0.802317				0.55851	0.623255	0.704494											✓
O75027	ABCB7				0.516203	0.634696	0.659393	0.636134	0.650184	0.667796	0.711941	0.801705	0.831994	✓
O75037	KIF21B				0.487652	0.587731	0.52816									✓
O75044	SRGAP2	0.838799	0.869859	0.835807																				✓				✓	✓
O75052	NOS1AP							0.919689		0.926832				✓		✓							✓					✓	✓
O75061	DNAJC6	0.57553	0.590874	0.542702																									✓
O75063	FAM20B										0.523533	0.555365	0.670654								✓			✓
O75069	TMCC2							0.71678	0.560829	0.618882													✓
O75083	WDR1	0.641941	0.617694	0.61648	0.569879	0.686107	0.689074	0.743175	0.777438	0.747833	0.530227	0.65797	0.684987			✓				✓								✓	✓
O75110	ATP9A							0.798637	0.74113	0.73228											✓							✓		✓
O75112	LDB3							0.897152	0.741927	0.813585						✓
O75116	ROCK2	0.79244	0.812529	0.780179				0.7165	0.68595	0.670407	0.624647	0.731078	0.744589			✓											✓	✓	✓
O75122	CLASP2				0.354427	0.50574	0.523003				0.449942	0.561284	0.606977			✓					✓							✓	✓
O75127	PTCD1	0.623796	0.583012	0.455576	0.500831	0.635786	0.619635	0.698346	0.666233	0.643447				✓
O75128	COBL							0.669387	0.605417	0.678494						✓												✓
O75131	CPNE3	0.644371	0.620951	0.578152	0.526511	0.671464	0.682513	0.764391	0.727915	0.755692	0.744763	0.736143	0.725824	✓	✓				✓	✓				✓	✓			✓	✓
O75143	ATG13	0.635826	0.700627	0.468694										✓									✓						✓
O75145	PPFIA3							0.686469	0.738477	0.65205																			✓
O75146	HIP1R	0.816778	0.81963	0.773192				0.753936	0.704362	0.733511				✓		✓												✓	✓
O75150	RNF40							0.776814	0.776809	0.745482														✓					✓
O75151	PHF2							0.735238	0.663376	0.674957	0.567635	0.669237	0.751224											✓	✓
O75152	ZC3H11A	0.664664	0.64512	0.592923	0.606362	0.688996	0.684632	0.839706	0.845075	0.822658	0.522473	0.616491	0.679524											✓
O75153	CLUH				0.432995	0.539289	0.560946	0.724237	0.680229	0.650964				✓									✓						✓
O75155	CAND2	0.736166	0.745889	0.668364				0.500228	0.385987	0.214382	0.710603	0.857046	0.858386																✓
O75164	KDM4A										0.821089	0.84396	0.889823											✓	✓				✓
O75165	DNAJC13							0.707166	0.660144	0.688547					✓				✓	✓								✓	✓	✓
O75167	PHACTR2										0.417907	0.582573	0.601632															✓
O75175	CNOT3							0.830717	0.79554	0.821349	0.541963	0.604216	0.714334																✓
O75177	SS18L1							0.659529	0.499643	0.672467														✓					✓
O75179	ANKRD17	0.850992	0.85869	0.844261	0.698772	0.775812	0.738579	0.774359	0.729136		0.595412	0.662724	0.6909											✓
O75190	DNAJB6	0.59519	0.521102	0.482381	0.283875	0.611773	0.400702	0.700964	0.615899	0.695979	0.724042	0.764726	0.80656											✓					✓
O75192	PEX11A								0.658586	0.730254							✓
O75208	COQ9	0.365164		0.199849					0.735172	0.796793	0.234247	0.33828	0.494192	✓
O75223	GGCT	0.530093	0.467144	0.464899																✓									✓
O75251	NDUFS7										0.714797	0.771635	0.837185	✓														✓
O75290	ZNF780A							0.788197	0.824788	0.864047
O75306	NDUFS2							0.699193	0.576943	0.707896	0.636995	0.732462	0.78092	✓										✓
O75319	DUSP11	0.737768	0.714454	0.697412																				✓	✓
O75323	NIPSNAP2	0.827312	0.838682	0.761664	0.617324	0.723379	0.710666	0.786119	0.74946	0.771494	0.800886	0.844181	0.87529	✓
O75330	HMMR										0.755872	0.796622	0.841384			✓											✓	✓	✓
O75334	PPFIA2							0.708606	0.672705	0.613519										✓									✓
O75347	TBCA				0.564896	0.636382	0.641851	0.81966	0.795866	0.79229	0.837015	0.865478	0.880065			✓									✓
O75348	ATP6V1G1	0.562937	0.524223	0.187823				0.842017	0.697767	0.831688		0.728024	0.804586		✓				✓	✓								✓	✓
O75351	VPS4B	0.519063	0.517437	0.348315	0.335593	0.518445	0.524888	0.607584	0.543157	0.642337	0.600611	0.678803	0.719696			✓				✓							✓	✓	✓	✓
O75352	MPDU1	0.571954	0.615287	0.401389	0.300017	0.653065	0.608791	0.910697	0.885083	0.893487	0.742986	0.82883	0.854187										✓
O75354	ENTPD6							0.644617	0.626309	0.696125											✓							✓
O75362	ZNF217	0.831979	0.840832	0.787081	0.77184	0.832986	0.791729	0.848588	0.841002	0.841126	0.811554	0.851273	0.891833	✓										✓
O75367	MACROH2A1	0.833804	0.851848	0.792865	0.728148	0.798797	0.777624	0.89753	0.896077	0.892772	0.795063	0.82921	0.867208							✓				✓	✓
O75368	SH3BGRL	0.530131	0.380743		0.534189	0.620952	0.571688				0.846367	0.873661	0.905524							✓
O75369	FLNB	0.793125	0.786376	0.751404	0.489178	0.664587	0.645407	0.842198	0.824549	0.839137	0.606735	0.673676	0.719148			✓				✓								✓	✓
O75376	NCOR1	0.795204	0.67503	0.734611							0.789834	0.834262	0.835565			✓								✓					✓
O75379	VAMP4					0.821223	0.896317								✓				✓		✓							✓		✓
O75381	PEX14				0.10877	0.460282	0.578998										✓								✓				✓
O75385	ULK1							0.690644	0.665636	0.695833				✓					✓				✓						✓	✓
O75390	CS	0.681308	0.694595	0.616463	0.569426	0.69781	0.707018	0.780738	0.719776	0.749822	0.82684	0.872816	0.896577	✓						✓
O75394	MRPL33							0.699806	0.720588	0.801928	0.764827	0.793662	0.851178	✓								✓
O75396	SEC22B	0.851133	0.847828	0.767211	0.651144	0.761076	0.769889	0.735312	0.684577	0.723057	0.750079	0.748109	0.81609								✓		✓
O75400	PRPF40A	0.71489	0.755878	0.666279	0.647842	0.753815	0.741348	0.845346	0.799405	0.868095	0.78452	0.812215	0.848105											✓		✓
O75410	TACC1										0.40412	0.538545	0.627532			✓													✓
O75431	MTX2				0.288605		0.456671	0.526639	0.409864	0.502786				✓											✓
O75436	VPS26A	0.767927	0.790247	0.741529	0.543522		0.601595	0.705473	0.661766	0.679238	0.695367	0.775747	0.804738		✓				✓										✓	✓
O75438	NDUFB1	0.783919	0.785225	0.683434	0.822328	0.852354	0.859014	0.945546		0.945595	0.893239	0.882161	0.943406	✓										✓
O75439	PMPCB							0.72887	0.715859	0.670305				✓
O75448	MED24							0.833114	0.810389	0.835732														✓
O75449	KATNA1				0.595232		0.665208				0.831322	0.871406	0.904556			✓											✓
O75475	PSIP1	0.886946	0.893601	0.876646	0.586107	0.667801	0.726852	0.79544	0.763568	0.778109	0.773704	0.783285	0.848779											✓					✓
O75477	ERLIN1	0.59983	0.608904	0.445863	0.582322	0.705253	0.723653	0.742814	0.681816	0.715651	0.592054	0.66085	0.701588										✓
O75494	SRSF10	0.680471	0.730283	0.660988	0.561696		0.688314	0.787061	0.773231	0.80158	0.667478	0.706308	0.770083											✓					✓
O75503	CLN5	0.793301	0.83249	0.763923				0.766698	0.71603	0.773337					✓				✓	✓	✓		✓						✓
O75506	HSBP1	0.610248	0.607219	0.484288												✓								✓					✓
O75521	ECI2				0.440794	0.664124	0.617463				0.82261	0.846441	0.887751	✓			✓												✓
O75526	RBMXL2				0.53306		0.717089						0.916154													✓
O75530	EED				0.443967		0.664993	0.789381	0.734179	0.772357														✓					✓
O75531	BANF1	0.744464	0.705693		0.362438		0.618322																	✓					✓
O75533	SF3B1	0.688648	0.708459	0.652149	0.723509	0.796418	0.781545	0.723076	0.683551	0.703239	0.770863	0.83711	0.850256											✓	✓	✓
O75534	CSDE1	0.557123	0.636387	0.456543	0.419465	0.58446	0.552771	0.942165		0.949448	0.665979	0.738854	0.806251								✓							✓	✓
O75558	STX11										0.643098	0.761127	0.790129								✓							✓
O75582	RPS6KA5							0.77626	0.770553	0.82053														✓
O75586	MED6							0.816071	0.860009	0.831899														✓
O75592	MYCBP2				0.62556	0.678813	0.693253	0.669418	0.691814	0.730502	0.790503	0.810142				✓								✓					✓
O75608	LYPLA1	0.711282	0.713246	0.562451				0.806262	0.763806	0.810318	0.579701	0.684256	0.714409							✓			✓					✓	✓
O75616	ERAL1	0.674628	0.726249	0.678183	0.52629	0.670201	0.665015	0.78471	0.714933	0.7563	0.686236	0.714235	0.78842	✓															✓
O75626	PRDM1										0.908523	0.927364	0.944408											✓
O75643	SNRNP200	0.757576	0.729774	0.666182	0.529189	0.631164	0.648825	0.822873	0.806637	0.831098	0.732584	0.791712	0.822863											✓		✓
O75648	TRMU	0.765972	0.766966	0.748537	0.443848	0.591922	0.545657	0.750962	0.750636	0.664161	0.380075			✓
O75663	TIPRL	0.708372	0.725208	0.607663	0.644574	0.717013	0.735839	0.814009	0.763753	0.803367	0.687034	0.742654	0.776992																✓
O75676	RPS6KA4							0.524052	0.503225	0.584574														✓					✓
O75683	SURF6	0.712268	0.759045	0.723707	0.606563	0.712196	0.690995	0.867808	0.897681	0.868922	0.757566	0.830387	0.842948											✓	✓
O75691	UTP20	0.870993	0.918597	0.882465	0.597288	0.727895	0.738758	0.884313		0.894659														✓	✓			✓
O75694	NUP155	0.762547	0.734388	0.7589	0.303677	0.578923	0.488316	0.632367	0.724848	0.624017																			✓
O75695	RP2	0.538491	0.542475	0.309948	0.4809	0.584932	0.565366				0.436162	0.464509	0.659894			✓				✓	✓			✓				✓
O75717	WDHD1				0.361572	0.57318	0.519755	0.780074	0.769111	0.778924														✓
O75718	CRTAP	0.568037		0.504358	0.234998	0.414172	0.472645	0.715914	0.663431	0.671925	0.642721	0.705843	0.752214										✓
O75746	SLC25A12	0.800442	0.800377	0.765127	0.169496	0.361447	0.410749	0.722391	0.656977	0.655812	0.32131	0.492357	0.569716	✓
O75787	ATP6AP2	0.757965	0.771614	0.706311	0.371623	0.4189	0.555857	0.807507	0.761193	0.755499	0.651009	0.746345	0.756475		✓				✓	✓	✓		✓					✓		✓
O75791	GRAP2				0.43717	0.551913	0.557453																	✓				✓	✓	✓
O75792	RNASEH2A										0.655029	0.729586	0.771119											✓					✓
O75794	CDC123	0.677737		0.60682							0.790625		0.863045
O75821	EIF3G	0.604931	0.612514	0.490119				0.846538	0.822149	0.835068	0.636341	0.619516	0.683996																✓
O75822	EIF3J	0.533428	0.567166	0.410885							0.438902	0.543304	0.596793																✓
O75832	PSMD10	0.557149		0.380265	0.2711	0.383903	0.363122	0.770273	0.716451	0.741388	0.460173	0.546887	0.614323			✓		✓						✓					✓
O75844	ZMPSTE24	0.826349		0.802571	0.348904	0.514297	0.511375	0.78797	0.712989	0.746064	0.664733	0.742235	0.77089							✓			✓
O75845	SC5D	0.569915	0.660682	0.489882	0.551741	0.724547	0.719034	0.788906	0.806227	0.813226		0.775286	0.807542										✓
O75864	PPP1R37							0.798301	0.673384
O75874	IDH1	0.787292	0.799306	0.743129	0.66014		0.636345				0.692865	0.742876	0.784881	✓			✓			✓									✓
O75880	SCO1	0.708882	0.744788	0.56472										✓
O75882	ATRN							0.647605	0.585495	0.600381										✓								✓
O75884	RBBP9	0.269256	0.330848	0.276965																				✓
O75909	CCNK				0.710045	0.81148	0.774327	0.77165	0.769717	0.704049	0.350299	0.478281	0.515355											✓
O75911	DHRS3	0.714517	0.692819	0.615561																			✓					✓
O75914	PAK3	0.498193	0.540508	0.266976	0.225612	0.422004	0.45579				0.338853	0.570275	0.645696															✓	✓	✓
O75915	ARL6IP5	0.780385	0.80422	0.783085	0.715552	0.785739	0.803602	0.800367	0.778623	0.818182	0.528644	0.693538				✓							✓					✓
O75923	DYSF							0.817481	0.783685	0.76048						✓				✓							✓	✓		✓
O75925	PIAS1				0.211458	0.484189	0.504902				0.621033	0.632315	0.754514											✓
O75928	PIAS2				0.228638	0.478697	0.2746																	✓
O75934	BCAS2							0.85941	0.859411	0.857555	0.680337	0.762648				✓								✓	✓	✓	✓
O75937	DNAJC8	0.62713	0.614606	0.569561	0.620829		0.694168	0.826112	0.796237	0.799373	0.280897	0.483852	0.563092											✓					✓
O75940	SMNDC1	0.601474	0.643052	0.33103	0.514806	0.613607	0.656986	0.733851	0.67821	0.685015	0.876447	0.890153	0.909513											✓		✓
O75943	RAD17				0.393864	0.522687	0.524412	0.707283	0.661987	0.696047	0.532564	0.624957	0.680372											✓	✓
O75947	ATP5PD	0.731336	0.697602	0.716437										✓
O75953	DNAJB5							0.734877	0.68793	0.608689																			✓
O75964	ATP5MG	0.846793	0.83652	0.84956	0.812188	0.856832	0.878568	0.991654		0.991505	0.937974	0.939002	0.958124	✓
O76003	GLRX3	0.561661	0.514441	0.508521	0.406435	0.567409	0.561429	0.799371	0.746367	0.766131	0.604602	0.68774	0.751784																✓
O76021	RSL1D1	0.573413	0.655602	0.550226	0.679153	0.819686	0.814674	0.894258	0.914574	0.909258	0.703424	0.792899	0.83391												✓
O76024	WFS1							0.766693	0.7043	0.749577													✓
O76031	CLPX	0.725427	0.697311	0.631473				0.618906	0.457143	0.550901	0.605889	0.701556	0.758674	✓										✓					✓
O76041	NEBL	0.488507	0.194318	0.393203				0.790117	0.733735	0.746147						✓				✓
O76062	TM7SF2							0.730043	0.70891	0.73167													✓					✓
O76080	ZFAND5	0.899472	0.891953	0.878432	0.762456	0.804797	0.788709					0.858039
O76082	SLC22A5							0.705521	0.678154	0.707101										✓								✓	✓
O76094	SRP72	0.668705	0.638096	0.588717	0.679522	0.782728	0.750801	0.844431	0.853462	0.839334	0.762457	0.815883	0.853491										✓						✓
O76095	JTB	0.87458	0.883527		0.683957	0.774095	0.768511	0.937996	0.943262	0.93753	0.863296	0.864272	0.905075	✓		✓											✓	✓
O94762	RECQL5							0.756277	0.655503	0.690834														✓					✓
O94766	B3GAT3	0.635714	0.587282	0.559134				0.73409	0.696085	0.675846										✓	✓
O94768	STK17B				0.758341	0.798031	0.83712				0.668978	0.747845	0.79955			✓												✓
O94776	MTA2	0.756716	0.786471	0.722243	0.734147	0.807002	0.777746	0.898427	0.921586	0.911418	0.732764	0.810834	0.847808											✓
O94788	ALDH1A2	0.833985		0.787201							0.669425	0.731353	0.761131																✓
O94804	STK10							0.681804	0.633559	0.681551	0.748683	0.802834	0.820829							✓								✓	✓
O94811	TPPP	0.519989	0.573575	0.296238										✓		✓					✓								✓
O94822	LTN1							0.694585	0.631044	0.681135	0.609496	0.676933	0.726719																✓
O94826	TOMM70	0.689158	0.618037	0.571592	0.364144	0.599179	0.522486	0.788118	0.747146	0.773937	0.570556	0.657265	0.70523	✓						✓
O94830	DDHD2				0.35252	0.540125	0.537755				0.497063	0.51325				✓					✓						✓		✓
O94832	MYO1D							0.842513	0.854425	0.84816						✓				✓			✓					✓	✓	✓
O94842	TOX4	0.654004	0.657833	0.544886	0.712859	0.803289	0.750819	0.663983	0.576743	0.607731
O94851	MICAL2	0.608128	0.66068	0.514609
O94855	SEC24D							0.770366	0.78151	0.815831	0.609291	0.685861	0.773006										✓						✓
O94874	UFL1				0.270678	0.578528	0.499172	0.647676	0.515764	0.675727	0.448614	0.583052	0.660051										✓						✓
O94880	PHF14	0.772391	0.758987	0.723882	0.572303	0.662778	0.625662	0.701385	0.68051	0.705589														✓
O94887	FARP2							0.802117	0.764518	0.856933						✓													✓
O94888	UBXN7							0.735959	0.638176	0.685018													✓	✓					✓
O94901	SUN1							0.852164	0.851862	0.846212
O94903	PLPBP	0.76735	0.73401	0.732337							0.613145	0.7048																	✓
O94905	ERLIN2	0.708928	0.707575	0.627453	0.241188	0.45184	0.454318	0.83291	0.804569	0.828275	0.653332	0.710558	0.768644										✓					✓	✓
O94906	PRPF6	0.710368	0.647708	0.647482	0.570186	0.66258	0.713125	0.748359	0.712069	0.730523	0.674275	0.726103	0.783145											✓		✓
O94907	DKK1	0.957476	0.962282	0.976535																								✓		✓
O94913	PCF11	0.650708	0.608235	0.551336	0.697597	0.789283	0.792684	0.830039	0.773198	0.778373	0.802065	0.823949	0.861867	✓										✓
O94915	FRYL							0.781899	0.781697	0.80146	0.586483	0.752086
O94919	ENDOD1	0.544834	0.547568	0.543281	0.390457		0.660785		0.767242		0.57913	0.718818	0.799763							✓									✓
O94923	GLCE								0.661969												✓
O94925	GLS	0.603136	0.558429	0.558675	0.32852	0.598222	0.566841	0.673713	0.616299	0.648864	0.510322	0.591907	0.636312	✓															✓
O94952	FBXO21							0.701274	0.729437	0.720226																			✓
O94955	RHOBTB3							0.90021	0.888828	0.90608						✓				✓	✓							✓	✓
O94966	USP19										0.649957	0.727307	0.768208										✓						✓
O94967	WDR47	0.458668		0.331136												✓
O94972	TRIM37							0.867095	0.869249	0.832368							✓												✓
O94973	AP2A2	0.653853	0.705403	0.597261	0.433151	0.56868	0.571809	0.690657	0.65637	0.747601	0.594851	0.707016	0.763929		✓				✓		✓							✓	✓	✓
O94979	SEC31A	0.561912	0.562174	0.513413	0.281838	0.438283	0.409983	0.720548	0.682884	0.709821	0.585108	0.671788	0.743215										✓						✓
O94992	HEXIM1	0.71974	0.735855	0.640527	0.53218	0.670297	0.692282		0.680821	0.750757	0.439736	0.475063	0.640113											✓
O95067	CCNB2	0.811017	0.81809	0.778538	0.752251	0.826369	0.829802	0.773471	0.742262	0.794384	0.880114	0.926185	0.94061			✓											✓		✓
O95070	YIF1A				0.311746	0.613621	0.648465	0.852215	0.828683	0.850869											✓		✓
O95071	UBR5	0.25591	0.408919	0.0347043							0.80404	0.858456	0.883484											✓					✓
O95084	PRSS23	0.814974	0.817363	0.766944				0.963993		0.976782										✓			✓
O95104	SCAF4	0.632874	0.642602	0.561045	0.616126	0.698463	0.726432	0.747376	0.765168	0.726555	0.599735	0.664497	0.672247											✓
O95139	NDUFB6	0.789755	0.769153	0.786263	0.699563	0.725707	0.775659	0.848516	0.824472	0.852351				✓										✓
O95140	MFN2				0.385791	0.554733	0.609178	0.604975	0.671303	0.641963	0.435011		0.614881	✓		✓													✓
O95155	UBE4B								0.75307	0.750026
O95163	ELP1							0.775413	0.700853	0.735118																			✓
O95166	GABARAP	0.83754	0.840803	0.829021	0.715044	0.764566	0.812539	0.914188	0.899124	0.908686	0.899461	0.886599	0.934608		✓	✓			✓		✓		✓					✓	✓
O95168	NDUFB4							0.894306	0.928179	0.904732				✓										✓
O95169	NDUFB8	0.790913	0.79062	0.774784	0.854091	0.859933	0.915292				0.885621	0.828266	0.922243	✓									✓
O95182	NDUFA7	0.717623	0.742533	0.66491	0.335129	0.463908	0.44391	0.817958	0.767096	0.811272	0.543364	0.573762	0.680187	✓								✓
O95197	RTN3	0.695929	0.652888	0.433222	0.520874	0.677924	0.61253	0.904376	0.950296	0.943572	0.72431	0.774862	0.83113								✓		✓					✓
O95201	ZNF205	0.390951	0.402731	0.143736										✓
O95202	LETM1	0.786201	0.783831	0.754746	0.551212	0.681136	0.591526	0.768785	0.746286	0.751802	0.722536	0.765062	0.806737	✓
O95208	EPN2	0.543699	0.469382	0.406027				0.689045	0.6332	0.626193																		✓	✓	✓
O95210	STBD1		0.409631	0.210959				0.63135	0.529799	0.634016													✓					✓
O95218	ZRANB2	0.788894	0.847663	0.819823	0.696464	0.757692	0.777796	0.849431	0.843847	0.842746		0.822118	0.895846											✓
O95219	SNX4							0.730668	0.729726	0.764648	0.521158	0.608195	0.618897			✓												✓		✓
O95232	LUC7L3	0.696844	0.809401	0.725105	0.701071	0.795298	0.796108	0.827143	0.851137	0.864624	0.764722	0.842109	0.862369											✓		✓
O95235	KIF20A							0.816894	0.803919	0.803014		0.840513				✓					✓			✓
O95238	SPDEF							0.95596		0.95288
O95239	KIF4A				0.263926	0.535368	0.628726				0.601316	0.664905	0.650189			✓								✓					✓
O95243	MBD4		0.892796	0.846548				0.859415	0.853577		0.727577	0.766948	0.796839											✓
O95248	SBF1	0.368714	0.213534	0.0402479				0.572808	0.466454	0.535223	0.503813	0.588134	0.66336										✓	✓					✓
O95249	GOSR1	0.859133	0.864238			0.815411	0.800306	0.800993	0.756717	0.747644	0.71756	0.767336	0.807689								✓								✓
O95251	KAT7	0.840013	0.829342	0.808992	0.467416	0.6516	0.60874	0.820625	0.784748	0.842102	0.726096	0.791348	0.835419											✓					✓
O95258	SLC25A14							0.747969	0.790524	0.813397				✓														✓
O95260	ATE1	0.286598	0.320435	0.0104609							0.45188	0.536521	0.635885
O95273	CCNDBP1	0.591389	0.563578	0.513777																				✓
O95292	VAPB	0.282481	0.457217	0.149876	0.201725	0.482099	0.315271	0.742357	0.727337	0.717975	0.64596	0.755197									✓		✓					✓
O95298	NDUFC2							0.932551		0.912505	0.870167	0.895025	0.931889	✓	✓				✓									✓
O95299	NDUFA10	0.720451	0.737493	0.682329	0.814319	0.854294	0.862607	0.812834	0.779095	0.796985	0.897362	0.905144	0.923196	✓
O95319	CELF2	0.572747	0.616746	0.592126	0.409849	0.51688	0.486717	0.688346	0.655029	0.655046	0.657856	0.708803	0.791047											✓
O95340	PAPSS2							0.713222	0.661409	0.690298																			✓
O95347	SMC2	0.830403	0.814336	0.832167	0.683309	0.76644	0.740363				0.718184	0.753453	0.762335							✓				✓	✓				✓
O95352	ATG7							0.711933	0.708239	0.651966	0.495247	0.655886	0.712161			✓													✓
O95359	TACC2	0.550756	0.540766	0.454933												✓								✓				✓	✓
O95361	TRIM16	0.66827	0.645106	0.50876				0.740687	0.671327	0.754895														✓				✓	✓
O95363	FARS2	0.842366	0.849074	0.813779	0.66152	0.769102	0.799092	0.680141	0.540099	0.560691	0.73351	0.761892	0.787033	✓
O95365	ZBTB7A				0.313302	0.475831	0.464559	0.86577	0.834032	0.83456	0.584029	0.628309	0.680828
O95372	LYPLA2	0.820757	0.828489	0.786355	0.695261	0.714942	0.715149				0.502202	0.527227	0.647882							✓	✓								✓
O95373	IPO7				0.642723	0.756086	0.730417	0.854356	0.896327	0.837225														✓					✓
O95376	ARIH2	0.857403	0.83014	0.841531	0.332938	0.599668	0.551854				0.664441	0.774687	0.828625											✓
O95379	TNFAIP8				0.555427	0.687942	0.643905				0.484825	0.585961	0.601368											✓
O95391	SLU7	0.817956	0.8672	0.802244	0.544561	0.663573	0.675916	0.796749	0.752162	0.762033	0.673464	0.730977	0.79272											✓		✓			✓
O95394	PGM3	0.660898	0.613637	0.557686				0.803106	0.771633	0.797068	0.666813	0.767554	0.801686																✓
O95395	GCNT3	0.888319	0.884021	0.86973																✓	✓
O95402	MED26							0.458311	0.395238	0.492915														✓
O95409	ZIC2	0.887348	0.917393	0.892877							0.847358	0.896652	0.927915											✓
O95425	SVIL	0.572338	0.557392	0.324738				0.751852	0.780092	0.777088						✓												✓	✓
O95429	BAG4	0.248865	0.210799	0.126797																								✓	✓
O95433	AHSA1	0.527095	0.499082	0.410259	0.364447	0.555545	0.560278	0.846821	0.79099	0.81649	0.398404	0.499777	0.649733							✓			✓						✓
O95452	GJB6	0.855933	0.846654	0.824212	0.491908	0.594282	0.612165	0.800132	0.764739	0.7445	0.586473	0.679145	0.689218			✓												✓	✓
O95453	PARN	0.683969	0.656224	0.608476	0.42029	0.540776	0.566613	0.690962	0.659307	0.668677	0.554427	0.704343	0.712483											✓	✓				✓
O95456	PSMG1							0.86738	0.863508	0.863506											✓		✓	✓					✓
O95461	LARGE1							0.787665	0.758975	0.82137											✓
O95470	SGPL1	0.81773	0.850629	0.79812	0.621292	0.685842	0.676187	0.810332	0.792127	0.788464	0.718773	0.758329	0.801965										✓
O95471	CLDN7							0.906625	0.896991	0.90646																		✓
O95476	CTDNEP1							0.848419	0.840826	0.86042													✓
O95478	NSA2	0.661562	0.716313		0.673574	0.722421	0.725963	0.801906	0.840637	0.813008	0.841736	0.890407	0.936671												✓
O95479	H6PD									0.598074				✓									✓
O95486	SEC24A							0.618304		0.653754													✓						✓
O95503	CBX6	0.740128	0.767185	0.758383				0.938698		0.955538														✓
O95528	SLC2A10							0.891858	0.902931	0.900364																		✓	✓
O95563	MPC2	0.810508	0.8377	0.805078	0.385981	0.558983	0.574538		0.75222	0.758256				✓
O95573	ACSL3	0.796158	0.783856	0.738596	0.520545	0.667876	0.63716	0.787663	0.758086	0.747755	0.794696	0.843688	0.882002	✓			✓				✓		✓					✓
O95602	POLR1A							0.764085	0.747612	0.744345	0.910945	0.933459	0.973948											✓	✓
O95613	PCNT				0.602711	0.741214	0.727097	0.839444	0.86498	0.863555						✓											✓		✓
O95619	YEATS4							0.937052																✓
O95625	ZBTB11	0.699454	0.745656	0.673566	0.706338	0.787401	0.784975	0.846424	0.932137	0.909773	0.522203	0.711701	0.727691											✓	✓
O95628	CNOT4										0.685196	0.722592	0.70016																✓
O95639	CPSF4				0.638707	0.694581	0.728317	0.856257	0.808587		0.771765	0.748315	0.860601											✓
O95671	ASMTL							0.695678	0.579522	0.650133	0.473008	0.622735	0.716096																✓
O95674	CDS2							0.889022	0.83598	0.886792				✓									✓
O95696	BRD1				0.397521	0.598004	0.481219	0.776062	0.793436	0.803075	0.559651	0.596969	0.62602											✓
O95707	POP4				0.796554			0.835222	0.830671	0.836274		0.44458	0.651216											✓	✓
O95714	HERC2										0.624798	0.735228	0.728674			✓								✓				✓	✓
O95716	RAB3D							0.812638	0.774088	0.771431	0.416748	0.530504	0.602352		✓	✓			✓	✓								✓		✓
O95721	SNAP29	0.630418	0.626623	0.432352											✓	✓			✓		✓			✓			✓	✓	✓
O95747	OXSR1	0.610092	0.604386	0.428713	0.457428	0.593406	0.573236	0.663783	0.645706	0.631294	0.652372	0.664521	0.703907							✓									✓
O95749	GGPS1							0.644364	0.631334	0.692549														✓					✓
O95757	HSPA4L	0.549577	0.274782																										✓
O95758	PTBP3	0.8852	0.904815	0.854171	0.513933	0.661572	0.632677	0.729768	0.710842		0.812026	0.845142	0.875147
O95782	AP2A1	0.633623	0.638043	0.520422	0.255441	0.377746	0.338117	0.752192	0.760619	0.748407	0.72225	0.773024	0.825588		✓				✓		✓							✓	✓	✓
O95793	STAU1	0.866871	0.86225	0.826325	0.748922	0.815721	0.809725	0.73756	0.725309	0.735789	0.659267	0.690218	0.757316			✓				✓			✓					✓	✓
O95801	TTC4	0.583855	0.599568	0.442496	0.318641	0.451958	0.488327																	✓
O95810	CAVIN2	0.634579	0.670356	0.586574																				✓				✓	✓
O95817	BAG3	0.525179	0.60233	0.434116				0.809842	0.832362	0.799283	0.503706	0.612441	0.595956			✓													✓
O95822	MLYCD	0.596032	0.598258	0.585039	0.473098	0.596415	0.660114	0.708	0.702939	0.74227				✓			✓												✓
O95831	AIFM1	0.734136	0.810796		0.467519	0.599748	0.609957	0.826479	0.803293	0.796867	0.617475	0.7117	0.779795	✓															✓
O95833	CLIC3							0.792582	0.707109	0.800602										✓				✓
O95861	BPNT1	0.621886	0.581631	0.542736							0.556638	0.609548	0.701011																✓
O95863	SNAI1										0.858047	0.884043	0.925418											✓	✓				✓
O95864	FADS2	0.766859	0.861253	0.836498	0.889281	0.934978	0.937049				0.777199	0.863203	0.871743										✓					✓
O95870	ABHD16A										0.620412	0.737992	0.809144
O95873	C6orf47	0.501093		0.577021				0.922457	0.925574	0.911226
O95881	TXNDC12	0.566108	0.603055	0.478784	0.455105	0.599868	0.590003	0.768701	0.75767	0.701035	0.711291	0.783233	0.783285										✓
O95900	TRUB2	0.899726	0.902567	0.896214				0.865016	0.859768	0.866327	0.843599	0.866266	0.895133	✓
O95983	MBD3	0.764459	0.776027	0.735361	0.607463	0.672959	0.712696		0.677205		0.5123	0.680734	0.753685											✓
O95985	TOP3B				0.590775	0.664482	0.6325	0.788806		0.750677	0.684941	0.741942	0.799233
O95989	NUDT3				0.440338	0.540469	0.586989																						✓
O95990	FAM107A	0.860249	0.865459	0.825767							0.406016	0.505123	0.668035			✓								✓				✓
O95994	AGR2		0.975659					0.936423	0.931351	0.934001													✓
O95999	BCL10	0.472348	0.419987	0.319821											✓	✓			✓									✓	✓
O96000	NDUFB10	0.899145	0.90844	0.8881	0.916813	0.932789	0.943085	0.890878	0.891189	0.884661	0.870517	0.908386	0.911006	✓
O96005	CLPTM1	0.740547	0.794595	0.732374	0.435869	0.550459	0.56695	0.844871	0.848621	0.845335	0.415473	0.452389	0.596676															✓
O96008	TOMM40	0.635445	0.642946	0.60841	0.43734	0.606039	0.505711	0.607401	0.431954	0.629387	0.771546	0.800495		✓															✓
O96011	PEX11B	0.722486	0.755959	0.622785	0.223824	0.465011	0.426311	0.788429	0.790313	0.763547	0.540444	0.668824	0.702759	✓			✓							✓					✓
O96013	PAK4	0.666204	0.587897	0.604371	0.28934	0.40425	0.604944	0.838919	0.79731	0.804386	0.441698	0.60534	0.622603								✓								✓
O96028	NSD2							0.87874	0.903303	0.88289	0.505422		0.677898											✓	✓
P00156	MT-CYB				0.266946		0.48518	0.743114	0.834897	0.760398	0.574685	0.799791	0.716244	✓
P00167	CYB5A	0.553819	0.632928	0.499454				0.764727	0.653849	0.670544	0.212282	0.150692	0.52144	✓									✓						✓
P00338	LDHA	0.839182	0.834697	0.812539	0.808467	0.873225	0.861818	0.819372	0.792435	0.815879	0.899579	0.920294	0.924077							✓									✓
P00352	ALDH1A1	0.858804	0.87114	0.850817																✓									✓
P00367	GLUD1	0.782521	0.745789	0.760252	0.654985	0.740459	0.760257	0.747974	0.703656	0.726381	0.784801	0.831924	0.834944	✓									✓
P00374	DHFR				0.676897	0.719282	0.727606							✓															✓
P00387	CYB5R3	0.619351	0.578373	0.596317	0.572224	0.705289	0.685058	0.849811	0.792591	0.838452	0.821704	0.864429	0.894238	✓	✓				✓				✓						✓
P00390	GSR	0.717162			0.314622	0.526513	0.481316	0.635054	0.604783	0.665586	0.443429	0.558383	0.598481	✓						✓								✓	✓
P00491	PNP	0.670982	0.581848	0.597214	0.68246	0.755892	0.767691	0.737669	0.706049	0.709968	0.75379	0.7943	0.794464							✓									✓
P00492	HPRT1			0.797713	0.799631		0.849707	0.996843		0.996022										✓									✓
P00505	GOT2	0.824935	0.838927	0.762044	0.465752	0.617843	0.576714	0.574489	0.521626	0.529179	0.570787	0.620357	0.688993	✓						✓								✓
P00533	EGFR	0.626149	0.677321	0.606173																	✓		✓					✓		✓
P00558	PGK1	0.610871	0.558086	0.409731	0.663275	0.761718	0.744547	0.97418	0.957811	0.971463	0.709459	0.778745	0.802208							✓									✓
P00568	AK1	0.643973	0.618337	0.520232				0.80226	0.776785	0.788452	0.631801	0.66675	0.756197			✓				✓									✓
P00746	CFD										0.799009	0.84914	0.875818							✓
P00918	CA2							0.855881	0.863923	0.897207	0.831424	0.87566	0.874967							✓								✓	✓
P00966	ASS1							0.799491	0.764794	0.765308	0.743368	0.778062	0.814978	✓	✓				✓	✓			✓	✓					✓
P00973	OAS1							0.666072	0.549501	0.635936	0.817528	0.858982	0.862216	✓								✓	✓	✓					✓
P01011	SERPINA3							0.868606	0.868102	0.869799					✓				✓	✓
P01019	AGT				0.846907	0.89067	0.880547				0.781522	0.803633	0.869595							✓									✓
P01024	C3	0.768431		0.705927							0.679354	0.70032	0.756902		✓				✓	✓			✓					✓
P01033	TIMP1	0.500732	0.484564	0.281876							0.678834	0.73178	0.776263							✓			✓
P01034	CST3	0.605149	0.600197					0.760557	0.742717	0.818633	0.844819	0.866441	0.872214							✓	✓		✓					✓
P01106	MYC							0.928867		0.964142				✓									✓	✓	✓
P01111	NRAS	0.49675		0.276263	0.686269	0.778937	0.777238	0.866911	0.83917	0.808924	0.76269	0.794037	0.831808							✓	✓		✓					✓	✓
P01116	KRAS							0.661378	0.546996	0.653304	0.458465	0.57701	0.67509	✓							✓		✓					✓	✓
P01730	CD4										0.883868	0.918981	0.933456										✓					✓		✓
P01737	TRAV8-4				0.586331	0.707992	0.681141																					✓
P01850	TRBC1				0.871122	0.901618	0.91763																					✓
P02545	LMNA	0.742482	0.768111	0.669679	0.434476	0.488615	0.404008	0.832177	0.766059	0.821472	0.538689	0.592283	0.676394			✓								✓					✓
P02647	APOA1	0.759695	0.730522					0.775395	0.75303	0.749399	0.800215	0.780816	0.855418							✓			✓					✓	✓	✓
P02655	APOC2										0.85259	0.866696	0.916949																	✓
P02675	FGB	0.919991	0.937827	0.918766																✓			✓					✓
P02679	FGG		0.283073	0.41305																✓			✓					✓
P02686	MBP										0.80861	0.82266	0.870515															✓	✓
P02771	AFP							0.805766	0.592756	0.841949													✓
P02786	TFRC	0.622002	0.630154	0.598094	0.674696	0.744319	0.747569	0.820473	0.833711	0.827207	0.804519	0.847784	0.896491	✓						✓								✓		✓
P02792	FTL	0.591556	0.661834	0.562046							0.536172	0.61673	0.635539		✓				✓	✓									✓
P02794	FTH1							0.739031	0.718042	0.746668					✓				✓	✓									✓
P03372	ESR1								0.976837												✓			✓				✓	✓
P03886	MT-ND1	0	0.467618	0	0		0							✓
P03891	MT-ND2	0.252133	0.871421	0.306042	0.245613	0.851606	0.349961							✓
P03973	SLPI	0.828096	0.836611								0.862487	0.880884	0.925644							✓	✓
P04035	HMGCR							0.743058	0.744711	0.754253							✓						✓
P04040	CAT										0.812697	0.837932	0.885031	✓	✓		✓		✓	✓	✓		✓					✓	✓
P04049	RAF1				0.257342	0.500776	0.479299	0.890688	0.835331	0.889693	0.611482	0.690702	0.721219	✓							✓							✓	✓
P04053	DNTT				0.85425	0.902491	0.895674																	✓					✓
P04062	GBA							0.850003	0.8287	0.821422	0.742679	0.802277	0.858457		✓				✓	✓	✓		✓
P04066	FUCA1								0.550852	0.509583	0.451392	0.585136	0.653639		✓				✓	✓
P04075	ALDOA	0.808962	0.82535	0.750285	0.789168	0.853062	0.830114	0.740354	0.710423	0.727654	0.704546	0.77673	0.812024			✓				✓									✓
P04080	CSTB	0.667172	0.681307	0.593037	0.403526	0.312107	0.449776	0.768948	0.708573	0.751279	0.351704	0.483928	0.504252							✓					✓				✓
P04083	ANXA1	0.976947	0.979327		0.643939	0.735466	0.708482	0.625317	0.651802	0.625216	0.62316	0.678739	0.723402			✓				✓				✓				✓	✓	✓
P04114	APOB	0.577409	0.625839	0.377377	0.415334	0.513548	0.509322	0.871487	0.876156	0.840607					✓				✓	✓			✓					✓	✓	✓
P04150	NR3C1	0.752213	0.777196	0.693238							0.600258	0.653235	0.709304	✓		✓								✓					✓
P04156	PRNP							0.84863	0.846996	0.846867	0.657816	0.666288	0.741699	✓						✓	✓		✓					✓	✓
P04179	SOD2	0.562986	0.554118	0.469344							0.577323	0.653389	0.680887	✓						✓
P04181	OAT	0.755085	0.778508	0.649167	0.243906	0.522268	0.511035	0.780659	0.666031	0.735919	0.647535			✓										✓
P04183	TK1			0.921865	0.734711	0.798609	0.797999	0.933829		0.927109	0.906943	0.924891	0.941841																✓
P04233	CD74										0.7077	0.737733	0.815936		✓				✓	✓	✓		✓					✓		✓
P04406	GAPDH		0.927293	0.881366	0.762899	0.834015	0.813037	0.847013	0.812771	0.848805	0.725843	0.791963	0.822575			✓				✓								✓	✓
P04439	HLA-A				0.387598	0.579758	0.510323													✓	✓		✓					✓		✓
P04632	CAPNS1	0.723047	0.698132	0.605638	0.573032	0.679779	0.669731	0.87195	0.874737	0.866157	0.753946	0.809257	0.849091							✓								✓	✓
P04637	TP53	0.731336	0.765214	0.765689					0.815185	0.740687				✓		✓							✓	✓	✓		✓		✓
P04733	MT1F										0.694445	0.628835	0.802073
P04792	HSPB1	0.491098	0.517145	0.351021				0.823366	0.809138	0.790452	0.775433	0.825924	0.81826			✓		✓		✓								✓	✓
P04818	TYMS	0.884379	0.898898	0.86262	0.751832	0.82608	0.811078				0.811441	0.911567	0.940879	✓											✓				✓
P04843	RPN1	0.6372	0.684192	0.622931	0.303173	0.488271	0.482999	0.751764	0.65965	0.683493	0.515772	0.648803	0.667837										✓						✓
P04844	RPN2	0.781578	0.810991	0.725973	0.589369	0.709939	0.695752	0.840549	0.815371	0.829278	0.721802	0.799674	0.856288						✓				✓	✓
P04899	GNAI2		0.435615	0.493389	0.441883	0.554175	0.552004	0.859182	0.83906	0.852269	0.59958	0.67373	0.747403			✓				✓				✓			✓	✓	✓
P04920	SLC4A2	0.747577	0.755595	0.70453																								✓
P04921	GYPC				0.574018		0.694992									✓												✓
P05023	ATP1A1	0.528631	0.574074	0.457678				0.740053	0.734702	0.721333	0.659115	0.678782	0.768751							✓	✓		✓					✓
P05026	ATP1B1	0.88554	0.888794	0.880493				0.85055	0.837445	0.842835	0.704427	0.754811	0.796066							✓								✓
P05067	APP	0.650445	0.663553	0.613971				0.817947	0.807438	0.801775	0.528939	0.556614	0.667265	✓	✓	✓			✓	✓	✓		✓					✓	✓	✓
P05091	ALDH2										0.833984	0.875816	0.904218	✓						✓
P05107	ITGB2										0.534876	0.640202	0.726314							✓								✓
P05114	HMGN1	0.910157	0.891959	0.893306	0.766136	0.778003	0.779914	0.923251	0.931359	0.92774	0.870203	0.817493	0.91455											✓
P05121	SERPINE1	0.865741	0.905179	0.851623																✓								✓
P05129	PRKCG										0.502914	0.501566	0.738363															✓	✓
P05141	SLC25A5	0.829046	0.910001	0.898697	0.718604	0.795434	0.800789	0.906387	0.907693	0.911509	0.80305	0.839098	0.873779	✓		✓												✓
P05161	ISG15				0.358349	0.576658	0.431559	0.734367	0.684717	0.667236												✓		✓					✓
P05198	EIF2S1	0.57088	0.583256	0.494694	0.566589	0.64102	0.674911	0.755984	0.725833	0.709734	0.376676	0.547493	0.642782							✓									✓
P05204	HMGN2				0.787993		0.840869	0.903459	0.905888	0.884672	0.960214	0.901636	0.978228
P05386	RPLP1	0.743333						0.73029	0.697211	0.675141	0.430546	0.542819	0.703358									✓							✓
P05387	RPLP2	0.731399	0.743036	0.634467	0.818096	0.845607	0.853779	0.839536	0.824874	0.828783	0.825551	0.835954	0.883832							✓		✓							✓
P05388	RPLP0	0.876029	0.894657	0.850025	0.764961	0.832554	0.828936	0.848123	0.817211		0.68387	0.748815	0.853255							✓		✓	✓						✓
P05455	SSB	0.703772	0.715148	0.620969	0.351997	0.569351	0.546731	0.827566	0.80634	0.821701	0.632075	0.689565	0.71478
P05556	ITGB1	0.749213	0.753346	0.674978	0.411882	0.666332	0.590223	0.777723	0.798467	0.788274	0.327844	0.440506	0.562148							✓								✓		✓
P05771	PRKCB				0.596712	0.711071	0.72353				0.581582	0.671598	0.738028			✓				✓				✓				✓	✓
P06127	CD5				0.657638	0.754357	0.756096																					✓
P06280	GLA							0.834305	0.849608	0.812603	0.726339	0.782239	0.848534		✓				✓	✓	✓
P06396	GSN	0.598924	0.578201	0.455063				0.775073	0.736393	0.752819	0.42818	0.498732	0.653279			✓				✓								✓	✓
P06400	RB1	0.85263	0.878672		0.661073	0.763846	0.757909	0.836421	0.815068	0.824129	0.662943	0.745869	0.800371			✓								✓					✓
P06493	CDK1	0.643366	0.683601	0.525462	0.516249	0.674339	0.653458	0.839059	0.770548	0.793837	0.804169		0.868849	✓		✓				✓			✓	✓			✓		✓
P06576	ATP5F1B	0.76024	0.743162	0.66194	0.611102	0.793725	0.75991	0.817488	0.805424	0.788332	0.768913	0.818361	0.869153	✓						✓								✓
P06703	S100A6	0.595351	0.60946	0.463373							0.675611	0.674029	0.773322							✓								✓	✓
P06730	EIF4E	0.589019	0.553596	0.420449	0.395981	0.523004	0.451274	0.733432	0.710922	0.761987	0.449226	0.587374	0.621956							✓									✓
P06733	ENO1	0.81269	0.810702	0.782299	0.782947	0.831375	0.831399	0.899944	0.882852	0.883599	0.714069	0.762396	0.811003							✓								✓	✓
P06737	PYGL				0.886369	0.909795	0.907251	0.789716	0.783496	0.800939	0.856924	0.878415	0.905171							✓									✓
P06744	GPI	0.847731	0.853908	0.816084	0.772505	0.804401	0.801591	0.899188	0.896943	0.879082	0.820429	0.849951	0.885794							✓				✓				✓	✓
P06746	POLB										0.452386	0.560477	0.624578			✓								✓
P06748	NPM1	0.858836	0.853674	0.802175	0.561034	0.698689	0.711728	0.861045	0.842194	0.84542	0.81531	0.861977	0.882059			✓								✓	✓		✓		✓
P06753	TPM3	0.703123	0.570386													✓				✓									✓
P07099	EPHX1	0.802847	0.852174	0.814387					0.729322	0.782698	0.689951	0.78205	0.771677										✓
P07108	DBI	0.764286	0.758054	0.728228	0.347455		0.559013	0.905581	0.890328	0.903058	0.685227	0.697013	0.795748							✓	✓		✓
P07195	LDHB	0.8862	0.895925	0.845914	0.649526	0.748543	0.726461				0.855185	0.878183	0.903539	✓						✓									✓
P07199	CENPB	0.56719	0.584077	0.581772	0.683	0.801113	0.76107	0.71814	0.687874	0.685579														✓
P07203	GPX1										0.524181	0.644819		✓															✓
P07205	PGK2	0.790421	0.765279	0.712137	0.705024	0.778778	0.755393	0.803759	0.77774	0.785053	0.716043	0.789685	0.801444							✓									✓
P07237	P4HB	0.572537	0.570399	0.481387	0.379608	0.601136	0.570536	0.733986	0.70559	0.71657	0.44469	0.563822	0.675472			✓				✓			✓					✓	✓
P07305	H1-0	0.625501	0.673499	0.616376	0.508863	0.633273	0.627564	0.862745	0.839419	0.882419	0.779759	0.81529	0.846669			✓					✓			✓
P07311	ACYP1	0.521125	0.563534	0.433545							0.406071		0.486998
P07355	ANXA2	0.647265	0.646948	0.520671				0.73214		0.738567	0.366958	0.547115	0.462852		✓				✓	✓								✓		✓
P07384	CAPN1				0.521472	0.696341	0.649102							✓	✓				✓	✓								✓	✓
P07438	MT1B										0.89122	0.620063	0.957983
P07602	PSAP	0.555143	0.556558	0.601758	0.493213	0.614756	0.598096	0.782523	0.751837	0.75706	0.416232	0.560836	0.595381		✓				✓	✓								✓		✓
P07686	HEXB	0.686842	0.722334	0.601977	0.531779	0.653344	0.607757	0.803905	0.735722	0.805144	0.623961	0.699061	0.765565		✓				✓	✓
P07711	CTSL	0.852146		0.860908						0.939868					✓				✓	✓	✓							✓		✓
P07737	PFN1	0.854089	0.870075	0.7863	0.681469	0.751015	0.725081	0.845209	0.810442	0.834677	0.814593	0.811754	0.872782			✓				✓									✓
P07741	APRT										0.615759	0.613498	0.704836							✓				✓					✓
P07766	CD3E				0.622677	0.717653	0.707437														✓		✓					✓
P07814	EPRS1	0.692985	0.694156	0.617626	0.824589	0.86443	0.861927	0.776924	0.792826	0.754977	0.759711	0.808224	0.848913															✓	✓
P07858	CTSB	0.674454	0.70399	0.632942							0.750642	0.790504	0.834457		✓				✓	✓								✓		✓
P07864	LDHC	0.827132	0.832753	0.803805	0.491398	0.6977	0.693551				0.815273	0.838279	0.876011							✓									✓
P07900	HSP90AA1	0.669328	0.749833	0.576642	0.517483	0.649789	0.626728	0.829823	0.839399	0.857315	0.565851	0.663009	0.720721	✓	✓				✓	✓				✓				✓	✓
P07910	HNRNPC	0.787923	0.789913	0.755963	0.503027	0.655209	0.655877	0.688481	0.541312	0.635013	0.679228	0.713329	0.782482			✓				✓				✓		✓			✓
P07947	YES1							0.749698	0.66273	0.715503	0.960579	0.951314				✓				✓	✓							✓	✓
P07948	LYN							0.654307	0.624162	0.623871	0.672948	0.72334	0.735739	✓	✓				✓	✓	✓							✓	✓
P07949	RET										0.666723	0.733546	0.799653															✓		✓
P07951	TPM2	0.75822	0.712804	0.717747												✓													✓
P07954	FH				0.521881	0.691959	0.694527	0.801843	0.746223	0.788524	0.739601	0.690569	0.761193	✓						✓									✓
P08047	SP1	0.764938	0.710039	0.729699	0.723071	0.777916	0.768336	0.803695	0.798215	0.830793	0.800665	0.865351	0.902306											✓
P08048	ZFY				0.221706	0.313667	0.45665																	✓	✓
P08133	ANXA6				0.446926	0.559326	0.558627	0.724156	0.688944	0.734739	0.484219	0.634885	0.676513	✓	✓				✓	✓										✓
P08134	RHOC	0.646434	0.602763	0.626374				0.618968	0.409404	0.598563						✓				✓			✓					✓	✓
P08183	ABCB1	0.789958	0.771263	0.695011	0.749573	0.77167	0.835466	0.89376	0.781528	0.909839										✓				✓				✓
P08195	SLC3A2	0.668748	0.642238	0.554399	0.438497	0.57488	0.591545	0.869141	0.770672	0.835721	0.662714	0.598476	0.763952		✓				✓	✓				✓				✓
P08236	GUSB							0.771939	0.780131	0.761688	0.851554	0.90179	0.91012		✓				✓	✓
P08238	HSP90AB1	0.687707	0.701302	0.531195	0.647011	0.72675	0.714465	0.779342	0.746375	0.723643	0.58805	0.641392	0.676632	✓	✓				✓	✓				✓				✓	✓
P08240	SRPRA	0.602785		0.522077				0.698164	0.655112	0.66175	0.580055	0.685621	0.730781							✓			✓
P08243	ASNS	0.78431	0.780726	0.757145	0.759341	0.812824	0.814639	0.778362	0.754209	0.755014	0.817808	0.85339	0.885313																✓
P08311	CTSG				0.883231	0.924366	0.919163				0.915077	0.938466	0.955447		✓				✓	✓								✓	✓
P08559	PDHA1							0.825256	0.809278	0.8252	0.876983	0.909807	0.934327	✓											✓
P08567	PLEK				0.789521	0.810327					0.833902	0.846037	0.884181															✓	✓
P08574	CYC1							0.88537		0.879465			0.819658	✓
P08575	PTPRC				0.572003	0.705363	0.702489				0.659226	0.713848	0.764187							✓								✓
P08579	SNRPB2	0.869632	0.860875	0.83861	0.798333	0.840238	0.828619	0.911544	0.910462	0.899191	0.832236	0.846226	0.8706											✓	✓	✓
P08603	CFH	0.723092	0.743266	0.638726																✓
P08621	SNRNP70	0.781882		0.84142	0.655666	0.734501	0.749873	0.865585	0.843405	0.860709	0.672782	0.716317	0.772829											✓		✓
P08631	HCK										0.631515	0.730404	0.777264		✓	✓			✓		✓							✓	✓
P08648	ITGA5	0.587525	0.590907	0.443248							0.446611	0.538149	0.592701								✓		✓					✓
P08651	NFIC	0.714694	0.730524	0.682502					0.798799	0.728601														✓	✓
P08670	VIM	0.707356	0.712247	0.69535	0.842938	0.882627	0.891965				0.807435	0.830777	0.844968			✓	✓			✓								✓	✓
P08708	RPS17	0.886719	0.910785		0.876257	0.883709	0.91593			0.988272	0.946476	0.921442	0.973672									✓		✓					✓
P08754	GNAI3							0.679349	0.661846	0.687863					✓	✓			✓	✓	✓		✓				✓	✓
P08758	ANXA5	0.974717			0.368	0.526163	0.54742	0.84207	0.810211	0.831965	0.662573	0.757012	0.711677							✓								✓	✓
P08865	RPSA	0.866535		0.87845	0.917683	0.932657	0.925015	0.942727		0.963274	0.938475	0.946673	0.970768							✓		✓		✓				✓	✓
P08910	ABHD2	0.554292	0.629805	0.524569																								✓
P08922	ROS1	0.833878	0.883132	0.913673	0.740999	0.821148	0.884247				0.741011	0.633838	0.884905															✓
P08962	CD63	0.736961	0.729461	0.608104	0.439309	0.726586	0.698372	0.847943	0.814526	0.841295	0.783761	0.796724	0.849234		✓				✓	✓				✓				✓		✓
P09001	MRPL3	0.780226	0.807299	0.776736				0.907556	0.915077	0.905722	0.834058	0.897252	0.9308	✓								✓
P09012	SNRPA	0.820698	0.796848	0.79994	0.791634	0.820076		0.939438	0.913809	0.936333	0.855394	0.85429	0.88573											✓		✓
P09038	FGF2	0.721719	0.711399	0.635304
P09110	ACAA1							0.716343	0.656836	0.712693							✓												✓
P09132	SRP19	0.739013	0.730563	0.692826	0.381432	0.51728	0.493625	0.832929	0.78003	0.780288	0.489582	0.505094	0.576964											✓	✓				✓
P09211	GSTP1	0.58366	0.644729	0.487432	0.496149	0.669027	0.63141				0.536698	0.762894	0.788502	✓						✓									✓
P09234	SNRPC	0.636725	0.660883	0.495423	0.791718	0.807271	0.84854	0.943819		0.947672	0.813947	0.744783	0.923417											✓		✓
P09237	MMP7	0.775987	0.833837																	✓
P09382	LGALS1	0.736245	0.811388	0.565113				0.756625	0.698135	0.694714	0.702969	0.733236	0.793718							✓			✓
P09417	QDPR	0.608752	0.655818	0.504853	0.349559	0.583718	0.567206													✓									✓
P09429	HMGB1	0.955954	0.955543	0.87157	0.566758	0.656337	0.678051	0.782549	0.713555	0.780186	0.679553	0.691768	0.786709											✓				✓		✓
P09467	FBP1							0.690869	0.611068	0.691149		0.825155	0.827438							✓									✓
P09488	GSTM1										0.632097	0.739566	0.807069																✓
P09493	TPM1	0.800304	0.777569	0.736413												✓												✓	✓
P09496	CLTA	0.643098	0.653702	0.520229	0.356432	0.528609	0.532588	0.851097	0.836655	0.828891					✓	✓			✓		✓							✓	✓	✓
P09497	CLTB	0.594562	0.589528	0.296701				0.67487	0.562975	0.627713											✓							✓	✓
P09525	ANXA4	0.835699	0.84478	0.83291	0.428701	0.659264	0.486516	0.738085	0.687551	0.74847	0.854308	0.895047	0.912184							✓								✓
P09543	CNP	0.703817	0.700165	0.660164	0.721862	0.799357	0.793191	0.693989	0.24418	0.634225	0.563111	0.662633	0.740716	✓		✓				✓								✓
P09601	HMOX1	0.900284	0.881554	0.867963										✓									✓	✓	✓			✓	✓
P09622	DLD	0.750552	0.751464	0.726668	0.621584	0.695879	0.701253	0.86264	0.862665	0.86818	0.735327	0.782064	0.818365	✓					✓
P09651	HNRNPA1	0.612875	0.607821	0.533269	0.529701	0.665332	0.635378	0.853848	0.861096	0.860292	0.72796	0.769935	0.816921							✓				✓		✓
P09661	SNRPA1	0.507092	0.500294	0.361821				0.768654	0.761236	0.780892														✓		✓
P09668	CTSH							0.790355	0.780251	0.76491	0.786208				✓				✓	✓									✓	✓
P09669	COX6C	0.922015	0.914003	0.942016	0.927783	0.877494	0.954109	0.945402	0.932688	0.960781	0.842949	0.839407	0.895062
P09693	CD3G				0.671046	0.714646	0.733845																					✓	✓
P09874	PARP1	0.600351	0.568611	0.473189	0.406091	0.561737	0.523712	0.757316	0.743522	0.732522	0.66724	0.712094	0.77041	✓										✓	✓
P09914	IFIT1	0.514078	0.442683	0.450347	0.255544	0.355159	0.416029	0.51902	0.444455	0.60724	0.416363	0.470547	0.587312																✓
P09936	UCHL1	0.706267	0.74405	0.601604																			✓	✓				✓	✓
P09960	LTA4H	0.70283	0.721171	0.569887	0.688799	0.764676	0.716022	0.820731	0.790626	0.776726	0.663273	0.71539	0.75229							✓				✓					✓
P09972	ALDOC	0.681372	0.646799	0.576245				0.868647	0.853872	0.860104	0.780047	0.842909	0.84375			✓				✓									✓
P0C7P0	CISD3	0.764404	0.834384	0.723797	0.520053	0.619084	0.653755				0.708859	0.749628	0.844605	✓
P0C7P4	UQCRFS1P1	0.748718	0.765757	0.725637	0.514389	0.598899	0.614558	0.701184	0.542698	0.663079	0.520213	0.638107	0.695341	✓
P0C7X2	ZNF688							0.832187	0.846826	0.877362
P0CG08	GPR89B							0.778804	0.777703	0.800893											✓
P0CG48	UBC	0.8406	0.871296	0.828241	0.79663	0.841008	0.842117	0.780082	0.727814	0.770447	0.786783	0.831546	0.858696	✓						✓			✓	✓				✓	✓	✓
P0DI81	TRAPPC2										0.760806	0.797477	0.8699								✓		✓	✓					✓	✓
P0DJ07	PET100				0.802516	0.846072	0.835627			0.959043	0.880931	0.885153	0.937467	✓
P0DKX0	ZNF728							0.901328	0.868812	0.87799
P0DME0	SETSIP							0.725137	0.703675	0.74155														✓
P0DMU7	CT45A6	0.56822	0.53075	0.462558
P0DMV9	HSPA1B	0.389416	0.533997	0.284235	0.282831	0.479523	0.430016	0.673646	0.589205	0.665462	0.43679	0.502009	0.491025	✓		✓				✓			✓	✓			✓	✓	✓
P0DN76	U2AF1L5	0.755723	0.814706	0.759956	0.814213	0.87252	0.884542	0.930116		0.967703	0.808784	0.874848	0.912182
P0DP24	CALM2									0.836039	0.647071	0.567053	0.766077			✓											✓	✓	✓
P0DP74	DEFB130A							0.561875	0.57298	0.44375																			✓
P0DPB5	POLR1D	0.794114	0.720331		0.743094	0.792646	0.816974	0.886485	0.886887	0.921832	0.82747	0.806414	0.900648
P0DPI2	GATD3A	0.457523		0.28749				0.782016	0.745766	0.77037				✓
P0DTU3	TRA				0.806829	0.855054	0.870482																					✓
P0DTU4	TRB				0.730272	0.801615	0.814208																					✓
P10074	ZBTB48							0.84075	0.824039	0.838155	0.581989	0.657761	0.750567
P10155	RO60	0.847358	0.846328	0.797036	0.429745	0.601108	0.636188	0.807273	0.766176	0.787407	0.798293	0.835592	0.86729											✓					✓
P10243	MYBL1										0.84483	0.856057	0.919525											✓
P10275	AR											0.669431												✓				✓	✓
P10276	RARA							0.646773	0.6413	0.654509						✓								✓	✓				✓
P10398	ARAF							0.845102	0.833365	0.831188				✓															✓
P10412	H1-4	0.816834	0.801606	0.896881	0.784571	0.675922	0.883227	0.887434	0.789055	0.925937	0.874435	0.750777	0.938399
P10515	DLAT	0.520986	0.553215	0.288913		0.49064	0.330517	0.75488	0.704568	0.724603	0.485013	0.631417	0.687961	✓
P10586	PTPRF							0.759168	0.707589	0.692503	0.683577	0.760609	0.816621							✓								✓
P10589	NR2F1	0.511083	0.501632	0.410661					0.62981	0.758245														✓					✓
P10599	TXN	0.628517	0.526296		0.683912	0.74817	0.74969	0.935457	0.925565	0.938426	0.706323		0.806381							✓				✓					✓
P10606	COX5B	0.682788	0.659255	0.619723				0.869222	0.875129		0.775319	0.803333		✓
P10619	CTSA	0.791528	0.795269	0.710986	0.211498	0.394221	0.25744	0.701645	0.68455	0.685339	0.893321	0.899809			✓				✓	✓			✓
P10620	MGST1		0.881657	0.86905				0.938665	0.94748	0.951366	0.842435	0.879547	0.892989	✓	✓		✓		✓				✓					✓
P10636	MAPT							0.791355	0.765547	0.761191				✓		✓								✓				✓	✓
P10644	PRKAR1A	0.818035	0.835682	0.75502	0.333515	0.517868	0.553438	0.864571	0.853547	0.872989	0.827431	0.863393	0.898306			✓											✓	✓	✓	✓
P10646	TFPI	0.91868	0.922335	0.934406																			✓					✓
P10720	PF4V1							0.732425	0.694122	0.684742
P10768	ESD	0.796888	0.783317	0.741258	0.542848	0.661963	0.659421	0.909957	0.873748	0.878973	0.647733	0.726706	0.761216							✓			✓						✓
P10809	HSPD1	0.378995	0.52031	0.308237	0.375611	0.568382	0.52975	0.735062	0.700767	0.709882	0.569994	0.648218	0.709168	✓						✓								✓	✓	✓
P10826	RARB							0.762941	0.784779	0.767995														✓
P10909	CLU	0.823836	0.825686	0.805277				0.771702	0.801256	0.780399				✓		✓				✓	✓		✓						✓
P10914	IRF1							0.785536	0.77005	0.795505														✓					✓
P11021	HSPA5	0.649762	0.660221	0.490747	0.346186	0.48654	0.503971	0.699717	0.700892	0.72516	0.45524	0.522456	0.579137	✓						✓			✓					✓	✓
P11142	HSPA8	0.548497	0.595336	0.416013	0.456289	0.615192	0.582077	0.800929	0.790715	0.803182	0.487003	0.591792	0.615766		✓				✓	✓				✓	✓	✓		✓	✓	✓
P11166	SLC2A1	0.789303	0.849789	0.902105	0.795142	0.877368	0.772306	0.746368	0.712991	0.717138	0.920956	0.95079	0.940263			✓				✓	✓							✓	✓
P11171	EPB41				0.544504	0.655753	0.672763	0.636646	0.534685	0.633542	0.502916	0.597025	0.6027			✓								✓				✓	✓
P11172	UMPS	0.633187	0.637381	0.535442	0.475734	0.541564	0.53976	0.784055	0.767721	0.75405	0.656011	0.705235	0.738229																✓
P11182	DBT	0.532163	0.604072	0.412682	0.415935	0.52101	0.527138	0.676859	0.610798	0.662303				✓		✓													✓
P11216	PYGB		0.839506		0.451618	0.606599	0.559911	0.783432	0.731733	0.756435	0.822318	0.890899	0.909634		✓				✓	✓
P11233	RALA	0.64438	0.686677	0.66439	0.153783	0.373452	0.445685		0.681587		0.626078	0.687297	0.717114	✓						✓								✓
P11234	RALB	0.531579	0.602948	0.550699	0.273816	0.473765	0.45447	0.730643	0.665864	0.702017	0.860947	0.873296	0.885765							✓								✓
P11274	BCR										0.298349	0.559476								✓								✓	✓
P11279	LAMP1							0.775297	0.762713	0.780971	0.334749	0.381732	0.552069		✓				✓	✓								✓	✓	✓
P11387	TOP1	0.693261	0.675285	0.63808	0.474564	0.6352	0.589339	0.837591	0.804601	0.825194	0.729989	0.790473	0.818066											✓	✓
P11388	TOP2A	0.812551	0.813161	0.806226	0.747706	0.816599	0.808963	0.847602	0.834444	0.820571	0.861633	0.890063	0.911592			✓								✓	✓
P11413	G6PD	0.753514	0.763527	0.649228	0.45049	0.592484	0.604715	0.762015	0.685175	0.714224	0.486127	0.582857	0.679552			✓				✓							✓	✓	✓
P11474	ESRRA							0.733609	0.730905	0.699206	0.512277	0.589441	0.720566			✓								✓	✓
P11498	PC							0.548186	0.46566	0.484278				✓															✓
P11586	MTHFD1	0.581489	0.592212	0.443779	0.493965	0.637071	0.358712	0.872489	0.886684	0.88075	0.639964	0.646797	0.760512	✓						✓									✓
P11712	CYP2C9				0.794776	0.852591	0.869231				0.708398	0.776749	0.841864										✓					✓
P11717	IGF2R										0.547106	0.656335	0.764694							✓	✓							✓		✓
P11766	ADH5	0.638226	0.66021	0.616785	0.663524	0.741033	0.76282	0.871597	0.872517	0.878047	0.561504	0.597377	0.696672	✓						✓									✓
P11802	CDK4	0.684975	0.676178	0.643369	0.384515	0.539741	0.548307				0.567813		0.703671											✓	✓				✓
P11831	SRF				0.504519	0.675483	0.720639																	✓
P11908	PRPS2	0.621492	0.658546	0.548829				0.539978	0.373635	0.539419	0.622545	0.705603	0.784079
P11940	PABPC1	0.587294	0.574056	0.446755	0.748179	0.802685	0.795233	0.763478	0.800002	0.807991	0.696075	0.747104	0.811029							✓						✓			✓
P12004	PCNA	0.877516		0.884144	0.310655	0.522972	0.582253									✓				✓				✓			✓
P12081	HARS1	0.509835	0.592244	0.438572	0.298241	0.545121	0.530015	0.747185	0.646172	0.690271	0.553948	0.613908	0.649078	✓															✓
P12235	SLC25A4	0.550908	0.503811		0.449055	0.637946	0.619983	0.968868		0.961073	0.624335	0.720378	0.731062	✓														✓
P12236	SLC25A6	0.857478	0.891934	0.858526	0.763573	0.838308	0.829218	0.947142	0.957602	0.945234	0.889707	0.930558		✓
P12268	IMPDH2	0.707174	0.727046	0.594279	0.590708	0.634113	0.694968	0.891848	0.887408	0.888864	0.83043	0.832897	0.866412				✓			✓									✓
P12270	TPR	0.527402	0.516119	0.435016				0.803993	0.750054	0.788232	0.687893	0.731945	0.792996			✓								✓
P12314	FCGR1A										0.889017	0.902012	0.929408															✓		✓
P12429	ANXA3	0.776116	0.820393	0.818386				0.777208	0.767712	0.766906										✓								✓
P12755	SKI							0.84121	0.775008	0.790463	0.476348	0.654377	0.75312			✓								✓			✓
P12757	SKIL										0.834652	0.865225	0.871138											✓
P12814	ACTN1	0.664378	0.66562	0.577758				0.785605	0.734118	0.766251	0.560595	0.656925	0.709219			✓				✓								✓	✓
P12956	XRCC6	0.643102	0.698225	0.581957	0.65402	0.756655	0.737455	0.715484	0.674125	0.696582	0.748885	0.792253	0.82176											✓	✓				✓
P13010	XRCC5	0.751171	0.755506	0.657278	0.62997	0.724862	0.698803	0.77422	0.634768	0.754999	0.705944	0.768058	0.805621											✓	✓			✓	✓
P13051	UNG				0.835766	0.876409	0.894157	0.923224		0.918089	0.843668	0.900048	0.923444	✓										✓
P13073	COX4I1	0.815862	0.823092		0.650228	0.741679	0.711023	0.865878	0.853713	0.860495	0.838863	0.801608	0.881975	✓										✓					✓
P13196	ALAS1	0.893267	0.872064	0.883952				0.714324	0.676534	0.683779	0.729194			✓										✓					✓
P13489	RNH1	0.394058	0.443333	0.387772							0.759933	0.813632	0.843908							✓				✓					✓
P13498	CYBA	0.712083	0.686449	0.647788				0.892565	0.882723	0.911253	0.593805	0.644042	0.819335			✓					✓		✓					✓		✓
P13501	CCL5										0.809271	0.808675	0.854949
P13598	ICAM2				0.618079	0.7764	0.76112				0.660533	0.75067	0.745658															✓
P13631	RARG							0.847444	0.834461	0.824092														✓
P13639	EEF2	0.833643	0.870419	0.845059	0.811358	0.865421	0.855988	0.91775		0.933874	0.863861	0.888371	0.911053							✓								✓	✓
P13640	MT1G	0.892767	0.874099	0.731337				0.935142	0.859765	0.953249	0.704332	0.597346	0.837415
P13667	PDIA4	0.539032	0.594302	0.392738	0.340328	0.53953	0.552571	0.798009	0.76748	0.783859	0.457525	0.595859	0.63939										✓
P13674	P4HA1	0.660587	0.720896	0.550694	0.539841	0.647525	0.711339	0.769622	0.737949	0.752093	0.444083	0.533224	0.674358	✓									✓
P13693	TPT1	0.782691	0.821452	0.721166	0.419294	0.652253	0.520283	0.905136		0.915535						✓				✓				✓					✓	✓
P13716	ALAD							0.766507	0.709638	0.734703	0.803396	0.833036	0.834492							✓									✓
P13796	LCP1				0.641287	0.743552	0.748621				0.688626	0.745162	0.783434			✓				✓								✓	✓
P13797	PLS3	0.772653	0.650917		0.648517	0.746203	0.706354				0.741478	0.759783	0.820366			✓												✓	✓
P13798	APEH							0.726435	0.679257	0.653573	0.698226	0.720207	0.759896							✓									✓
P13804	ETFA	0.693503	0.696738	0.521732				0.70227	0.645091					✓
P13807	GYS1							0.635334	0.554688	0.527961	0.665167	0.734274	0.781405																✓
P13861	PRKAR2A								0.849889	0.872911						✓				✓							✓	✓	✓
P13929	ENO3	0.817447	0.799608	0.779742	0.954145	0.962701		0.906294	0.903112	0.890851	0.667863	0.727919	0.780273							✓								✓	✓
P13984	GTF2F2										0.465531	0.586142	0.681295			✓								✓
P13994	CCDC130							0.554073	0.665187	0.589971	0.654096	0.68511	0.689322													✓
P13995	MTHFD2	0.917053	0.922319	0.912984	0.728299	0.811231	0.797759	0.936079		0.947984	0.860112	0.884552	0.915896	✓
P14151	SELL				0.714933	0.759441	0.77275																					✓
P14174	MIF	0.65746	0.661245	0.622252	0.774526	0.828032	0.830767	0.891113	0.892438	0.888388	0.876329	0.858398								✓				✓				✓	✓
P14314	PRKCSH	0.398155	0.453617	0.287745	0.457693	0.514255	0.636222	0.739951	0.72009	0.726135													✓
P14324	FDPS	0.838155	0.809797	0.792654	0.789529	0.849269	0.845746	0.755694	0.744851	0.742719	0.786442	0.81446	0.872765											✓					✓
P14373	TRIM27				0.406039	0.538038	0.539836																	✓	✓				✓	✓
P14406	COX7A2				0.951819	0.948368	0.968216				0.976609			✓
P14550	AKR1A1	0.663241	0.635261	0.592902				0.748446	0.698708	0.727611	0.614531	0.607888	0.717521							✓								✓	✓
P14555	PLA2G2A	0.630701	0.642628	0.461183										✓						✓			✓					✓
P14618	PKM	0.826756	0.809666	0.740855	0.649141	0.737148	0.69936	0.813469	0.807165	0.782416	0.668464	0.722602	0.751652	✓						✓			✓						✓
P14621	ACYP2										0.578713	0.643963	0.746941
P14625	HSP90B1	0.629474	0.619245	0.494299	0.324322	0.542973	0.487017	0.878818	0.871231	0.863276	0.604691	0.685372	0.731387							✓			✓					✓	✓
P14635	CCNB1	0.891792	0.887313	0.904237	0.833554	0.880457	0.877423				0.828847	0.867369	0.902093	✓		✓								✓			✓		✓
P14649	MYL6B	0.536828	0.558296	0.281723	0.24689	0.524836	0.53677				0.625079	0.679217	0.736599			✓				✓									✓
P14678	SNRPB							0.904432	0.901429	0.907819	0.893823	0.900941												✓		✓			✓
P14735	IDE	0.586127	0.668006	0.254529				0.749554	0.754568	0.732644				✓			✓			✓								✓	✓
P14854	COX6B1	0.566585	0.584812	0.522985										✓
P14866	HNRNPL	0.886221	0.890852	0.876139	0.491457	0.649681	0.651172	0.826283	0.801302	0.827096	0.834233	0.887362	0.917088							✓				✓
P14868	DARS1	0.683065	0.645496	0.680116	0.638131	0.74216	0.736537		0.87038	0.910322	0.725413	0.792002	0.808083							✓									✓
P14927	UQCRB	0.698507	0.718213	0.66202	0.71852	0.784837	0.798851	0.921228	0.87598	0.906236	0.896336	0.867414	0.925652	✓
P15056	BRAF				0.348685	0.548927	0.538286	0.890775	0.944645	0.957656	0.534757	0.60875	0.668167	✓														✓	✓
P15104	GLUL				0.826951	0.842617	0.867573	0.842065	0.844227	0.833882	0.925602	0.929456	0.968598	✓						✓			✓					✓	✓
P15121	AKR1B1	0.615429	0.619099	0.530774	0.395908	0.587896	0.562536				0.535025	0.649715	0.682653							✓				✓					✓
P15153	RAC2				0.404762	0.512207	0.547975				0.811716	0.878471	0.874178	✓		✓				✓			✓					✓	✓
P15170	GSPT1	0.548427	0.502082	0.427241	0.408212	0.535773	0.520252				0.27633	0.401813	0.522537																✓
P15291	B4GALT1	0.849077	0.847609	0.856881	0.466637	0.658535	0.758817		0.840618	0.840336	0.796328	0.844192	0.885492		✓				✓	✓	✓							✓
P15311	EZR	0.929546	0.913095		0.648933	0.731056	0.720725	0.784858	0.724295	0.762014	0.782115	0.827265	0.839966			✓				✓					✓			✓	✓	✓
P15408	FOSL2							0.780477																✓
P15498	VAV1				0.694796	0.788988	0.799741				0.641142	0.714543	0.785052															✓	✓
P15514	AREG							0.922775		0.9437													✓
P15529	CD46	0.664615	0.727418	0.672495							0.587813	0.607075	0.750774							✓								✓
P15531	NME1	0.708567	0.729583	0.621692	0.50696	0.643381	0.624966	0.913463	0.898625	0.900736	0.631663	0.664674	0.792597							✓								✓	✓
P15559	NQO1	0.888821	0.888579	0.879046				0.807921	0.794181	0.7834	0.63968	0.684868	0.698285																✓
P15586	GNS	0.826849	0.827379	0.794539	0.533896	0.653551	0.57021	0.747161	0.743524	0.683199	0.63391	0.707874	0.795396		✓				✓	✓
P15622	ZNF250							0.675577	0.592554	0.687469
P15735	PHKG2							0.743517	0.763128	0.75658																			✓
P15880	RPS2	0.752642	0.859711	0.87413	0.806742	0.881446	0.900845	0.894913	0.957665	0.94027	0.809182	0.896852	0.948811							✓		✓		✓					✓
P15927	RPA2	0.419872	0.565584	0.400278				0.82113	0.863335		0.337176	0.428218	0.420335											✓
P15954	COX7C				0.782834	0.796606	0.855454	0.942672		0.967621	0.84296	0.795623	0.890645	✓
P16035	TIMP2	0.891789	0.903998	0.890459		0.912801	0.914676	0.819808	0.823275	0.812963	0.8541	0.887119	0.908769
P16104	H2AX	0.833566	0.853188	0.804147	0.68715	0.787541	0.77874	0.939505	0.94779	0.944999	0.895565	0.885321	0.933947			✓				✓				✓			✓
P16152	CBR1	0.561404	0.551066	0.454529				0.704277	0.67659	0.687593	0.53106	0.566574	0.633288							✓									✓
P16220	CREB1				0.698124	0.763353	0.752136	0.825641	0.789583	0.803346														✓
P16260	SLC25A16							0.727399	0.675937	0.707832				✓
P16278	GLB1				0.292256	0.51674	0.512339	0.699462	0.607466	0.659072	0.699598	0.787917	0.801312		✓				✓	✓	✓
P16284	PECAM1										0.809685	0.814895	0.855872							✓								✓
P16333	NCK1	0.537209	0.615063	0.496429				0.681721	0.614752	0.665595	0.438615	0.542843	0.661171									✓	✓					✓	✓
P16401	H1-5	0.814927	0.785874	0.858279	0.791578	0.735048	0.855713	0.907637	0.86662	0.928287	0.890533	0.809253	0.922036											✓	✓
P16402	H1-3	0.837634	0.830216	0.908251	0.741839	0.72017	0.807048	0.918846	0.907128	0.961294	0.880938	0.807087	0.942282
P16403	H1-2	0.805354	0.794247	0.813031	0.599017	0.638036	0.677047	0.86939	0.793743	0.894076	0.795491	0.694065	0.899834
P16422	EPCAM							0.740988	0.73746	0.746327										✓								✓
P16435	POR	0.766246	0.790268	0.753777	0.43494	0.620351	0.596309	0.717129	0.589343	0.650345	0.670816	0.715883	0.751473	✓									✓						✓
P16455	MGMT	0.519761	0.505301		0.502844	0.553797	0.596436	0.714834	0.681414	0.678844														✓
P16591	FER				0.447657	0.57176	0.593189									✓												✓	✓
P16615	ATP2A2	0.815276	0.814907	0.769095				0.745887	0.686671	0.713894	0.544138	0.678024	0.705207										✓					✓
P16671	CD36										0.653132	0.690668	0.804004								✓							✓
P16885	PLCG2										0.531515	0.553004	0.656998							✓								✓	✓
P16949	STMN1	0.550825	0.558574	0.400508	0.477676	0.659518	0.637432	0.692616	0.622686	0.680729	0.632498	0.718939				✓				✓									✓
P16989	YBX3	0.802874	0.834607	0.771039	0.779082	0.825511	0.83217	0.9497	0.945139	0.941206	0.814427	0.836473	0.879739																✓
P17010	ZFX	0.761679	0.805258	0.762348	0.485336	0.619033	0.574073	0.799404	0.790886	0.805671	0.720116	0.778536	0.859808											✓	✓
P17014	ZNF12							0.883929	0.876316	0.876127						✓								✓			✓
P17017	ZNF14							0.73327	0.738343	0.739379
P17020	ZNF16								0.790629															✓	✓
P17026	ZNF22				0.625708	0.719825	0.712618				0.571349	0.679995	0.706171
P17028	ZNF24							0.680341	0.658883	0.681242														✓
P17029	ZKSCAN1							0.704321	0.697443	0.59234	0.563193	0.647103	0.738254
P17035	ZNF28							0.73379	0.737719	0.691387
P17036	ZNF3							0.742584	0.679584	0.687662
P17038	ZNF43				0.759828	0.832495	0.842595	0.839841		0.913864
P17040	ZSCAN20							0.90999	0.911935	0.901088	0.778347	0.877951	0.892539
P17066	HSPA6	0.529596	0.427765	0.212134												✓				✓								✓	✓
P17096	HMGA1	0.762974	0.76056	0.725942	0.646792	0.691924	0.708016	0.756023	0.761529	0.74467	0.588117	0.658711	0.756505											✓					✓
P17097	ZNF7				0.598309	0.670842	0.637994
P17152	TMEM11							0.742383	0.693754	0.725186				✓														✓
P17252	PRKCA	0.677535	0.703866	0.586698	0.693751	0.773785	0.767623	0.660823	0.559926	0.624613	0.65238	0.749409	0.768498	✓						✓			✓	✓				✓	✓
P17275	JUNB	0.547202	0.615618	0.55677				0.882104	0.92674	0.869593														✓
P17302	GJA1	0.87698	0.897736											✓		✓					✓		✓	✓				✓	✓
P17480	UBTF	0.636717	0.558951	0.615397	0.209616	0.348139	0.457463	0.742793	0.677207	0.715342	0.554651	0.648526	0.671072											✓	✓
P17516	AKR1C4	0.925198	0.930643	0.922352							0.587037	0.658776	0.664948							✓									✓
P17568	NDUFB7	0.90746	0.905602	0.904894	0.834035	0.85403	0.865411	0.947045		0.953132	0.875393	0.898791	0.910883	✓
P17612	PRKACA	0.722409	0.609697	0.622584	0.593097	0.705921	0.690951	0.754862	0.668556	0.717643	0.661408	0.728918		✓		✓				✓				✓			✓	✓	✓
P17655	CAPN2	0.654961	0.658556	0.581364										✓	✓	✓			✓	✓	✓		✓					✓	✓
P17676	CEBPB	0.59403	0.633641	0.595449																				✓
P17706	PTPN2				0.761836	0.820856	0.823837	0.760816	0.722294	0.717261	0.756131	0.82252	0.849858										✓	✓				✓	✓
P17707	AMD1	0.900875	0.913143	0.881154							0.379177	0.610547	0.707035																✓
P17812	CTPS1	0.734747	0.75268	0.741403	0.434967	0.570857	0.616264	0.866681	0.882241	0.87492	0.75068	0.80441	0.819093																✓
P17844	DDX5	0.83741	0.779383	0.772699	0.89278	0.92932	0.906843	0.918174		0.905153	0.87421	0.895129	0.904979							✓				✓	✓	✓			✓
P17858	PFKL							0.813877	0.820702	0.813981	0.709331	0.775498	0.839309							✓									✓
P17931	LGALS3	0.645742	0.49539	0.360414				0.799065	0.783313	0.762494	0.515062	0.560386	0.573864	✓						✓				✓		✓		✓	✓
P17936	IGFBP3	0.849177	0.879974	0.852575																			✓
P17947	SPI1										0.929158	0.940144	0.959061											✓
P17980	PSMC3	0.926264	0.926331					0.830569	0.826997	0.783366	0.835625	0.860039	0.88785					✓						✓					✓
P17987	TCP1	0.593154	0.613364	0.449395	0.515494	0.641809	0.641427	0.645977	0.694082	0.682737	0.682395	0.72827	0.771642			✓				✓	✓						✓		✓
P18031	PTPN1	0.591863	0.594593	0.472901	0.380863	0.554105	0.56367	0.703251	0.713161	0.751449	0.571626	0.686703	0.723168	✓									✓					✓	✓	✓
P18075	BMP7							0.742126	0.761157	0.60098
P18077	RPL35A	0.856679	0.88411	0.910183	0.83448	0.842862	0.897377	0.918127		0.948666	0.87677	0.866098	0.955654							✓		✓							✓
P18085	ARF4							0.803029	0.785084	0.793365										✓	✓							✓	✓
P18124	RPL7	0.781476	0.883853	0.921588	0.902129	0.939707	0.957186	0.822529		0.965257	0.864405	0.911771	0.944457									✓			✓				✓
P18146	EGR1	0.545397	0.81754	0.9454	0.94431	0.933701	0.986261																	✓
P18206	VCL	0.6929	0.694601	0.652115	0.800549	0.796905	0.803367	0.741134	0.73032	0.738921	0.626483	0.683582	0.693093			✓				✓								✓	✓
P18440	NAT1										0.532095	0.61598	0.64285																✓
P18583	SON	0.69668	0.830121	0.719612	0.675143	0.753181	0.759484	0.786742	0.765416	0.799162	0.749327	0.837776	0.859368											✓
P18615	NELFE				0.780794	0.902273	0.877427	0.684864	0.659243	0.716134	0.60281	0.644181	0.78782											✓				✓
P18621	RPL17	0.880885	0.92065	0.917271	0.900614	0.936985	0.950651	0.928328		0.96165	0.861964	0.900846	0.945001									✓							✓
P18669	PGAM1	0.633242	0.516194	0.444491	0.632121	0.718124	0.692397	0.739001	0.669105	0.695209	0.633653	0.724985								✓									✓
P18754	RCC1	0.68267	0.703481	0.642269	0.70257	0.710332	0.761439	0.798708	0.754952	0.744421														✓
P18846	ATF1							0.656135	0.602334															✓
P18850	ATF6	0.85984	0.873974	0.86248							0.893517	0.902803	0.934832								✓		✓	✓					✓
P18858	LIG1	0.838021	0.835102	0.790875	0.568383	0.601288	0.633383		0.898509		0.626971	0.674668	0.771813	✓										✓
P18859	ATP5PF			0.555606				0.714387	0.661907	0.697921	0.932997	0.908223	0.95828	✓
P18887	XRCC1				0.406176	0.623953	0.543264	0.780643	0.818853	0.770613	0.72233	0.807192												✓	✓
P19075	TSPAN8	0.691112	0.690619	0.649413																✓								✓
P19338	NCL	0.679651	0.689388	0.614007	0.389117	0.549197	0.540773	0.826647	0.766675	0.795708	0.620367	0.64391	0.717293							✓				✓	✓	✓		✓
P19367	HK1	0.687873	0.702634	0.607327				0.722669	0.663385	0.708033				✓															✓
P19397	CD53				0.595947	0.722006	0.719455				0.78736	0.841217	0.848852							✓								✓
P19404	NDUFV2	0.677898	0.691261	0.610461	0.673628	0.742803	0.765596	0.84131	0.857324	0.816943				✓
P19440	GGT1		0.548754	0.531847																✓								✓
P19447	ERCC3				0.553118	0.676509	0.68773	0.722842	0.709638	0.707786		0.749662	0.756422											✓
P19474	TRIM21										0.533752	0.632229	0.671647						✓					✓					✓
P19525	EIF2AK2	0.623625	0.695528	0.531032				0.777414	0.717037	0.74962	0.354789	0.480834	0.622651									✓							✓
P19532	TFE3	0.418105	0.423221	0.296605																				✓					✓
P19634	SLC9A1							0.714985	0.709132	0.730626				✓						✓			✓	✓				✓
P19784	CSNK2A2	0.848723	0.864547	0.860674	0.786121	0.84231	0.843583		0.825979	0.829652	0.658619	0.758139	0.765744											✓				✓	✓
P19793	RXRA							0.899918	0.874246	0.901631	0.655451	0.701707	0.770631	✓										✓					✓
P19838	NFKB1	0.588169	0.641844	0.513521	0.161785	0.39319	0.357301	0.658775	0.657607	0.611181	0.566239	0.603719	0.665983	✓										✓					✓
P19878	NCF2										0.669456	0.750718	0.840071		✓				✓									✓	✓
P20020	ATP2B1	0.683142	0.671739	0.592286				0.739231	0.669059	0.694904										✓				✓				✓
P20042	EIF2S2	0.80402	0.804552	0.739719	0.701275	0.779763	0.75331	0.860287	0.832015	0.828931	0.781749	0.852128	0.863712																✓
P20073	ANXA7	0.451043	0.454979	0.311689	0.36939	0.496107	0.456046	0.76815	0.821128		0.69376	0.722872	0.775137							✓			✓
P20226	TBP				0.314261	0.558239	0.575812	0.748377	0.661322	0.72724	0.633662	0.745834	0.808611											✓
P20248	CCNA2				0.344354		0.555901																	✓					✓
P20290	BTF3	0.780484	0.829695	0.717815	0.575252	0.69557	0.683322	0.975707		0.979002	0.7817	0.814795	0.86462									✓							✓
P20338	RAB4A										0.78224	0.759873	0.822697							✓										✓
P20339	RAB5A	0.65556	0.613811	0.328916	0.366148	0.551532	0.538511				0.346243	0.42348	0.588105			✓				✓				✓				✓	✓	✓
P20340	RAB6A				0.269134	0.454815														✓	✓		✓					✓	✓
P20585	MSH3							0.752721	0.726879	0.766297	0.475496	0.602223	0.673146											✓
P20618	PSMB1	0.749108	0.74467	0.710926	0.753736	0.820529	0.819433	0.771796	0.754035	0.784011	0.760883	0.804497	0.830511					✓		✓				✓					✓
P20645	M6PR							0.920657	0.928415	0.945394					✓				✓		✓							✓		✓
P20700	LMNB1	0.551377	0.508687	0.472827	0.496527	0.649173	0.650721	0.812043	0.776736	0.800841	0.637837	0.719347	0.76521			✓								✓
P20701	ITGAL				0		0.260113					0.378672								✓								✓
P20810	CAST	0.755865	0.733914	0.711513							0.482357	0.540248	0.614295										✓						✓
P20936	RASA1					0.532979	0.490134	0.764142	0.706751	0.749283	0.0802799	0.539764	0.651911															✓	✓
P20963	CD247				0.873426	0.89415	0.916389														✓							✓
P21127	CDK11B	0.607992	0.602291	0.530388	0.467412	0.622633	0.574309	0.805677	0.764947	0.775089	0.783841	0.835416	0.863906
P21266	GSTM3				0.437432	0.575871	0.563105	0.847168	0.824486	0.82498	0.494525	0.531041	0.59667							✓									✓
P21281	ATP6V1B2							0.774873	0.741262	0.770789	0.613134	0.769374	0.802884		✓				✓	✓								✓	✓
P21283	ATP6V1C1	0.833058	0.81294	0.814677	0.342986	0.510695	0.476494	0.759891	0.688685	0.719293	0.616828	0.702123	0.756393		✓				✓	✓								✓	✓
P21291	CSRP1	0.817527	0.822581	0.839099				0.829605	0.820905	0.830562	0.679147	0.768455	0.826441							✓
P21333	FLNA	0.662065	0.644292	0.600131	0.28779	0.509479	0.490279	0.723296	0.668617	0.694241	0.359077	0.55347	0.506757			✓				✓	✓				✓			✓	✓
P21399	ACO1	0.60022	0.619359	0.463437	0.537709	0.634248	0.526938	0.801974	0.709967	0.772006	0.407643	0.557445	0.665752	✓						✓	✓		✓						✓
P21579	SYT1							0.826145	0.797598	0.811766											✓							✓
P21580	TNFAIP3							0.785175	0.75046	0.885884	0.811338	0.824264	0.865355		✓				✓	✓									✓
P21589	NT5E	0.667317	0.710199	0.521979	0.372162	0.520311	0.362524	0.672897	0.61166	0.674465	0.589912	0.65586	0.714863							✓				✓				✓	✓
P21675	TAF1							0.663407	0.540524	0.604435	0.66622	0.742816	0.791227											✓	✓
P21741	MDK							0.834578	0.783306	0.820779
P21781	FGF7	0.687682	0.632316	0.53061				0.711003	0.287225	0.771478											✓
P21796	VDAC1	0.610651	0.618589	0.465389	0.298519	0.452685	0.510445	0.795485	0.763336	0.765739	0.585167	0.643904	0.711571	✓						✓								✓
P21860	ERBB3							0.734234	0.729482	0.738526																		✓
P21912	SDHB	0.665551	0.682723	0.600803	0.330228	0.626987	0.608686	0.745243	0.694716	0.676617	0.621193	0.649951	0.727652	✓										✓				✓
P21926	CD9		0.970698					0.906852	0.896564	0.891772										✓								✓
P21964	COMT										0.656831		0.759933							✓								✓	✓
P21980	TGM2	0.712429	0.723723	0.651127										✓						✓			✓					✓	✓
P22033	MMUT				0.390278	0.570486	0.568534	0.701654	0.57722	0.661511	0.674372	0.753279	0.790841	✓
P22059	OSBP	0.626403	0.622513	0.490311	0.476946	0.617771	0.599372	0.73696	0.712308	0.738368	0.583108	0.680472	0.736176								✓		✓	✓	✓			✓	✓
P22061	PCMT1	0.524312	0.481487	0.359308	0.394019	0.558854	0.546539	0.703801	0.690861	0.726299	0.492132	0.539326	0.661684							✓									✓
P22087	FBL	0.858738		0.879548	0.813137	0.842124	0.856183	0.88492	0.905586	0.88159	0.834436	0.873706	0.920036							✓				✓	✓
P22090	RPS4Y1	0.902379	0.922076	0.92617	0.951942	0.961716	0.973819	0.937373		0.953604	0.86821	0.900367	0.948015									✓		✓					✓
P22102	GART	0.68341	0.6622	0.576297				0.737339	0.693569	0.66695	0.581255	0.607665	0.718786							✓									✓
P22234	PAICS	0.745707	0.79211	0.708078	0.506315	0.6131	0.584893	0.83412	0.828404	0.828988	0.734044	0.781675	0.831175							✓									✓
P22307	SCP2	0.713416	0.690754	0.596231	0.527958	0.669701	0.623048	0.704101	0.693243	0.692883	0.776764	0.797101	0.825784	✓			✓						✓	✓					✓
P22314	UBA1	0.720241	0.759745	0.686334	0.574438	0.697151	0.671198	0.693392	0.664564	0.669704	0.52545	0.632246	0.691854	✓	✓				✓	✓			✓	✓					✓	✓
P22392	NME2	0.73257	0.727205	0.656586	0.532155	0.640849	0.674844	0.836108	0.789797	0.806932	0.763027	0.783692	0.855415							✓									✓
P22492	H1-6				0.208356	0.548352	0.43261	0.790606	0.779566	0.817615
P22570	FDXR							0.617734	0.470653	0.652944				✓
P22612	PRKACG	0.814004		0.811947	0.370212	0.504827	0.447368	0.799939		0.842416	0.639431	0.682622	0.746261											✓					✓
P22626	HNRNPA2B1	0.650374	0.688164	0.589836	0.508212	0.629697	0.614927	0.819701	0.762821	0.807028	0.623398	0.682492	0.750947							✓				✓		✓
P22670	RFX1				0.216274	0.454753	0.529565	0.83384	0.775403	0.814479	0.747729	0.778188	0.829502											✓
P22681	CBL				0.774503	0.804176	0.764787	0.676465	0.682576	0.653911	0.65768	0.692121	0.745918								✓							✓	✓
P22692	IGFBP4	0.707887	0.640761																				✓
P22694	PRKACB	0.681048	0.596093	0.635601	0.745768	0.802051	0.82305	0.847986	0.822395	0.814796	0.547108	0.657032	0.690525			✓				✓				✓			✓	✓	✓
P22695	UQCRC2	0.624688		0.837258			0.57041	0.74942	0.767165	0.822539	0.687849	0.695183	0.863448	✓										✓
P22732	SLC2A5										0.921548	0.968888	0.978797							✓								✓
P22736	NR4A1	0.845612	0.882637	0.864136	0.877208	0.885348	0.916216	0.877088		0.903259	0.734057	0.77013		✓										✓					✓
P22830	FECH	0.824104	0.824499	0.817391	0.776066	0.850106	0.812992	0.735959	0.728138	0.77879	0.47759	0.647601	0.760356	✓
P23025	XPA				0.559576	0.702416	0.702	0.821826	0.821702	0.807975	0.484148	0.542251	0.617104											✓
P23109	AMPD1							0.724271	0.700269	0.729768																			✓
P23141	CES1										0.574965	0.652884	0.695493										✓						✓
P23193	TCEA1	0.825226	0.808487	0.768292	0.798429	0.814916	0.848867			0.866027	0.654709	0.722185	0.786038											✓	✓
P23219	PTGS1										0.431726	0.551308	0.706547							✓	✓		✓
P23246	SFPQ	0.644481	0.651596	0.554585	0.648545	0.7548	0.726618		0.874584	0.889367	0.871648	0.919388	0.917655											✓					✓
P23284	PPIB	0.689357	0.691215	0.595065	0.45044	0.594398	0.573464	0.796138	0.74686	0.790242	0.562055	0.638581	0.704049							✓			✓	✓
P23368	ME2	0.748845	0.771568	0.674713	0.601968	0.714481	0.703073				0.515017	0.684598	0.760675	✓
P23381	WARS1	0.623451	0.660886	0.45627	0.752976	0.810244	0.806085	0.762616	0.764293	0.785836	0.748797	0.796648	0.836819							✓									✓
P23396	RPS3	0.812085	0.858486	0.848313	0.841184	0.90762	0.906502	0.930375		0.943937	0.901714	0.946565	0.960869	✓		✓				✓		✓	✓	✓	✓			✓	✓
P23443	RPS6KB1	0.599253	0.568237	0.57999			0.390782	0.767284	0.714482	0.752312	0.631324	0.717015	0.750331	✓										✓					✓
P23458	JAK1							0.765498	0.782055	0.741247						✓													✓	✓
P23469	PTPRE										0.715344	0.76014	0.801268															✓
P23497	SP100	0.751789	0.725671	0.685314	0.586101	0.692166	0.672349	0.826951	0.801947	0.807517	0.768171	0.758209	0.823406											✓	✓
P23511	NFYA						0.652676	0.732416	0.632249	0.739618														✓
P23526	AHCY	0.709048	0.673155	0.616363	0.576448	0.695662	0.680938	0.795422	0.777083	0.792969	0.760716	0.782022	0.827016							✓									✓
P23528	CFL1	0.798212	0.80594	0.754026	0.742579	0.796778	0.779832	0.825418	0.820138	0.830525	0.79558	0.820255	0.843101			✓				✓								✓	✓
P23588	EIF4B	0.696073	0.644533	0.615656	0.145835	0.255915	0.157533	0.731665	0.662023	0.658543	0.66195	0.728891	0.756743																✓
P23634	ATP2B4				0.153567	0.429918	0.423787	0.721723	0.673545		0.778434	0.800581	0.827627															✓
P23763	VAMP1	0.63832	0.65711	0.605439	0.278642		0.599318	0.834604	0.833487	0.804955				✓														✓	✓
P23769	GATA2							0.917348		0.938761	0.726931	0.72673	0.791519											✓
P23771	GATA3				0.783279	0.801931	0.818924	0.944744		0.940889														✓
P23786	CPT2							0.683966	0.639633	0.725352	0.775048	0.805543		✓										✓	✓
P23919	DTYMK	0.685486	0.650361	0.488089	0.0720804	0.3178	0.36839	0.689437	0.692955	0.648805	0.634664	0.692574	0.732169	✓															✓
P23921	RRM1	0.846878	0.843988	0.817028	0.833211	0.871755	0.875211	0.835725	0.780301	0.824804	0.815168	0.86138	0.87831	✓															✓
P24043	LAMA2							0.161489	0	0.137118																		✓
P24386	CHM							0.770599	0.696818	0.715756						✓													✓
P24390	KDELR1	0.702296	0.655581		0.121448		0.381055	0.882218	0.874968	0.898103	0.607348	0.720843	0.788771								✓		✓
P24468	NR2F2	0.689114	0.678813	0.663957				0.908382		0.8889														✓					✓
P24534	EEF1B2	0.625533	0.620144	0.474325	0.506376	0.626617	0.620197	0.798689	0.807415	0.82555	0.756078	0.857038	0.887462										✓						✓
P24539	ATP5PB	0.896406	0.898316	0.884098	0.766508	0.822301	0.810598	0.826204	0.756152	0.841966	0.899388	0.936932	0.953065	✓
P24666	ACP1	0.588649	0.616557	0.524852	0.401045	0.549487	0.554756	0.617004	0.604433	0.581013	0.388368	0.523353	0.661936							✓								✓	✓
P24723	PRKCH				0.720655		0.814852	0.92725	0.932781	0.927414	0.814896	0.857814	0.873507							✓								✓	✓
P24752	ACAT1							0.876485	0.867744	0.860638	0.744612	0.79555	0.817578	✓						✓
P24928	POLR2A	0.667539	0.74375	0.632315	0.576653	0.65595	0.677238	0.791767	0.72771	0.797477	0.830327	0.861394	0.891062											✓
P24941	CDK2				0.559829	0.67823	0.674252	0.850591	0.757189	0.7691	0.567219	0.657488	0.695042			✓								✓			✓		✓	✓
P25025	CXCR2										0.790127	0.846142	0.890967		✓	✓			✓					✓				✓
P25054	APC				0.149462	0.322552	0.240862				0.484729	0.561135				✓					✓			✓			✓	✓	✓
P25098	GRK2				0.49606	0.593325	0.641457	0.705698	0.659667	0.694272	0.758971	0.797901	0.838397															✓	✓
P25106	ACKR3							0.944928		0.966962																		✓		✓
P25205	MCM3				0.412027	0.56746	0.529159	0.877932	0.872103	0.87191						✓								✓			✓
P25325	MPST	0.778116	0.797325		0.433257	0.478794	0.550506	0.669623	0.572465	0.627411				✓						✓									✓
P25398	RPS12		0.732226		0.681146	0.762192															✓	✓		✓					✓
P25440	BRD2	0.689721	0.720264	0.656253	0.737478	0.803635	0.790282	0.709125	0.672622	0.650394	0.544874	0.590791	0.6392											✓
P25490	YY1	0.775862	0.756204	0.649875	0.414246	0.564331	0.573098	0.773761	0.722349	0.745461	0.664619	0.717207	0.773542											✓
P25685	DNAJB1		0.526536	0.271825	0.295758	0.508968	0.465587	0.78467	0.727282	0.781236	0.4793	0.571677	0.624744							✓				✓	✓				✓
P25705	ATP5F1A	0.827773	0.834183	0.768432	0.498545	0.616019	0.60731	0.747398	0.689988	0.728169	0.692746	0.734671	0.793926	✓						✓								✓
P25774	CTSS	0.79139	0.799917	0.752651							0.811606	0.856383	0.891028		✓				✓											✓
P25786	PSMA1	0.794499	0.803741	0.762647	0.639038	0.745522	0.706242	0.724622	0.725429	0.652906	0.880328	0.902971	0.89978			✓		✓		✓				✓			✓		✓
P25787	PSMA2				0.456888	0.572056	0.554395				0.71322	0.766597	0.834626					✓		✓				✓					✓
P25788	PSMA3	0.809028	0.791616	0.774596	0.722966	0.80902	0.782556	0.802607	0.784489	0.786572	0.852536	0.864832	0.898828					✓		✓				✓					✓
P25789	PSMA4	0.80642	0.827378	0.765761	0.675778	0.762547	0.77077	0.819631	0.825691	0.82141	0.848545	0.881018	0.904322					✓		✓				✓					✓
P25815	S100P	0.773325	0.785443	0.794521				0.69206		0.631659										✓				✓				✓
P26038	MSN	0.786466	0.794217	0.775502	0.597858	0.705945	0.70965				0.786185	0.831267	0.853804			✓				✓								✓	✓
P26045	PTPN3							0.740735	0.633595	0.803215						✓												✓	✓
P26196	DDX6	0.761752	0.758718	0.702221	0.811977	0.85587	0.828458	0.727298	0.737512	0.706059	0.771827	0.828449	0.837793																✓
P26232	CTNNA2							0.791569	0.726301	0.779928	0.686044	0.767989	0.837723			✓												✓	✓
P26358	DNMT1	0.810428	0.795269	0.742218	0.657205	0.73045	0.737081	0.886637	0.895576	0.872231	0.851619	0.902613	0.913422											✓
P26368	U2AF2	0.683734	0.669042	0.61952	0.724813	0.789937	0.781528	0.913192	0.940017	0.929295	0.807323	0.865309	0.896687											✓		✓
P26373	RPL13	0.286324	0.450597	0.264786	0.908681	0.966356	0.98244	0.86347		0.961456	0.82264	0.864633	0.935515									✓	✓		✓				✓
P26374	CHML							0.776282	0.777988	0.699681														✓					✓
P26378	ELAVL4							0.714174	0.714147	0.707909						✓						✓							✓
P26440	IVD								0.70742	0.759277				✓										✓
P26447	S100A4	0.690543	0.657101	0.494045							0.779797	0.768464	0.828883							✓
P26572	MGAT1				0.34265	0.582493	0.457779	0.664357	0.540629	0.567032	0.635325	0.717162	0.74288							✓	✓
P26583	HMGB2	0.585463	0.556024	0.482537	0.434666	0.576668	0.59178	0.855191	0.829166	0.840851	0.784039	0.764125	0.848161											✓	✓
P26599	PTBP1	0.7238	0.731241	0.64801	0.439457	0.57868	0.566406	0.721551	0.73285	0.773787	0.790358	0.844722	0.880838							✓				✓	✓
P26639	TARS1	0.792019	0.816122	0.76959	0.769081	0.833427	0.840626	0.74571	0.718785	0.696202	0.663184	0.720356	0.839405							✓									✓
P26640	VARS1	0.723436	0.74023	0.582757	0.539755	0.66886	0.641495	0.682272	0.587991	0.675298	0.690291	0.72119	0.76556																✓
P26641	EEF1G	0.71121	0.735511	0.662934	0.697819	0.801718	0.784599	0.84307	0.854292	0.817966	0.846602	0.887136	0.910855							✓			✓						✓
P26885	FKBP2	0.573222	0.64283	0.515034					0.754603	0.723303	0.463154	0.618946	0.555364										✓
P27105	STOM							0.692735	0.672154	0.71561				✓	✓	✓			✓	✓			✓					✓
P27144	AK4	0.548485	0.598411	0.26473				0.708733	0.691396	0.734949	0.552915	0.623342	0.723182	✓
P27169	PON1		0.663849	0.470887																✓
P27338	MAOB							0.622859	0.502814	0.582493				✓
P27348	YWHAQ	0.775792		0.719724	0.654816	0.757777	0.754462	0.822523	0.806438	0.81942	0.643896	0.693088	0.741016	✓						✓									✓
P27361	MAPK3							0.775857	0.774448	0.734143				✓		✓					✓		✓	✓				✓	✓	✓
P27448	MARK3	0.629737	0.656104	0.425182	0.356543	0.501161	0.531707	0.708014	0.624191	0.596321	0.520748		0.686335							✓								✓	✓
P27449	ATP6V0C	0.676986	0.645467	0.572331	0.433891	0.609869	0.61331	0.636383	0.635515	0.549785	0.572707	0.623229	0.666642		✓				✓	✓	✓							✓		✓
P27544	CERS1							0.777923	0.794996	0.817373													✓
P27635	RPL10	0.729384	0.878257	0.878235	0.837388	0.89327	0.903921	0.857524		0.948453	0.697847	0.812279	0.892242									✓	✓						✓
P27694	RPA1	0.569752	0.535375	0.47099	0.399624	0.590133	0.530083	0.797171	0.777184	0.792691	0.682676	0.743942	0.80318											✓
P27695	APEX1	0.837444	0.830583	0.768806	0.44947	0.588393	0.614248	0.831155	0.826209	0.842523	0.610587	0.669537	0.727065	✓		✓						✓	✓	✓	✓		✓
P27701	CD82				0.716866	0.778169	0.765826				0.808974	0.84529	0.877982							✓								✓
P27708	CAD							0.86592	0.884106	0.875657										✓									✓
P27797	CALR	0.561264	0.56139	0.338939	0.186103	0.381344	0.364601	0.806825	0.747264	0.804746	0.515643	0.693874	0.740962		✓				✓	✓	✓		✓					✓	✓
P27816	MAP4	0.760253	0.757589	0.693126	0.35223	0.482288	0.487557	0.754738	0.656707	0.725743	0.503763	0.575631	0.654953			✓
P27824	CANX	0.655141	0.622703	0.553471	0.343596	0.513918	0.59138	0.77215	0.784904	0.789592	0.659338	0.706293	0.756393							✓		✓	✓					✓
P28062	PSMB8										0.858941	0.879915	0.922367					✓		✓				✓					✓
P28066	PSMA5	0.596508	0.577652	0.51229				0.860531	0.868373	0.847593								✓		✓				✓					✓
P28074	PSMB5	0.770182	0.744678	0.700519	0.383459	0.563202	0.549181	0.810429	0.718511	0.791725	0.800519	0.840074	0.869743			✓		✓		✓				✓			✓		✓
P28161	GSTM2		0.730461	0.573513	0.723845	0.80429	0.793771				0.879207	0.908678	0.922929							✓			✓						✓
P28288	ABCD3	0.78763	0.851842	0.812957	0.670937	0.785108	0.769275	0.890546	0.917599	0.918084	0.722962	0.790469	0.825334	✓			✓												✓
P28290	ITPRID2							0.78632	0.823612	0.770431	0.70642	0.802588	0.806991											✓				✓	✓
P28347	TEAD1		0.672194	0.658871						0.839999	0.576988	0.659547	0.712515											✓
P28370	SMARCA1	0.685585	0.71203	0.699934	0.831751	0.894951	0.874766	0.801597	0.754889	0.772712	0.761903	0.821953	0.869676											✓
P28482	MAPK1	0.710198	0.789822		0.506727	0.641592	0.644449	0.640701	0.557	0.59008	0.710153	0.778022	0.795105	✓	✓	✓			✓		✓		✓	✓				✓	✓	✓
P28702	RXRB										0.851201		0.917962											✓
P28715	ERCC5				0.743136	0.746309	0.816349	0.746079	0.724523	0.759276	0.788591	0.84892	0.846617											✓
P28749	RBL1	0.628916	0.633861	0.58788							0.813786	0.838778	0.894967											✓
P28799	GRN	0.485161	0.455337	0.320647				0.658491	0.604695	0.655042	0.560819	0.612448	0.69481		✓				✓	✓	✓		✓					✓		✓
P28838	LAP3	0.611661	0.626252	0.576133	0.481171	0.623911	0.592225	0.801248	0.762923	0.808283	0.637542	0.708437	0.736854							✓	✓			✓					✓
P29083	GTF2E1							0.708691	0.650124	0.692013														✓					✓
P29084	GTF2E2	0.731718	0.7609	0.661458	0.248069	0.458547	0.442812	0.819307	0.754571	0.787931	0.648631	0.705201	0.770069											✓					✓
P29144	TPP2	0.544746	0.493799	0.447943	0.481889	0.569161	0.533129	0.726574	0.558939	0.637023	0.603143	0.652756	0.738175											✓					✓
P29218	IMPA1										0.378991	0.614525	0.577583																✓
P29279	CCN2	0.878513	0.877951	0.830814																	✓							✓	✓
P29317	EPHA2	0.747264	0.75255	0.67141					0.698836	0.708722																		✓
P29350	PTPN6				0.504098	0.619903	0.669164	0.604765	0.540831	0.61105	0.756009	0.776636	0.822478							✓				✓	✓			✓	✓
P29353	SHC1	0.616505	0.555468	0.502137				0.716615	0.620268	0.646808	0.692014	0.740969	0.795424	✓														✓	✓
P29372	MPG	0.864971	0.864528	0.846836				0.941683			0.843267	0.895429	0.921796	✓										✓					✓
P29373	CRABP2	0.476681	0.493586	0.396176				0.807687	0.80775	0.787053										✓			✓	✓					✓
P29375	KDM5A							0.855063	0.830261	0.856889	0.686864	0.737566	0.813729											✓	✓
P29401	TKT	0.862317	0.889241	0.84454	0.739783	0.793683	0.806068	0.769465	0.727163	0.734963	0.693224	0.761874	0.780004				✓			✓			✓	✓					✓
P29558	RBMS1							0.649581	0.65289	0.635177	0.452184	0.593676	0.659296																✓
P29590	PML				0.359106	0.5084	0.545359	0.748169	0.713123	0.724359	0.642349	0.679985	0.770486										✓	✓	✓				✓	✓
P29692	EEF1D	0.519894	0.591923	0.346501	0.655306		0.769606	0.800889	0.714616	0.769019	0.521167	0.675943											✓	✓	✓				✓
P29965	CD40LG				0.828987	0.877262															✓							✓
P29992	GNA11	0.60076	0.547788	0.51056	0.257784	0.579112	0.517302	0.754055	0.719825	0.737886	0.707841	0.725089	0.805517		✓				✓	✓								✓
P30040	ERP29	0.639512	0.675521	0.541194	0.322814	0.539587	0.452283	0.785764	0.716445	0.775451	0.735479	0.774985	0.814587										✓
P30041	PRDX6	0.638482	0.609212	0.450375	0.447806	0.581986	0.531295	0.908906	0.921844	0.899865	0.70142	0.781299	0.832281	✓	✓				✓	✓									✓
P30043	BLVRB	0.553795	0.563568	0.419689				0.734494	0.67149	0.70549	0.649939	0.723795	0.776743							✓				✓				✓	✓
P30044	PRDX5	0.851264	0.872872		0.677073	0.705799	0.733253	0.672759	0.61148	0.59429				✓			✓			✓									✓
P30048	PRDX3										0.754017	0.773869	0.837705	✓															✓	✓
P30050	RPL12	0.877862	0.896463	0.878122	0.813897	0.853203	0.860311	0.950299		0.963167	0.898573	0.902442	0.944129							✓		✓			✓				✓
P30084	ECHS1	0.716931	0.738232	0.721112				0.855077	0.811341	0.848282				✓
P30085	CMPK1	0.769667		0.735826		0.578342	0.686548				0.717442	0.746789	0.77724							✓				✓	✓				✓
P30086	PEBP1		0.674452	0.528884	0.355077	0.572143	0.531214	0.665082	0.650815	0.577803	0.494208	0.548254	0.637394							✓									✓
P30101	PDIA3	0.610801	0.612516	0.497279	0.265323	0.463238	0.45213	0.755602	0.713264	0.738744	0.511585	0.562217	0.619012							✓			✓							✓
P30153	PPP2R1A	0.681485	0.692226	0.571038	0.679235	0.760309	0.756087	0.876033	0.867452	0.889887	0.688555	0.739027	0.78772	✓		✓				✓								✓	✓
P30154	PPP2R1B	0.569057	0.552476	0.505713				0.850185	0.827205	0.848021										✓
P30260	CDC27	0.769745	0.789352	0.711779	0.53916	0.656049	0.615427	0.862312	0.820203	0.86173	0.796004	0.842885	0.881583			✓								✓			✓		✓
P30273	FCER1G										0.803353	0.874963	0.90622															✓
P30281	CCND3	0.726292	0.728053	0.705485	0.868013	0.895868	0.922731	0.789516	0.777609	0.774825	0.768248	0.825466												✓					✓
P30405	PPIF				0.276887		0.593574	0.805435	0.759517	0.729897	0.596051	0.629529	0.701917	✓
P30414	NKTR	0.344288	0.484687	0.28415	0.604711	0.737639	0.719791	0.792336	0.786252	0.783898	0.697318	0.751047	0.758257															✓
P30419	NMT1	0.68456	0.751402	0.629624	0.398028	0.51865	0.495551	0.831274	0.848085	0.839962	0.501951	0.634838	0.708194	✓														✓	✓
P30519	HMOX2	0.474819	0.615311	0.309778	0.302178	0.477954	0.450624	0.721757	0.61084	0.673006	0.123718												✓					✓
P30520	ADSS2	0.68937	0.716391	0.593431	0.304052	0.556807	0.446362		0.694088		0.488927	0.602666	0.655332	✓						✓									✓
P30533	LRPAP1							0.703394	0.64793	0.754625											✓		✓					✓		✓
P30536	TSPO	0.823101	0.832448	0.836071				0.921497	0.938549	0.932204	0.875	0.867061	0.938956	✓						✓			✓						✓
P30613	PKLR	0.966565			0.672443	0.770908	0.781933			0.863133	0.6487	0.649424	0.713326							✓									✓
P30622	CLIP1	0.499721	0.449967	0.310626	0.380207	0.517424	0.502052	0.666927	0.572208	0.649131	0.382536	0.489564	0.554249			✓											✓		✓	✓
P30679	GNA15										0.606539	0.643274	0.718398															✓
P30740	SERPINB1	0.769103	0.787483	0.71165	0.291944	0.543043	0.621742	0.7955	0.754032	0.77572	0.686761	0.736517	0.803689		✓				✓	✓										✓
P30825	SLC7A1							0.866353	0.833008	0.853285	0.63156	0.699527	0.787281															✓
P30838	ALDH3A1		0.860981	0.83938																			✓					✓	✓
P30876	POLR2B				0.553176	0.679625	0.67138	0.779527	0.747261	0.735794	0.802035	0.875559	0.889631											✓
P30990	NTS	0.863421	0.876415	0.836301
P31040	SDHA							0.798109	0.763371	0.762657				✓											✓
P31146	CORO1A				0.648947	0.737643	0.718956				0.724958	0.75546	0.822147			✓				✓								✓	✓	✓
P31150	GDI1	0.591535	0.601095	0.269555	0.40908	0.598217	0.593605	0.775841	0.747102	0.771652	0.563264	0.684981									✓								✓
P31153	MAT2A	0.633014	0.59215	0.531283	0.364243	0.558098	0.578792	0.796708	0.750387	0.749135	0.445439	0.606244																	✓
P31260	HOXA10										0.699761	0.743425	0.788942											✓
P31321	PRKAR1B	0.734812	0.800113	0.757323				0.870725	0.857891	0.849522																		✓	✓	✓
P31323	PRKAR2B										0.522033	0.410624	0.521935			✓				✓							✓	✓	✓
P31327	CPS1	0.534255	0.440773	0.386253										✓											✓
P31350	RRM2	0.836852	0.846943	0.812372	0.733801	0.815966	0.830829				0.948334																		✓
P31431	SDC4	0.617421	0.568104	0.474956											✓				✓	✓	✓							✓
P31483	TIA1	0.741992	0.796317	0.730416	0.579371	0.698975	0.692131		0.75496	0.693374	0.481976	0.621733	0.673906											✓					✓
P31689	DNAJA1	0.739642	0.738391	0.684974	0.632883	0.730168	0.703467	0.637321	0.603213	0.616274	0.66734	0.696698	0.723224	✓		✓				✓			✓						✓
P31749	AKT1				0.472778	0.720354	0.667393	0.686222	0.596045	0.672902	0.718462	0.76912	0.812241	✓		✓								✓				✓	✓
P31751	AKT2							0.705873	0.652397	0.696235														✓				✓	✓	✓
P31930	UQCRC1							0.670793	0.624259	0.611676				✓
P31937	HIBADH	0.899256	0.930993	0.906673				0.863158	0.862586	0.856317				✓
P31939	ATIC	0.716353	0.748695	0.633221				0.816663	0.783597	0.790204	0.391072	0.503094	0.630324							✓								✓	✓
P31942	HNRNPH3	0.659917	0.663545	0.45642	0.473409	0.580722	0.545871			0.945771	0.908755	0.898787	0.931746											✓		✓
P31943	HNRNPH1	0.809108	0.768149	0.7737	0.698448	0.826357	0.810906	0.899163	0.905832	0.915121	0.66464		0.8234											✓		✓			✓
P31946	YWHAB	0.660669	0.662423	0.486921	0.3819	0.570278	0.503517	0.843579	0.836193	0.834625	0.728209	0.740434	0.836058	✓					✓	✓									✓
P31947	SFN	0.5596	0.574907	0.403695				0.888625	0.853418	0.905254										✓									✓
P31948	STIP1	0.576897	0.515249	0.495838	0.419658	0.562752	0.522669	0.76367	0.730404	0.761963	0.476927	0.548171	0.607142								✓								✓
P31949	S100A11	0.697482	0.678638	0.662094				0.865016	0.834412	0.841091	0.850622	0.857537	0.870129							✓
P32242	OTX1										0.82423	0.802859	0.880575
P32321	DCTD	0.887024	0.882713	0.865883	0.29359	0.507024	0.470061				0.747387	0.796217	0.78456																✓
P32322	PYCR1	0.594977	0.592987	0.42948				0.670779	0.638033	0.699815				✓
P32455	GBP1				0.206387	0.408443	0.442307									✓					✓							✓	✓
P32519	ELF1				0.749511	0.785777	0.756045	0.92936		0.925316	0.811223	0.845552	0.880161											✓
P32969	RPL9	0.904759	0.938227	0.933679	0.909514	0.941218	0.945402	0.957785		0.984472	0.885322	0.92639	0.943293									✓							✓
P33121	ACSL1	0.610662	0.646433	0.372228				0.701937	0.614098	0.677544	0.567043	0.651525	0.697296	✓			✓						✓					✓
P33176	KIF5B	0.736196	0.743829	0.67214	0.334023	0.446659	0.490176	0.744037	0.602701	0.728864	0.643049	0.760457	0.787643		✓	✓			✓								✓		✓
P33527	ABCC1	0.558275	0.629165	0.494046	0.365916	0.634866	0.517544	0.754764	0.64141	0.751364										✓								✓
P33897	ABCD1							0.712964	0.6382	0.707362	0.553305	0.671026	0.707284	✓	✓		✓		✓				✓						✓
P33947	KDELR2	0.634372	0.595752	0.494499	0.420134	0.545067	0.603862	0.782185	0.784324	0.8014	0.561022	0.643152	0.7299								✓		✓
P33981	TTK	0.711906	0.736905	0.696244							0.657173	0.709914	0.756084			✓
P33991	MCM4				0.747501	0.754063	0.781149	0.975641	0.887949															✓
P33992	MCM5	0.863108	0.883471	0.85845	0.69823	0.799583	0.757861	0.85497	0.849555	0.845339	0.868083	0.892208	0.918296											✓					✓
P33993	MCM7	0.840178	0.856041	0.863178	0.633282	0.716301	0.745632	0.853323	0.872678	0.884031	0.891965	0.914953	0.937306											✓					✓
P34896	SHMT1							0.779163	0.728932	0.758046										✓				✓					✓
P34897	SHMT2	0.866613	0.877076	0.858558	0.527895	0.622225	0.586052	0.732866	0.663341	0.69567	0.888347	0.904091	0.91846	✓		✓				✓									✓
P34932	HSPA4	0.597422	0.601655	0.477411	0.427342	0.572707	0.568245	0.751032	0.734098	0.739575	0.596138	0.687826	0.768375	✓						✓									✓
P34947	GRK5										0.298409	0	0.30038											✓				✓	✓
P35080	PFN2							0.780299	0.720662	0.757666						✓				✓
P35221	CTNNA1	0.750752	0.766882	0.678291	0.631816	0.646385	0.787882	0.79951	0.784601	0.783947	0.624617	0.633262	0.758954			✓												✓	✓
P35222	CTNNB1	0.744523	0.765716	0.704239				0.71262	0.690839	0.702189	0.842563	0.848538	0.923736			✓				✓				✓			✓	✓	✓
P35226	BMI1	0.628469	0.616252	0.590644	0.580955	0.698788	0.669426	0.766488	0.73842	0.780765	0.738837	0.823021	0.839046											✓					✓
P35227	PCGF2	0.835786	0.83637	0.780546	0.759891	0.807328	0.816678	0.898299	0.884732	0.888634	0.779839	0.814851	0.867268											✓
P35237	SERPINB6	0.714101	0.714681	0.605204				0.79581	0.815811	0.802722	0.643767	0.638768	0.732713							✓								✓	✓
P35240	NF2	0.800082	0.7562		0.807974	0.841332	0.860416	0.831401	0.870008	0.823452	0.547035	0.618253	0.656166			✓									✓			✓	✓	✓
P35241	RDX	0.752621	0.767369	0.671702	0.437237	0.586512	0.564077	0.829527	0.800173	0.818459	0.663485	0.741857	0.767623			✓				✓								✓
P35244	RPA3				0.397156	0.514429	0.580013																	✓
P35251	RFC1				0.451737	0.59457	0.559353	0.78085	0.761079	0.790699	0.716388	0.754843	0.792887							✓				✓	✓
P35268	RPL22	0.895205	0.879235	0.862626	0.887267	0.915434	0.940728			0.97616	0.869305	0.886248	0.931717							✓		✓							✓
P35269	GTF2F1	0.646492	0.661547	0.558294	0.447646	0.615383	0.592675				0.561935	0.641257	0.66886											✓
P35270	SPR	0.680648	0.679269	0.536731				0.70949	0.658021	0.687971	0.54523	0.645744	0.70817							✓				✓					✓
P35354	PTGS2	0.913205	0.920444	0.920417																			✓					✓
P35475	IDUA							0.766527	0.627048	0.716077					✓				✓	✓
P35504	UGT1A5	0.846499	0.837059	0.784981																			✓
P35568	IRS1							0.713789	0.639199	0.737995														✓				✓	✓
P35573	AGL								0.715863	0.69688	0.689616	0.737047	0.801129										✓						✓
P35579	MYH9	0.708148	0.729287	0.648395	0.453295	0.603009	0.589827	0.75905	0.72505	0.746539	0.840626	0.882686	0.902918			✓				✓				✓				✓	✓
P35580	MYH10	0.797169	0.805296	0.772122	0.474121	0.620085	0.637141	0.747951	0.651173	0.7221	0.635689	0.72028	0.753972			✓				✓								✓	✓
P35606	COPB2	0.663193	0.700376	0.57639	0.40382	0.55282	0.54848	0.761787	0.743132	0.753079	0.553903	0.615775	0.685497								✓		✓						✓
P35610	SOAT1							0.915532		0.930487	0.737868	0.728548	0.807451										✓
P35611	ADD1										0.5971	0.604858	0.65476			✓								✓				✓	✓
P35613	BSG	0.690105	0.671748	0.665436				0.909126		0.899675	0.462248	0.629217	0.630526
P35625	TIMP3							0.878998			0.934169	0.94113	0.981604
P35626	GRK3				0.661735	0.768105	0.742543																					✓	✓
P35637	FUS	0.797597	0.795014	0.761194	0.773947	0.821851	0.819059	0.76419	0.761532	0.760335	0.875619	0.884029	0.924805											✓
P35658	NUP214	0.382828	0.199377					0.654802	0.604941	0.599186	0.577393	0.635611	0.691496											✓					✓
P35659	DEK	0.828336	0.805204	0.801455	0.741975	0.823682	0.808552	0.936725	0.942204	0.943552	0.763133	0.805281	0.840669											✓	✓
P35716	SOX11	0.669982	0.664009	0.707569	0.611918		0.76358	0.89746	0.787362	0.934367	0.754054	0.663607	0.84348											✓				✓
P35749	MYH11	0.67267	0.627007	0.497465	0.622455	0.724904	0.727257	0.715696	0.636369	0.679948	0.789598	0.866569	0.868029			✓				✓									✓
P35789	ZNF93							0.855411	0.944771	0.929411	0.743404	0.847394	0.926473
P35790	CHKA	0.724404	0.696083	0.646942	0.64581	0.725835	0.712446	0.761855	0.710407	0.76637	0.657802																		✓
P35813	PPM1A							0.693506	0.723792	0.653291														✓				✓	✓
P35869	AHR	0.77245	0.762166					0.765976	0.774108	0.761313														✓					✓
P35914	HMGCL							0.57686	0.603433	0.480329	0.456529	0.547912	0.615302	✓			✓												✓
P35998	PSMC2	0.723973	0.68297	0.682735	0.47489	0.63521	0.55743	0.81524	0.804032	0.835594	0.733264	0.778798	0.819852					✓						✓					✓
P36222	CHI3L1				0.892207	0.912727	0.916509				0.88022	0.881042	0.922125							✓			✓
P36402	TCF7				0.873256	0.888403	0.889422																	✓
P36404	ARL2	0.810484	0.794907	0.779173	0.576771	0.69666	0.711521				0.807528	0.838945	0.881509	✓		✓					✓			✓	✓		✓	✓	✓
P36405	ARL3	0.50299	0.469598	0.391407				0.719278	0.710142	0.758843	0.51735	0.634203	0.696132			✓				✓	✓			✓			✓
P36507	MAP2K2	0.518834	0.552989	0.3681	0.272845	0.426972	0.432042	0.74952	0.748432	0.684316	0.50852	0.557077	0.695651	✓		✓	✓				✓		✓					✓	✓	✓
P36542	ATP5F1C	0.890069			0.669503	0.770839	0.783353	0.886391	0.882696	0.87413	0.731133	0.805066	0.839317	✓
P36543	ATP6V1E1	0.852829	0.898273	0.809392	0.564442	0.673022	0.652145	0.811746	0.795438	0.777245	0.674852	0.722266	0.792026		✓				✓	✓								✓	✓	✓
P36551	CPOX	0.599475	0.548398	0.536441							0.810187	0.801745	0.799406	✓															✓
P36578	RPL4	0.775543	0.923393	0.930648	0.84048	0.935917	0.943922	0.777237		0.945998	0.811654	0.91639	0.942299							✓		✓	✓		✓				✓
P36639	NUDT1							0.905709	0.878469	0.896368				✓														✓	✓
P36776	LONP1	0.604557	0.635571	0.50791	0.328202	0.546033	0.496474	0.696722	0.635528	0.63787	0.652259	0.72571	0.779863	✓										✓					✓
P36871	PGM1	0.542453	0.557155	0.438623	0.589863	0.694588	0.667469				0.565512	0.673935	0.70645							✓									✓
P36873	PPP1CC							0.790917	0.695056	0.749671	0.858658	0.894417	0.89584	✓		✓								✓	✓			✓	✓
P36897	TGFBR1	0.582259	0.537632								0.727875	0.776684	0.805046															✓		✓
P36915	GNL1				0.472565		0.632894	0.699568	0.635837	0.642721	0.600332	0.68981	0.735006
P36955	SERPINF1										0.74722	0.791592	0.828318							✓
P36956	SREBF1	0.931285	0.956089	0.969417							0.905637	0.923924	0.944165								✓		✓	✓					✓
P36957	DLST	0.774777	0.776448	0.715553				0.741255	0.684049	0.710586	0.783462	0.814506	0.858168	✓										✓					✓
P36969	GPX4				0.287897	0.44634	0.41708	0.823529	0.783066	0.827168	0.54301	0.620835	0.675826	✓						✓									✓
P37108	SRP14	0.770706	0.774407	0.69721	0.580797	0.711709	0.646461	0.883446	0.852933	0.871161	0.755235	0.793376	0.873795																✓
P37198	NUP62	0.664347	0.584171	0.619408												✓								✓			✓
P37268	FDFT1	0.86571		0.853847	0.76004			0.800075	0.765105	0.760905													✓
P37287	PIGA							0.803096	0.730347	0.784013													✓
P37802	TAGLN2	0.498031	0.452114	0.382428	0.581434	0.66352	0.65969	0.823027	0.843506	0.812059	0.566741	0.625625	0.71361			✓				✓									✓
P37837	TALDO1	0.700837	0.7004	0.598396	0.336634	0.61611	0.443507	0.84832	0.827219	0.829662	0.653061	0.724135	0.762767							✓									✓
P38117	ETFB	0.831897		0.80404	0.731154	0.852294	0.790821	0.649238	0.6426	0.582988	0.58619	0.706918	0.723224	✓
P38159	RBMX	0.817903	0.809186	0.751839	0.59769	0.705904	0.69728	0.806884	0.784563	0.827142	0.899611	0.879151	0.929942							✓				✓		✓
P38432	COIL	0.38578	0.462611	0.195363	0.414928	0.508163	0.554282	0.737995	0.683807	0.704737	0.607334	0.701612	0.747434											✓	✓
P38435	GGCX							0.76309	0.641776	0.736493													✓
P38571	LIPA	0.875605	0.889865	0.885642	0.596611	0.677737	0.699474	0.866694	0.867373	0.869378	0.808036	0.855511	0.882463		✓				✓					✓	✓				✓
P38606	ATP6V1A		0.7299	0.604907	0.55471	0.681901	0.639334	0.792963	0.773832	0.750448	0.578994	0.640739	0.720927		✓				✓	✓	✓			✓				✓	✓	✓
P38646	HSPA9	0.696146	0.703945	0.531825	0.452209	0.571722	0.563198	0.772824	0.746461	0.755114	0.526881	0.591808	0.655877	✓						✓					✓
P38919	EIF4A3		0.911541	0.913991	0.536955	0.66977	0.648371	0.763952	0.743255	0.763165	0.710148	0.76876	0.808879											✓	✓	✓			✓
P38935	IGHMBP2	0.615619	0.57935	0.435223	0.518053	0.633462	0.685342	0.78402	0.748729	0.713943	0.65678	0.668074	0.772062											✓
P39019	RPS19	0.890422	0.961971	0.959888	0.917524	0.91704	0.946974	0.942581		0.967689	0.914484	0.910409	0.96273							✓		✓		✓	✓				✓
P39023	RPL3	0.433883	0.65419		0.809452	0.912017	0.917527	0.826161		0.961156	0.788158	0.922217	0.953399							✓		✓			✓				✓
P39210	MPV17	0.806809	0.8006	0.747789				0.855475	0.82961	0.83147	0.746667	0.789456	0.838167	✓			✓												✓
P39656	DDOST	0.705101	0.716893	0.599173	0.558396	0.657873	0.668538	0.830355	0.808515	0.821867	0.749558	0.815503	0.830367		✓				✓				✓					✓
P39687	ANP32A	0.661611	0.651025	0.511191							0.491826	0.614993	0.654276										✓	✓
P39748	FEN1	0.748128	0.750732	0.672154	0.505603	0.635844	0.639741	0.736315	0.706456	0.708708	0.708993	0.773047	0.768175	✓										✓	✓
P39880	CUX1							0.829159	0.83595	0.814303											✓			✓					✓
P40121	CAPG	0.563797	0.568563	0.455631	0.595952	0.703578	0.669164				0.589886	0.655984	0.699666			✓				✓				✓	✓
P40123	CAP2	0.793395	0.782632	0.73056							0.501584		0.596391															✓
P40222	TXLNA	0.700728	0.659859	0.502745	0.681864	0.751318	0.659968	0.81604	0.785472	0.795505	0.750858	0.764846	0.763887																✓
P40227	CCT6A	0.76667	0.779224	0.725322	0.296058	0.526958	0.504032	0.861105	0.833776	0.841967	0.602302	0.699447	0.741295			✓				✓									✓
P40429	RPL13A	0.595793	0.836215	0.878723	0.792259	0.895707	0.940343	0.679133	0.882233	0.912952	0.698159	0.83869	0.936009									✓			✓				✓
P40616	ARL1	0.832453		0.7916							0.622244	0.681025	0.767928								✓								✓
P40763	STAT3	0.71057		0.762392				0.67113	0.668333	0.634476	0.595029	0.644795	0.735401											✓				✓	✓
P40818	USP8	0.433815	0.427992	0.413796				0.71014	0.670554	0.675182	0.69787	0.72707	0.768551															✓	✓	✓
P40925	MDH1	0.7538	0.7769	0.655836	0.667192	0.718526	0.754387	0.806987	0.814789	0.801872	0.702085	0.756052	0.792937			✓				✓							✓		✓
P40926	MDH2	0.557797	0.600744	0.46276	0.413095	0.547556	0.536605				0.629628	0.717863	0.765825	✓						✓
P40938	RFC3				0.832591	0.867698	0.869242	0.791632	0.763657	0.778114	0.795734	0.843163	0.866826											✓
P40939	HADHA	0.771893	0.76812		0.385108	0.533283	0.490823	0.746664	0.696972	0.73145	0.757081	0.816842	0.858455	✓
P41091	EIF2S3	0.86659	0.873285	0.853371	0.430018	0.600709	0.543454	0.832437	0.814994	0.82373	0.683374	0.758437	0.810564							✓									✓
P41162	ETV3	0.752075	0.731509	0.607845	0.754987	0.817237	0.843168				0.82381	0.860386	0.887931											✓
P41208	CETN2	0.563165	0.504018	0.5147				0.80565	0.775232	0.801526						✓								✓			✓		✓
P41212	ETV6				0.630177	0.730159	0.717496																		✓			✓	✓
P41218	MNDA										0.846464	0.868086	0.896056		✓				✓	✓				✓	✓				✓
P41219	PRPH	0.749265	0.715799	0.735493							0.791708	0.838003	0.864814			✓				✓								✓
P41223	BUD31	0.79547	0.793196	0.741216	0.375151	0.632259	0.555959	0.803106	0.753735	0.765626	0.687663	0.72034	0.76228											✓		✓
P41227	NAA10	0.734462	0.730408	0.738795	0.531989	0.667574	0.697634	0.862258	0.865181		0.771215		0.865771												✓				✓
P41236	PPP1R2	0.432975	0.500548	0.244348				0.761362	0.611665	0.717654
P41240	CSK	0.463676	0.487956	0.394598	0.281054	0.465524	0.383616	0.703428	0.709319	0.652714	0.504862	0.608664	0.713431							✓								✓	✓
P41250	GARS1	0.608014	0.63991	0.611276	0.423455	0.540283	0.507908	0.797313	0.708381	0.749848	0.691288	0.750676	0.807206	✓						✓									✓
P41252	IARS1	0.73445	0.765334	0.683427	0.50143	0.601845	0.626558	0.74187	0.717892	0.725994	0.618402	0.683502	0.729431							✓				✓					✓
P41440	SLC19A1							0.896338		0.909885	0.814323	0.881763																✓
P41743	PRKCI	0.83027	0.864767					0.746774	0.682996	0.741611						✓				✓	✓			✓				✓	✓	✓
P42025	ACTR1B	0.718584	0.562298	0.647799	0.359977	0.448089	0.509295	0.658171	0.653169							✓				✓							✓		✓
P42126	ECI1	0.752689	0.774795	0.698828				0.88801	0.845435	0.880597				✓
P42166	TMPO	0.663423	0.670068	0.529629	0.286409	0.50708	0.482096	0.711283	0.674604	0.698028	0.525093	0.606806	0.704901
P42167	TMPO	0.711144	0.719658	0.610832	0.443279	0.627723	0.569061	0.742861	0.746414	0.735504	0.652441	0.718287	0.783651
P42224	STAT1	0.593954	0.560108	0.46513	0.604516	0.717519	0.71627	0.765766	0.744171	0.782986	0.512658	0.587161	0.680052											✓	✓				✓
P42226	STAT6										0.797006	0.829545	0.865216											✓					✓
P42285	MTREX			0.762449	0.556489	0.666352	0.626378	0.723858	0.691224	0.729042	0.766989	0.795236	0.830935											✓	✓	✓
P42330	AKR1C3	0.804902	0.796267	0.736482																✓									✓
P42331	ARHGAP25				0.475153	0.592652	0.442012				0.696603	0.734791	0.745768															✓
P42336	PIK3CA				0.288469	0.441348	0.388786	0.739372	0.702317	0.725583																		✓	✓
P42338	PIK3CB							0.738576	0.747491	0.715566	0.812992	0.856727	0.876824											✓	✓			✓	✓
P42345	MTOR							0.733881	0.691672	0.701978	0.739658	0.791099	0.76802	✓	✓				✓		✓		✓	✓					✓
P42356	PI4KA							0.821531	0.872364	0.791579										✓								✓	✓
P42568	MLLT3				0.0612557	0.389966	0.422136													✓				✓					✓
P42574	CASP3	0.684309	0.659479	0.578997	0.435517	0.539634	0.511453																	✓				✓	✓
P42575	CASP2				0.69385	0.713596	0.779726							✓											✓				✓
P42677	RPS27	0.516355	0.604338	0.624533	0.805506	0.804206	0.824413	0.799912	0.832915	0.809054	0.82939	0.802767	0.93244									✓		✓					✓
P42694	HELZ							0.703605	0.669921	0.661974																			✓
P42695	NCAPD3				0.341725	0.544591	0.431944	0.693367	0.639129	0.671976	0.746969	0.794729	0.823924											✓
P42696	RBM34	0.821995	0.798774	0.793541	0.789486	0.841421	0.835248	0.802275	0.782856	0.769169	0.755812	0.804353	0.838627											✓	✓
P42704	LRPPRC	0.723279	0.717903	0.645414	0.483726	0.614704	0.629475	0.788896	0.720072	0.783906	0.717939	0.78803	0.817594	✓		✓								✓
P42766	RPL35	0.791485	0.813619	0.782211	0.813717	0.866178	0.88551	0.930507		0.961723	0.859995	0.900864	0.954947									✓			✓				✓
P42830	CXCL5	0.827053	0.814806	0.789324
P42858	HTT							0.731394	0.716898	0.667216						✓			✓		✓		✓	✓					✓	✓
P43007	SLC1A4				0.52178	0.653747	0.676915	0.904649		0.903585	0.518095	0.639332	0.725905			✓				✓							✓	✓
P43034	PAFAH1B1	0.811379		0.790339	0.515699	0.629522	0.624396	0.805295	0.74488	0.78053	0.574734	0.760287	0.802612			✓				✓							✓		✓
P43155	CRAT							0.745269	0.676656	0.711496				✓			✓						✓						✓
P43243	MATR3	0.643481	0.69495	0.649168	0.672536	0.757588	0.706566	0.869801	0.800703	0.863503	0.754281	0.807987	0.840442
P43250	GRK6							0.833204	0.802374	0.790583																		✓
P43251	BTD							0.735092	0.654608	0.656435				✓						✓
P43304	GPD2							0.782935	0.764046	0.759873	0.746924	0.762646	0.849651	✓
P43307	SSR1	0.73733	0.740026	0.63947	0.405592	0.604467	0.616223	0.717164	0.633023	0.710018	0.407873	0.540702	0.692095										✓
P43362	MAGEA9				0.455366	0.585887	0.594863
P43378	PTPN9				0.268689	0.627507	0.601903				0.71258	0.774217	0.820354											✓
P43403	ZAP70				0.703621	0.766734	0.758144																					✓	✓
P43405	SYK										0.69889	0.783551	0.809941															✓	✓
P43487	RANBP1	0.757414	0.729453	0.63776				0.861179		0.886159						✓											✓		✓
P43490	NAMPT	0.663338	0.699473	0.626031	0.385627	0.56778	0.543891	0.759688	0.67833	0.721373	0.395248	0.561677	0.664377							✓				✓					✓
P43686	PSMC4	0.689082	0.681186	0.600184	0.496975	0.722409	0.714042	0.813095	0.760731	0.781043	0.668849	0.74921	0.809276					✓						✓					✓
P43897	TSFM	0.649844	0.652904	0.575236	0.373072	0.561047	0.503702	0.728304	0.667547	0.706463	0.524987	0.600033	0.650754	✓										✓
P45877	PPIC							0.735391	0.804355	0.670074	0.50016	0.599085	0.701163							✓
P45880	VDAC2	0.585343	0.576505	0.524593	0.420829	0.552123	0.553481	0.80183	0.755554	0.77922	0.616769	0.668049	0.705106	✓
P45954	ACADSB	0.585821	0.582566	0.528874	0.470654	0.582162	0.535997	0.698975	0.633574	0.658741				✓
P45973	CBX5	0.858839	0.842585		0.62118	0.58093	0.68989	0.799511	0.758109	0.779423	0.525592	0.543042	0.669489											✓	✓
P45974	USP5							0.796489	0.720632	0.758495					✓				✓										✓
P45984	MAPK9				0.184357		0.487487	0.734003	0.662696	0.730817	0.523091	0.644122	0.666998	✓										✓				✓	✓
P45985	MAP2K4	0.428306	0.48677	0.233144				0.680989	0.634786	0.689719																			✓
P46013	MKI67	0.809407	0.830916	0.762023	0.655065	0.750426	0.749949	0.781677	0.741304	0.775759	0.807905	0.863865	0.885364											✓	✓
P46019	PHKA2	0.913628	0.955697	0.93325	0.7268	0.816755	0.792052				0.745339	0.841052	0.863582															✓	✓
P46060	RANGAP1	0.698657	0.699696	0.626425	0.583731	0.696043	0.689969	0.724081	0.723425	0.702295	0.570928	0.663727	0.712089			✓								✓					✓
P46063	RECQL	0.280324		0	0.291471	0.531324	0.470909	0.758109	0.769706	0.8105	0.622654	0.658727	0.739711											✓
P46087	NOP2	0.794257	0.833162	0.781146	0.528982	0.634996	0.639774	0.691223	0.53479	0.661965	0.654404	0.725224	0.772496											✓	✓
P46100	ATRX	0.36173	0.396607	0.238473	0.496095	0.520344	0.564633	0.752976	0.714224	0.701433	0.67168	0.709823	0.74273											✓
P46109	CRKL	0.722852	0.556903	0.495498	0.162305	0.35521	0.319826		0.548992	0.541684	0.458631	0.534078	0.602095											✓				✓	✓
P46199	MTIF2							0.663112	0.622025	0.637026				✓										✓
P46379	BAG6	0.685984	0.67148	0.608055							0.787016		0.85443							✓				✓					✓
P46439	GSTM5				0.781334	0.8314	0.836974				0.802786	0.850954	0.876359																✓
P46459	NSF	0.805845		0.737846	0.464586	0.584354	0.605355	0.778767	0.750102	0.787143	0.563668	0.674057	0.706129		✓				✓		✓							✓	✓
P46734	MAP2K3	0.424813	0.41783	0.161448				0.65746	0.60723	0.652469	0.606879	0.579252	0.721475											✓					✓
P46736	BRCC3										0.43306	0.521301	0.669639			✓								✓					✓
P46776	RPL27A	0.777544			0.829671	0.872088	0.910907	0.875586		0.952774	0.812407	0.861884	0.939829									✓	✓						✓
P46777	RPL5	0.867001	0.919648	0.911699	0.878524	0.932566	0.934816	0.911688		0.965817	0.814541	0.896896	0.927448							✓		✓	✓	✓	✓				✓
P46778	RPL21	0.761282	0.843745	0.816698	0.868674	0.888313	0.940505	0.864107		0.952203	0.751728	0.809784	0.939924									✓	✓						✓
P46779	RPL28	0.671124	0.768211	0.734183	0.883888	0.870276	0.958955	0.818595	0.888778	0.945981	0.77288	0.759862	0.942699							✓		✓							✓
P46781	RPS9	0.793601	0.921824	0.939427	0.839901	0.924255	0.926521	0.919273		0.964003	0.795763	0.932013	0.949026							✓		✓		✓	✓				✓
P46782	RPS5	0.926699	0.940214	0.943041	0.883194	0.917326	0.926436	0.929313		0.938324	0.945384	0.963842	0.97173							✓		✓		✓					✓
P46783	RPS10	0.915405		0.898964	0.788963	0.845598	0.854829	0.932588		0.949328	0.844366	0.831516	0.925577									✓		✓	✓				✓
P46821	MAP1B	0.590422	0.546489	0.516351							0.404734	0.55303				✓												✓	✓
P46926	GNPDA1	0.879665	0.866932	0.840191	0.471745	0.64287	0.584478	0.791472	0.751397	0.740275	0.578308	0.652868	0.69895							✓									✓
P46939	UTRN				0.139806	0.434173	0.457406	0.704601	0.674284	0.670333						✓				✓				✓				✓
P46940	IQGAP1	0.777597	0.777632	0.736836	0.616797	0.709733	0.694808	0.770215	0.708452	0.735	0.76272	0.813167	0.84191			✓				✓								✓	✓
P46977	STT3A	0.279234	0.223687	0.0903856	0.7166	0.772465	0.772085	0.761293	0.708316	0.739644	0.587084	0.631603	0.661666										✓
P47712	PLA2G4A	0.835977	0.850264	0.805087										✓							✓		✓						✓
P47755	CAPZA2										0.566902	0.626939	0.730161			✓				✓									✓
P47756	CAPZB		0.370139	0.225426				0.636808	0.530507	0.637374	0.464691	0.619032	0.6751			✓				✓									✓
P47813	EIF1AX	0.730159	0.779629	0.671778	0.663023	0.744052	0.79166	0.937679		0.930124	0.848181	0.843489	0.89521																✓
P47895	ALDH1A3	0.930669	0.950583	0.884218																✓									✓
P47897	QARS1									0.68078	0.819891	0.861097	0.877809	✓															✓
P47914	RPL29	0.833646	0.858144	0.88333	0.817638	0.831975	0.864659	0.877757	0.925921	0.953472	0.869682	0.843074	0.940328									✓							✓
P47974	ZFP36L2										0.62319	0.710261	0.753729
P47989	XDH	0.838321	0.839993	0.779414	0.236388	0.432387	0.515676		0.684621	0.772524	0.454796	0.647938	0.738859				✓						✓						✓
P48047	ATP5PO	0.781526	0.809107		0.621601	0.722124	0.69714	0.703724	0.642222	0.693475	0.625477	0.684557	0.79601	✓														✓
P48059	LIMS1	0.746597	0.725921	0.709622	0.481838	0.577031	0.60021	0.770516	0.685378	0.745719	0.763459	0.816105	0.847198															✓	✓
P48060	GLIPR1										0.749642	0.840343	0.888838		✓				✓									✓
P48147	PREP	0.62719		0.389613	0.407112	0.492593	0.472683	0.767078	0.707229	0.755645	0.706104	0.735334	0.794471																✓
P48163	ME1	0.795347	0.767298	0.761305				0.684608	0.643529	0.669869	0.430661	0.52277	0.581003	✓															✓
P48307	TFPI2	0.942696	0.952152	0.959864				0.912364	0.94386	0.922975
P48426	PIP4K2A				0.428948	0.563131	0.517007		0.697492						✓				✓					✓				✓	✓
P48431	SOX2							0.96225		0.97426														✓					✓
P48443	RXRG							0.905352	0.87201	0.920886		0.84661												✓
P48444	ARCN1	0.736447	0.739555	0.693023	0.515025	0.609142	0.631339	0.860945	0.847544	0.860477	0.613058	0.701307	0.755603								✓		✓						✓
P48449	LSS				0.602681	0.703375	0.689476		0.686262	0.818022													✓
P48454	PPP3CC				0.369067	0.532697	0.528066																						✓
P48506	GCLC	0.710201	0.683201	0.629799	0.489749	0.615597	0.587131	0.771821	0.733315	0.772152	0.465929	0.556902	0.609571	✓															✓
P48507	GCLM	0.785724	0.747171	0.701668				0.744857	0.723029	0.736631	0.433609	0.593783	0.706218																✓
P48509	CD151	0.896138	0.928201	0.950732																								✓	✓
P48556	PSMD8	0.751792	0.726579	0.713093	0.532231	0.640489	0.621629	0.767363	0.700944	0.756682	0.726253	0.77838	0.806497					✓						✓					✓
P48595	SERPINB10				0.416268	0.55794	0.619763				0.70651	0.729571	0.79492											✓				✓	✓
P48634	PRRC2A	0.576131	0.568972	0.473619	0.500876	0.653518	0.651481	0.719349	0.658352	0.688547	0.684924	0.708799	0.753626							✓				✓				✓	✓
P48637	GSS	0.392376	0.408077																	✓									✓
P48643	CCT5	0.760872	0.751585	0.725682	0.437835	0.559312	0.587413	0.858679	0.876925	0.863075	0.783926	0.832879	0.865835			✓				✓							✓		✓
P48651	PTDSS1	0.161737	0.174006	0.142509	0.587831	0.729336	0.714811	0.780137	0.753699	0.778842	0.565254	0.711714	0.778058										✓
P48729	CSNK1A1	0.639041	0.66084	0.548711	0.758133	0.825886	0.817381	0.870847	0.865331	0.850467	0.693819	0.790859	0.814639			✓								✓			✓		✓
P48735	IDH2				0.84843	0.888942	0.909393	0.701264	0.604183	0.691504	0.785685	0.807795	0.867604	✓			✓			✓									✓
P48736	PIK3CG										0.702012	0.770017	0.775728															✓	✓
P48739	PITPNB	0.760877	0.78827	0.728075	0.531178	0.681446	0.660703	0.799963	0.814584	0.817124	0.704617	0.790651	0.79246								✓		✓
P48960	ADGRE5							0.763171	0.774821	0.734256	0.473481	0.440911	0.573445							✓								✓
P49023	PXN	0.624308	0.642752	0.438838				0.757687	0.697931	0.722694	0.624991	0.771674	0.830476			✓												✓	✓
P49069	CAMLG	0.661731	0.690413	0.52479	0.556673	0.719609	0.697451	0.756939	0.729738	0.726892													✓
P49116	NR2C2							0.660841	0.486229	0.543309	0.515693	0.600757	0.586657											✓
P49137	MAPKAPK2	0.730299	0.720826	0.643231	0.606209	0.705912	0.674196	0.854212	0.841561	0.85556	0.776488	0.854431	0.887308			✓				✓				✓			✓		✓
P49189	ALDH9A1	0.777455		0.733018	0.489575	0.576142	0.586652	0.831678		0.831126	0.634733	0.666611	0.765044							✓									✓
P49207	RPL34	0.691002	0.769967	0.728317	0.847777	0.904541	0.937395	0.843907		0.964096	0.760402	0.873345	0.954778							✓		✓	✓						✓
P49247	RPIA				0.480149	0.556202	0.505738																						✓
P49321	NASP	0.645312	0.681988	0.640579	0.753213	0.776076	0.796675				0.642389	0.843338	0.856884											✓
P49327	FASN	0.221405	0.278456	0				0.863842	0.857347	0.87341	0.820396	0.861014	0.90025							✓	✓			✓				✓	✓
P49368	CCT3	0.739511	0.713188	0.679976	0.693655	0.778166	0.762241	0.81146	0.798473	0.820281	0.76319	0.796807	0.836473			✓				✓									✓
P49406	MRPL19	0.755073	0.731852	0.70554										✓								✓
P49411	TUFM	0.662499	0.673039	0.568992	0.402723	0.585317	0.54535	0.733287	0.728092	0.689789	0.536077	0.607165	0.688029	✓						✓
P49419	ALDH7A1	0.627385	0.638692	0.572656				0.702679	0.610324	0.630715				✓						✓									✓
P49447	CYB561							0.766506	0.774382	0.749979					✓				✓
P49454	CENPF							0.673219	0.743707	0.618954	0.518039	0.627831	0.720538			✓								✓			✓		✓
P49458	SRP9	0.748386	0.724368		0.71339	0.739197	0.80311	0.850576	0.830573	0.818909	0.723328	0.770855	0.797331										✓						✓
P49585	PCYT1A							0.804659	0.815364	0.807198	0.643427	0.675217	0.751526										✓					✓	✓
P49588	AARS1	0.640583	0.606679	0.58816	0.495011	0.608452	0.503829	0.886637	0.889772	0.874475	0.811941	0.857371	0.898373	✓						✓									✓
P49589	CARS1	0.687921	0.69567	0.58561	0.617354	0.70158	0.722528	0.70679	0.640992	0.696309	0.672909	0.712838	0.743785																✓
P49591	SARS1	0.608764	0.578518	0.577424	0.729734	0.798181	0.800809	0.819384	0.785109	0.769885	0.657073	0.742735	0.775775							✓									✓
P49641	MAN2A2				0.571996	0.745545	0.674076	0.698549	0.684299	0.728479	0.611576	0.673298	0.76615								✓
P49642	PRIM1				0.632782	0.736213	0.785336	0.949117		0.955969	0.861618	0.871947	0.916073											✓
P49643	PRIM2	0.787759		0.723491	0.712778	0.755647	0.78001	0.816879	0.789302	0.75818	0.885684	0.895114	0.935644											✓
P49662	CASP4										0.561184	0.569412	0.683797	✓									✓					✓	✓
P49674	CSNK1E	0.662987	0.659067	0.601067	0.551821	0.746126	0.689712	0.844662		0.844262	0.760566	0.826907	0.8653											✓					✓
P49703	ARL4D	0.590449	0.571282	0.461027																					✓			✓
P49711	CTCF	0.692497	0.669588	0.678003	0.483126	0.638515	0.653242	0.834237	0.847834	0.851559	0.630938	0.694009												✓	✓
P49715	CEBPA										0.7038	0.702365	0.782162											✓	✓
P49720	PSMB3	0.76306	0.727469	0.769773	0.72238	0.790633	0.792531	0.741465	0.71757	0.73209	0.874522	0.859039	0.921875					✓		✓				✓					✓
P49721	PSMB2							0.832858	0.876701	0.845423	0.600692	0.70282	0.746938					✓		✓				✓					✓
P49736	MCM2	0.518579	0.584979	0.416874	0.641313	0.723295	0.708688	0.859292	0.820599	0.819412	0.848519	0.88857	0.905753											✓
P49748	ACADVL	0.854296	0.86479	0.836708	0.903292	0.930376	0.920767	0.681656	0.681535	0.648844	0.753301	0.808242	0.833998	✓										✓	✓
P49750	YLPM1	0.409263	0.435345	0.173356	0.224901	0.446542	0.357211	0.64931	0.606559	0.58162	0.666122	0.770405	0.779721											✓					✓
P49753	ACOT2							0.708328	0.67667	0.705438	0.627724	0.693402	0.744703	✓			✓												✓
P49754	VPS41										0.598945	0.651986	0.721772		✓	✓			✓		✓								✓	✓
P49755	TMED10	0.60822	0.640129	0.432418	0.385201	0.550193	0.541836	0.748007	0.720523	0.74636	0.6168	0.675496	0.743863								✓		✓					✓
P49756	RBM25	0.568677	0.512671	0.441786	0.480849	0.622813	0.578185	0.663947	0.633651	0.66852	0.520448	0.64412	0.685935											✓
P49757	NUMB	0.789153	0.835083	0.727349	0.475074	0.613888		0.736756	0.707404	0.729195	0.660595	0.706652	0.769603															✓		✓
P49759	CLK1	0.500222	0.593389					0.480342	0.414425	0.525061
P49760	CLK2							0.787831	0.827031	0.83793														✓
P49761	CLK3	0.650525	0.745504	0.644561	0.693667	0.793459	0.817941	0.848917	0.93303	0.918979	0.672569	0.788667	0.812052			✓								✓
P49768	PSEN1							0.66164	0.651675	0.634556				✓	✓	✓			✓		✓		✓	✓			✓	✓		✓
P49770	EIF2B2							0.725071	0.730333	0.697117																			✓
P49773	HINT1	0.724177	0.754386	0.672055	0.622557	0.734985	0.706454	0.888089	0.881058	0.89093	0.497072	0.571425	0.63845			✓				✓				✓				✓	✓
P49790	NUP153	0.531121	0.553116	0.412318	0.378321	0.595433	0.517982	0.713896	0.647813	0.681474	0.446616	0.570008	0.666741											✓	✓				✓
P49792	RANBP2	0.706515	0.722045	0.663901	0.255125	0.503517	0.529416	0.672823	0.626262	0.65126	0.655992	0.715326	0.756236	✓										✓					✓
P49815	TSC2								0.788307	0.750349					✓				✓		✓								✓
P49821	NDUFV1							0.873674	0.947309					✓															✓
P49840	GSK3A	0.870086	0.858618	0.783811	0.769544	0.857335	0.83969	0.736883	0.718126	0.786723	0.552209	0.644635	0.748433	✓															✓
P49841	GSK3B	0.871184	0.830075	0.808628	0.582788	0.71459	0.740945	0.822155	0.818131	0.78022	0.927533	0.933197	0.946336	✓		✓								✓			✓	✓	✓
P49902	NT5C2	0.70731	0.700016	0.656667			0.745757	0.847221	0.822824	0.824349	0.807858	0.839	0.867148																✓
P49903	SEPHS1	0.673537	0.657445	0.552909	0.388508	0.590196	0.584392	0.795912	0.76065	0.762089																		✓
P49914	MTHFS	0.654658	0.635395	0.583429										✓															✓
P49915	GMPS	0.662212	0.655003	0.627418	0.52712	0.5841	0.481204	0.723566	0.684284	0.725091	0.650456	0.721993	0.792511																✓
P49917	LIG4				0.65393	0.78803	0.772468	0.5242	0.401261	0.492355	0.618016	0.727364	0.727137											✓
P49959	MRE11							0.773264	0.747989	0.749301	0.64987	0.728781	0.781938											✓					✓
P50135	HNMT				0.672702	0.793834	0.751883				0.790896	0.798357	0.857957
P50148	GNAQ										0.783556	0.825985	0.830359		✓				✓	✓	✓							✓
P50151	GNG10										0.468361	0.566321	0.638639															✓
P50213	IDH3A	0.634807	0.66824		0.430704	0.593964	0.542052	0.690888	0.603915	0.59733	0.723459	0.771323	0.82117	✓
P50219	MNX1				0.785542	0.818702	0.8013																	✓	✓				✓
P50225	SULT1A1										0.693253	0.744723	0.809419																✓
P50238	CRIP1	0.896931	0.893205	0.84866	0.674057	0.732091	0.761254				0.879169	0.837817	0.925724
P50281	MMP14										0.724896	0.76357	0.821471			✓					✓							✓	✓	✓
P50395	GDI2	0.665017	0.713747	0.590764	0.732469	0.782135	0.799399	0.848912	0.793592	0.845357	0.902252	0.916106			✓				✓	✓	✓								✓
P50402	EMD							0.578727	0.598655	0.536041						✓							✓	✓			✓		✓
P50416	CPT1A	0.741415	0.764577	0.740755	0.679489	0.725158	0.746984	0.658686	0.631648		0.835566	0.89189	0.910231	✓
P50440	GATM										0.728064	0.814606	0.850662	✓						✓
P50452	SERPINB8	0.756279	0.794144	0.599802	0.5524	0.669234	0.665731				0.901188	0.935766	0.93356							✓								✓	✓
P50454	SERPINH1	0.682753	0.549294	0.677543	0.23142	0.401335	0.416299	0.703793	0.699276	0.710166	0.456155	0.525058	0.616341										✓
P50461	CSRP3	0.61634	0.632193	0.600047	0.481951	0.675278	0.545518	0.935937	0.950155	0.946672	0.720456	0.755339	0.816103			✓								✓					✓
P50502	ST13	0.641089	0.64477	0.522424	0.341152	0.498262	0.484787	0.660498	0.54335	0.64585	0.678212	0.796903	0.825359							✓									✓
P50548	ERF							0.775508	0.677866	0.756987	0.54764	0.654718	0.729636											✓					✓
P50552	VASP	0.622254	0.598228	0.550547	0.281274	0.534894	0.42106	0.850237	0.803384	0.814648	0.60772	0.699793	0.707855			✓				✓								✓	✓
P50570	DNM2	0.698671	0.690498	0.587825	0.383382		0.509409	0.730268	0.682087	0.704691	0.644642	0.752672	0.747607			✓				✓	✓						✓	✓	✓	✓
P50579	METAP2	0.76741	0.748786		0.445468	0.607141	0.651271	0.642144	0.456879	0.479845	0.923371	0.850528																✓	✓
P50613	CDK7	0.702473	0.69322	0.630103	0.551289	0.668853	0.652087	0.830674	0.785277		0.710818	0.773019	0.817028											✓	✓			✓	✓
P50616	TOB1	0.783858	0.812522	0.808235				0.906232	0.904804	0.893845	0.88082	0.814813	0.913886
P50748	KNTC1							0.84745	0.828651	0.847197						✓												✓	✓
P50749	RASSF2										0.84347	0.873502	0.890392								✓			✓				✓	✓
P50750	CDK9	0.875863	0.905364	0.879124	0.641141	0.732836	0.738969	0.857959	0.848176	0.857319	0.789891	0.84592	0.869038											✓
P50851	LRBA				0.521194	0.621681	0.653999	0.732281	0.707483	0.731495	0.650947	0.689307	0.823799		✓				✓		✓		✓					✓	✓
P50897	PPT1				0.660295	0.780004	0.768409	0.830834	0.78783	0.836726	0.907099	0.925354	0.929261		✓				✓	✓	✓								✓
P50914	RPL14	0.707176	0.782484	0.734503	0.885013	0.935651	0.94838	0.885212		0.9595	0.787454	0.902397	0.969041							✓		✓							✓
P50990	CCT8	0.56882	0.569503	0.515294	0.646371	0.741169	0.728958	0.7773	0.756446	0.767655	0.646158	0.746593	0.792837		✓	✓			✓	✓				✓			✓		✓
P50991	CCT4	0.766321	0.750083	0.672569	0.543201	0.721573	0.685305	0.791773	0.698566	0.745972	0.690364	0.735493	0.796853			✓				✓				✓			✓		✓
P50995	ANXA11	0.697175	0.68711	0.547869	0.611999	0.719579	0.680712	0.786068	0.731599	0.782392	0.653806	0.740488	0.782201		✓	✓			✓	✓				✓					✓
P51003	PAPOLA	0.620467	0.647373	0.482189	0.491357		0.631218	0.75916	0.665383	0.715641	0.579583	0.656227	0.736139											✓
P51114	FXR1	0.610428	0.474104					0.826915	0.769052		0.467169	0.55201	0.600761												✓				✓
P51116	FXR2	0.768833	0.740716	0.738036				0.848922	0.85347	0.827767	0.578516	0.639337	0.654216									✓							✓
P51148	RAB5C	0.84593	0.827037	0.811182	0.550557	0.673839	0.665691	0.749845	0.637227	0.726125	0.653455	0.717743	0.762232		✓				✓	✓								✓		✓
P51149	RAB7A	0.77371	0.752366	0.708973	0.527593	0.650962	0.607662	0.788236	0.754151	0.784613	0.678868	0.717703	0.772072	✓	✓				✓	✓	✓							✓	✓	✓
P51153	RAB13	0.88062	0.879855	0.866055				0.688022	0.6333	0.739229	0.63712	0.684345	0.743347							✓	✓							✓	✓	✓
P51159	RAB27A							0.727539	0.73688	0.740034	0.622537	0.666575	0.703711		✓				✓	✓	✓							✓	✓	✓
P51397	DAP							0.766774	0.730429	0.767357
P51398	DAP3				0.758659	0.815297	0.819793	0.817038	0.806549	0.811482	0.820066	0.866156	0.87124	✓								✓		✓
P51452	DUSP3	0.844591	0.90089	0.849333				0.786621	0.726858	0.745705														✓				✓	✓
P51531	SMARCA2	0.58231	0.507312	0.456609	0.374554	0.526898	0.506597	0.824544	0.826118	0.800812	0.803988	0.851822	0.867127			✓								✓
P51532	SMARCA4				0.691565	0.796445	0.786953	0.901802	0.888648	0.891905	0.737358	0.810792	0.830899											✓	✓
P51553	IDH3G							0.752533	0.697985	0.716234				✓											✓
P51571	SSR4				0.308474	0.530023	0.495045													✓			✓
P51572	BCAP31	0.762692	0.775213	0.755162	0.684038	0.760677	0.744827	0.883404	0.858317	0.875769	0.735828	0.766952	0.810964	✓							✓		✓					✓	✓
P51587	BRCA2							0.897156	0.922281	0.892039	0.535731	0.660661	0.758609			✓								✓			✓		✓
P51606	RENBP										0.472549	0.57741	0.70149							✓									✓
P51608	MECP2	0.440142	0.464072	0.257841	0.203137	0.356535	0.360296	0.670037	0.608974	0.592037	0.376008	0.497928	0.612773			✓								✓			✓		✓
P51610	HCFC1	0.620816	0.663914	0.498989	0.0947586	0.287269	0.239521	0.876066	0.853938	0.860229	0.523113	0.638869	0.672096											✓
P51648	ALDH3A2	0.795922	0.790882	0.701644				0.714335	0.706475	0.676636	0.452317	0.570645	0.609676				✓						✓						✓
P51649	ALDH5A1				0.516122	0.651527	0.580902	0.678343	0.520368	0.621407				✓
P51659	HSD17B4	0.667126	0.698589	0.593941	0.626183	0.714799	0.732164	0.736884	0.668811	0.708351	0.644021	0.725631	0.793339				✓												✓
P51665	PSMD7	0.611081	0.613245	0.540302	0.0168809	0.28654	0.373978	0.841459	0.819136	0.815313	0.640041	0.719809	0.789177					✓		✓				✓					✓
P51668	UBE2D1	0.592154	0.608607	0.463908				0.774408	0.687499	0.678664	0.461356	0.431784	0.555929											✓					✓
P51690	ARSL	0.825085	0.820142	0.760353																✓	✓		✓
P51798	CLCN7							0.609252	0.5448	0.583147					✓				✓
P51801	CLCNKB							0.845049	0.854391	0.781084																		✓
P51809	VAMP7	0.851746	0.8272	0.860137	0.420294	0.570442	0.611729	0.723124	0.748611	0.665122	0.659385	0.726597	0.77605		✓				✓	✓	✓		✓					✓		✓
P51812	RPS6KA3	0.717218	0.69874	0.664609	0.529823	0.660455	0.645963	0.68144	0.611126	0.654711	0.620073	0.667369	0.657485									✓		✓	✓				✓
P51825	AFF1							0.84506	0.800644	0.788475	0.799849	0.852602	0.876794											✓
P51843	NR0B1	0.586652	0.634998	0.544332												✓						✓		✓			✓
P51858	HDGF	0.61416	0.537617		0.587951	0.654709	0.673128	0.838569	0.851902	0.845579	0.808694	0.78397	0.863026											✓
P51946	CCNH							0.79134	0.794049	0.787461	0.862926	0.901467	0.920447											✓
P51948	MNAT1	0.65385	0.534782	0.606359																				✓
P51957	NEK4										0.35124	0.508814	0.54551																✓
P51965	UBE2E1	0.84327	0.859336	0.803238	0.758848	0.788335	0.828133	0.926417	0.920763	0.923327	0.835773	0.852477	0.897243											✓					✓
P51970	NDUFA8	0.50539		0.476165				0.879462	0.841355	0.863288				✓
P51991	HNRNPA3	0.899402	0.900143	0.893548	0.68895	0.771911	0.759421	0.857614	0.826577	0.850242	0.7537	0.800045	0.837018											✓		✓
P52209	PGD	0.845878	0.855191	0.827403	0.585247	0.702498	0.652975	0.797838	0.757227	0.784574	0.68639	0.730849								✓									✓
P52272	HNRNPM	0.695829	0.680145	0.616462	0.462959	0.637823	0.601487	0.783359	0.771839	0.778356	0.645106	0.715718	0.805064							✓				✓	✓	✓
P52292	KPNA2	0.7714	0.781398	0.644246	0.469782	0.627622	0.652181	0.826425	0.719656	0.847161	0.626075	0.682141	0.728965								✓		✓	✓				✓	✓
P52294	KPNA1	0.625099	0.594246	0.526779	0.283269	0.443765	0.448472	0.764402	0.718044	0.72277	0.489039	0.552403	0.614012											✓					✓
P52306	RAP1GDS1				0.510861	0.64542	0.638052	0.856735	0.90543	0.912782				✓						✓			✓						✓
P52333	JAK3	0.811691	0.816185	0.776447	0.564029	0.696739	0.709721									✓												✓	✓	✓
P52429	DGKE				0.658839	0.718182	0.663935	0.827007	0.83383	0.801922	0.565785	0.677107	0.805645											✓				✓	✓
P52565	ARHGDIA	0.794012	0.800036	0.716351	0.390921	0.523496	0.514206	0.850087	0.847481	0.826208	0.772346	0.80042	0.837529			✓				✓								✓	✓
P52566	ARHGDIB				0.429374	0.567137	0.572227				0.607047	0.674139	0.744632			✓				✓									✓
P52569	SLC7A2							0.95817		0.969831																		✓
P52594	AGFG1	0.656433	0.669772	0.587286	0.5732		0.748856	0.693895	0.619478	0.677186	0.428032	0.507158	0.629827																✓
P52597	HNRNPF	0.572688	0.58169	0.491542	0.40056	0.577864	0.601988	0.779559	0.758033	0.751729	0.774952	0.838407	0.836593											✓		✓		✓	✓
P52630	STAT2							0.642182	0.586892															✓				✓	✓
P52701	MSH6	0.662243		0.703455	0.692615	0.791553	0.817839	0.837814	0.836324	0.831736	0.704847	0.790809	0.840026								✓			✓					✓
P52732	KIF11	0.676549	0.692206	0.596432	0.395712	0.501751	0.548647	0.658855	0.619167							✓													✓
P52735	VAV2							0.677956	0.653263	0.635715																		✓	✓
P52737	ZNF136							0.790817	0.799053	0.796726
P52739	ZNF131										0.375028	0.505488	0.614994			✓								✓
P52747	ZNF143							0.731136	0.733039	0.799984	0.722719	0.776535	0.821457											✓
P52756	RBM5										0.604143	0.65186	0.71048											✓		✓
P52788	SMS	0.784649	0.778942	0.685833																✓									✓
P52815	MRPL12	0.706711	0.648387	0.649904	0.643142	0.73701	0.666162							✓								✓
P52895	AKR1C2	0.846327	0.826502																										✓
P52907	CAPZA1								0.845211		0.606014	0.711199	0.661898			✓				✓									✓
P52926	HMGA2	0.666013	0.420973	0.600314																				✓
P52943	CRIP2							0.718814	0.632793	0.674359	0.475669	0.564331	0.688819
P52948	NUP98	0.649079	0.642951	0.600233	0.385573	0.542164	0.558209	0.757594	0.730575	0.727502	0.623814	0.674719	0.733445											✓					✓
P53004	BLVRA	0.631389	0.640105	0.490786	0.541722	0.681889	0.643152		0.786262		0.727165	0.782869	0.818265							✓									✓
P53007	SLC25A1	0.829613	0.882634	0.860776	0.549589	0.739682	0.700434	0.936407	0.944526	0.955029	0.799774	0.859902	0.898092	✓						✓
P53041	PPP5C	0.61139	0.651215	0.348512				0.817932	0.770459	0.823134														✓				✓	✓
P53350	PLK1	0.827385	0.874938	0.893618	0.750261	0.84482	0.842141	0.909774		0.904079	0.7604	0.863286				✓								✓			✓		✓
P53355	DAPK1	0.84107	0.817782	0.786397												✓												✓
P53396	ACLY	0.680948	0.635239	0.608023	0.413695	0.625571	0.642748	0.71725	0.679425	0.723607	0.787593	0.838237	0.862539		✓				✓	✓				✓					✓
P53567	CEBPG	0.613	0.613406	0.513882																				✓
P53582	METAP1	0.862895	0.873822		0.394775	0.605696	0.63771	0.816279		0.800521	0.609712	0.705798	0.774016																✓
P53597	SUCLG1	0.719389	0.71258	0.627544	0.426593	0.573672	0.523791	0.703869	0.564723	0.653383	0.632067	0.700361	0.760992	✓
P53609	PGGT1B										0.589683	0.575772	0.646504
P53611	RABGGTB										0.394502	0.526713	0.679283															✓	✓
P53618	COPB1	0.604917	0.661801	0.484948	0.651495	0.717858	0.711275	0.812368	0.789608	0.795202	0.770253	0.799574	0.834789								✓		✓					✓	✓
P53621	COPA	0.72627	0.774161	0.646096	0.600399	0.688661	0.661392	0.772775	0.722704	0.752654	0.668962	0.750645	0.780548							✓	✓		✓						✓
P53634	CTSC										0.590675	0.690337	0.794859		✓	✓			✓	✓	✓		✓	✓			✓
P53667	LIMK1				0.570516	0.664464	0.679291									✓								✓					✓
P53671	LIMK2							0.748885	0.658132	0.728056						✓					✓						✓
P53677	AP3M2							0.750247	0.766113	0.749051											✓									✓
P53680	AP2S1				0.734324	0.752096	0.82951	0.942454	0.933185	0.952529	0.823111	0.820615	0.880801		✓				✓									✓	✓	✓
P53701	HCCS	0.65505	0.680894	0.58735							0.39342	0.462035	0.573246	✓															✓
P53801	PTTG1IP	0.811485	0.811286	0.788569	0.422735	0.557486	0.570592	0.779749	0.782476	0.728734	0.591272	0.724136	0.804526							✓				✓
P53803	POLR2K							0.949283		0.957398	0.747544	0.760094	0.828506											✓	✓				✓
P53804	TTC3	0.632132	0.619813	0.544719				0.658781	0.556695	0.586984	0.60547	0.66886	0.711523								✓			✓	✓				✓
P53816	PLAAT3		0.644692	0.519155										✓	✓		✓		✓				✓					✓	✓
P53985	SLC16A1	0.210756	0.320192	0.308134	0.74269	0.785168	0.789336	0.84559	0.842366	0.828093	0.805794	0.824862	0.858903			✓				✓							✓	✓
P53990	IST1	0.602871	0.638387	0.482738	0.249379	0.478022	0.396494	0.708848	0.646432	0.661309	0.482653	0.646147	0.741921		✓	✓			✓	✓							✓		✓
P53992	SEC24C							0.570535	0.515078	0.547748	0.403652	0.481661	0.56944										✓						✓
P53999	SUB1	0.674715	0.69743	0.567006	0.828956	0.817664	0.88342	0.907293	0.900955	0.901025	0.860548	0.838143	0.888461							✓				✓	✓
P54132	BLM	0.637161	0.643908	0.555759	0.593771	0.691211	0.724536	0.729505	0.72233	0.691537	0.576469	0.684583	0.714129											✓	✓				✓
P54136	RARS1	0.705128	0.716464	0.637483	0.230509	0.448402	0.436902	0.804667	0.763764	0.780568	0.545718	0.646066	0.72426							✓				✓	✓				✓
P54274	TERF1				0.758379	0.843334	0.82744	0.86416	0.876046	0.848318	0.734907	0.703761	0.7425			✓								✓	✓
P54278	PMS2							0.6101	0.578332	0.613345														✓				✓	✓
P54577	YARS1	0.505913	0.60511	0.34375	0.447117	0.64069	0.575558	0.812574	0.7997	0.809458	0.700573	0.747548	0.808911											✓					✓
P54578	USP14	0.729701	0.771679	0.6521	0.553418	0.640916	0.647182	0.862193	0.857044	0.851585	0.641098	0.668711	0.760447					✓		✓								✓	✓
P54619	PRKAG1	0.398237	0.38646	0.110911				0.789506	0.762976	0.779757														✓					✓
P54652	HSPA2	0.678675	0.653017	0.666419												✓				✓								✓	✓
P54707	ATP12A	0.516222	0.440767	0.381718				0.750957	0.693958	0.715336						✓												✓	✓
P54709	ATP1B3	0.825735	0.84136	0.779261	0.862837	0.889145	0.901916	0.8821	0.859678	0.871573	0.818077	0.860256	0.893305							✓								✓
P54727	RAD23B	0.60074	0.585832	0.550358	0.492864	0.486085	0.567522											✓						✓					✓
P54753	EPHB3							0.625478	0.601772	0.70937																		✓	✓
P54756	EPHA5							0.785729	0.801068	0.743469													✓					✓
P54760	EPHB4							0.825593	0.79137	0.828057										✓								✓	✓
P54764	EPHA4	0.76563	0.775788	0.694152	0.674782	0.788798	0.650166				0.327272	0.471191	0.620909	✓							✓		✓					✓		✓
P54803	GALC							0.691508	0.64266	0.557276					✓				✓
P54819	AK2	0.49106	0.381425	0.411475	0.335279	0.493463	0.507142	0.79899	0.715404	0.742437	0.762555	0.829692	0.877492	✓						✓
P54852	EMP3	0.95121	0.948844	0.93165	0.545139	0.699461	0.687499				0.92472	0.903592	0.939864															✓
P54886	ALDH18A1	0.887943	0.897675	0.883082	0.627169	0.695878	0.633813	0.724374	0.638145	0.691905	0.721384	0.729936	0.729277	✓
P54920	NAPA	0.714438	0.713091	0.668936	0.475097	0.623672	0.623982	0.649477	0.651161	0.667625	0.549094	0.629343	0.69149							✓								✓	✓
P54922	ADPRH										0.261922	0.336422	0.498244						✓										✓	✓
P55008	AIF1				0.913976		0.931568				0.848505	0.866245	0.900727			✓												✓	✓
P55010	EIF5	0.513387	0.502692	0.406975	0.239746	0.439643	0.370851	0.73727	0.673494	0.715807	0.648338	0.699547	0.744093															✓	✓
P55011	SLC12A2	0.877949	0.89468	0.87319	0.454431	0.588813	0.575191	0.786279	0.783693	0.799987	0.378604	0.518344	0.555755							✓								✓	✓
P55039	DRG2	0.751769	0.739382	0.712552	0.73038	0.802636	0.795582	0.915562	0.907253	0.896373	0.757663	0.80768	0.835158											✓					✓
P55042	RRAD	0.524676	0.688805																									✓	✓
P55055	NR1H2										0.787451	0.843084	0.875961											✓					✓
P55060	CSE1L	0.637464	0.643932	0.536527	0.625447	0.697517	0.754731	0.802213	0.7875	0.796334	0.794566	0.837026	0.868045							✓				✓					✓
P55061	TMBIM6	0.635635	0.679945	0.567007				0.935525		0.939364	0.938863	0.935483		✓									✓					✓
P55072	VCP	0.737978	0.754703	0.67684	0.48771	0.66816	0.598552	0.756907	0.758183	0.754092	0.551794	0.640415	0.697271		✓			✓	✓	✓			✓	✓					✓
P55081	MFAP1	0.644342	0.672	0.519073	0.506546	0.609455	0.584314	0.771613	0.69531	0.714574	0.580547	0.600142	0.669713			✓								✓		✓	✓
P55084	HADHB	0.85229	0.841505	0.819517	0.5678	0.675855	0.718202	0.716614	0.63457	0.68959	0.769481	0.843946	0.863522	✓									✓
P55145	MANF	0.514104	0.495963	0.440076	0.235294	0.480159	0.457093	0.711768	0.664914	0.717841	0.465355	0.511838	0.465609										✓						✓
P55160	NCKAP1L										0.777583	0.841787	0.89207							✓								✓	✓
P55196	AFDN							0.696501	0.599808	0.629633														✓				✓	✓
P55198	MLLT6							0.76148	0.690778	0.720748
P55199	ELL							0.708748	0.663187	0.668731														✓					✓
P55201	BRPF1				0.688572	0.809318	0.805279	0.652537	0.60005	0.618682	0.550779	0.685357	0.695129											✓				✓	✓
P55209	NAP1L1	0.762937		0.660181	0.549238	0.696472	0.634971	0.813867	0.803747	0.815869	0.679772	0.789632	0.777981
P55210	CASP7				0.351152	0.526465	0.472803	0.775783	0.723079	0.750496	0.418599	0.492113	0.622035											✓					✓
P55212	CASP6				0.705526	0.776208	0.705983							✓										✓	✓				✓
P55263	ADK							0.741485	0.68617	0.73401	0.612279	0.675731	0.729125											✓				✓	✓
P55265	ADAR	0.687474	0.698751	0.628662	0.481205	0.636394	0.63454	0.735395	0.734385	0.732841	0.666003	0.73205	0.764569											✓	✓	✓
P55317	FOXA1							0.950474	0.960926	0.950945														✓	✓
P55327	TPD52	0.802599	0.745669	0.674843																			✓
P55769	SNU13	0.499282	0.481736	0.280994	0.119904	0.373429	0.360707	0.692476	0.67476	0.729232	0.724546	0.774454	0.829385											✓	✓	✓
P55786	NPEPPS							0.850603	0.861215	0.813321	0.412896	0.524687	0.556534							✓									✓
P55795	HNRNPH2	0.640464	0.665234	0.461014				0.800791	0.745621	0.808707	0.778398	0.821445	0.862003											✓					✓
P55854	SUMO3	0.850088	0.859012	0.801748	0.770105	0.792276	0.815901	0.857695	0.895244	0.919999	0.821616	0.775603	0.876138											✓
P55884	EIF3B				0.39933	0.568241	0.554041	0.79883	0.77061	0.784118										✓									✓
P55899	FCGRT										0.618209	0.741019	0.813421															✓		✓
P56159	GFRA1							0.908277	0.909026	0.888321										✓	✓							✓		✓
P56181	NDUFV3	0.635238	0.613753	0.522315				0.734139	0.700488	0.721359	0.551038	0.644593		✓
P56182	RRP1	0.743946	0.754147	0.719026	0.750715		0.83126	0.843015	0.812593	0.833362	0.826835	0.868365	0.890941												✓
P56192	MARS1	0.746612	0.839115		0.793478	0.859361	0.849808	0.680642	0.607872	0.696745	0.779754	0.824393	0.827916							✓					✓				✓
P56211	ARPP19	0.781659	0.738313	0.714286	0.306429	0.514325	0.537024	0.795842	0.755022	0.752132	0.548402	0.662342	0.789627											✓
P56270	MAZ	0.843388	0.851889	0.802806	0.664056	0.737857	0.724343	0.921652		0.944459
P56377	AP1S2	0.614807	0.682522	0.491614	0.6784	0.789077	0.769065	0.809352	0.795845	0.736689					✓				✓		✓							✓	✓	✓
P56378	ATP5MJ	0.383671	0.167102		0.857534	0.856137	0.907974	0.885222	0.834893	0.886813				✓
P56381	ATP5F1E							0.961419		0.9758	0.926303	0.896603	0.961679	✓
P56385	ATP5ME	0.843495	0.826935	0.829562				0.927825	0.920479	0.919067				✓
P56545	CTBP2	0.74676	0.761863	0.661982				0.647867	0.604957	0.596046	0.499383	0.616732	0.692486																✓
P56556	NDUFA6	0.843105	0.846	0.83	0.815278	0.815235	0.838632	0.895144	0.886604	0.892056	0.830575	0.857689	0.92909	✓
P56589	PEX3							0.755512	0.720851	0.699379							✓						✓	✓
P56715	RP1							0.816905	0.762836	0.80095						✓
P56730	PRSS12										0.643123	0.75768	0.800058															✓
P56749	CLDN12							0.885571	0.899028	0.874044																		✓
P56937	HSD17B7							0.836826	0.843193	0.819542													✓
P56945	BCAR1	0.439156	0.442862	0.380321												✓												✓	✓
P56962	STX17				0.346744	0.591986	0.541443	0.92176	0.909742	0.90906				✓					✓				✓					✓	✓
P57057	SLC37A1							0.86985	0.854076	0.880028													✓
P57071	PRDM15							0.81529	0.835333	0.816047														✓
P57076	CFAP298						0.757395									✓													✓
P57081	WDR4										0.621525	0.688545	0.738953											✓					✓
P57088	TMEM33	0.834227	0.801837	0.703026	0.509542	0.708613	0.697108				0.805008	0.826234	0.862385										✓
P57103	SLC8A3							0.733953	0.677033	0.722325	0.699543	0.737172	0.748071	✓									✓					✓
P57678	GEMIN4				0.434488	0.494065	0.552877	0.624635	0.620115	0.572246										✓				✓	✓				✓
P57721	PCBP3	0.470788	0.549536	0.363112	0.390363	0.54761	0.504467	0.828658	0.826719	0.822408	0.494915	0.558852	0.6909							✓									✓
P57723	PCBP4	0.918405	0.92094		0.675282	0.74559	0.734377	0.842931	0.830128	0.830105	0.705548	0.741245	0.800644																✓
P57772	EEFSEC				0.36709	0.514261	0.450805	0.700876	0.616871	0.678228	0.677213	0.763123	0.818296
P57775	FBXW4				0.482859	0.600266	0.61812																						✓
P58004	SESN2										0.861365	0.889087	0.910548	✓															✓
P58107	EPPK1							0.725983	0.684913	0.71216						✓												✓
P58317	ZNF121							0.859334	0.891225	0.878006
P58546	MTPN	0.566336	0.539923	0.519687							0.436315	0.521228	0.501397			✓													✓
P59768	GNG2	0.529015	0.342314	0.437265	0.38704	0.455562	0.438617													✓								✓
P59998	ARPC4			0.817495	0.577735	0.673941	0.679752	0.925421	0.935141	0.930099	0.853103	0.888538	0.897665			✓				✓									✓
P60002	ELOF1	0.473507	0.540766	0.270318	0.667108	0.707946	0.707186	0.735053	0.696129	0.753262														✓
P60033	CD81	0.875094	0.895888	0.864261	0.572332	0.694528	0.686868				0.86342	0.896076	0.899341							✓								✓
P60059	SEC61G	0.745452	0.755507	0.648077	0.60098	0.663168	0.651791	0.903365	0.913284	0.888067	0.84453	0.827493	0.87994										✓						✓
P60174	TPI1	0.561641	0.659324	0.432654	0.785762	0.829431	0.847666		0.794252		0.805375	0.826196	0.858277							✓									✓
P60228	EIF3E	0.626653	0.635867	0.604502	0.744272	0.808478	0.794062	0.866093	0.87743	0.886303	0.831239	0.861754	0.876236							✓				✓					✓
P60468	SEC61B	0.65207	0.710079	0.407918				0.831232		0.777756													✓						✓
P60520	GABARAPL2	0.854986	0.895012	0.769251	0.802136	0.848155	0.846685	0.634743	0.485417	0.648228	0.861938	0.850747	0.895967						✓		✓		✓						✓
P60660	MYL6	0.699642	0.6699	0.533869				0.906718	0.914112	0.902548	0.846462	0.866425	0.908771			✓				✓									✓
P60763	RAC3	0.883374	0.90178	0.813673	0.535598	0.676519	0.681507	0.927777	0.900904	0.924524	0.785512	0.861144	0.864756			✓				✓			✓					✓	✓
P60842	EIF4A1	0.872251		0.872333	0.685381	0.77569	0.792228	0.936826	0.961128	0.940525	0.743268	0.736196	0.829897							✓									✓
P60866	RPS20	0.873746	0.879162	0.8731	0.757551	0.820282	0.840309	0.947515		0.951368	0.91656	0.922221	0.965552							✓		✓		✓					✓
P60891	PRPS1	0.518279	0.451705	0.548148	0.455948		0.658259	0.825724	0.778429	0.810595																			✓
P60900	PSMA6	0.953879			0.776118	0.817118	0.818845	0.859533		0.828621	0.784527	0.802397	0.868342					✓		✓				✓					✓
P60903	S100A10	0.986123	0.988461		0.764927	0.829945	0.835219	0.827035	0.787459	0.802253	0.653525	0.658459	0.682253							✓								✓
P60953	CDC42	0.612795	0.626497	0.519451	0.430177	0.596198	0.599155	0.715485	0.657438	0.651048	0.536551	0.64718	0.725867			✓			✓	✓	✓		✓				✓	✓	✓
P60981	DSTN	0.608245	0.506194	0.545234	0.499607	0.613774	0.643837	0.848631	0.820906	0.81546	0.489694	0.577739	0.64667			✓				✓
P60983	GMFB							0.762135	0.733493	0.73551	0.514458	0.611996	0.671572
P61006	RAB8A	0.422306	0.402889	0.337179	0.26946	0.526343	0.477719	0.80285	0.798831	0.789198	0.515677	0.645509	0.72223			✓				✓	✓						✓	✓	✓	✓
P61009	SPCS3	0.613678		0.406657	0.461781	0.654708	0.640054	0.771788	0.765189	0.762494	0.704236	0.759979	0.80284										✓
P61011	SRP54	0.814799	0.838284	0.761649	0.359553	0.502173	0.417765	0.765321	0.738168	0.761756	0.663084	0.73787	0.774604										✓	✓					✓
P61019	RAB2A	0.47526	0.441304	0.458223	0.501356	0.681315	0.700722	0.756501	0.642394	0.68113	0.568476	0.639408			✓				✓	✓	✓		✓						✓
P61020	RAB5B	0.551741	0.567037	0.379828	0.43844	0.571215	0.517786	0.744361	0.65675	0.680447	0.561976	0.63033	0.704821							✓								✓		✓
P61024	CKS1B	0.913923	0.912017	0.925697	0.819128		0.908331	0.945547		0.953817	0.900194	0.872493	0.950039											✓
P61026	RAB10	0.911744	0.918261	0.899199	0.751098	0.80466	0.73155	0.968083		0.962173	0.7543	0.793277	0.818848			✓				✓	✓		✓					✓	✓	✓
P61073	CXCR4				0.596555	0.656194	0.678367				0.628512	0.758668	0.769019		✓				✓	✓								✓		✓
P61077	UBE2D3							0.891379												✓				✓				✓	✓	✓
P61081	UBE2M	0.720644	0.75531	0.638878	0.557449	0.628417	0.682038	0.794969	0.744888	0.75989	0.557259	0.643913	0.685659											✓					✓
P61086	UBE2K	0.541454	0.484351	0.321575							0.362964	0.524178	0.546025																✓
P61088	UBE2N										0.432772	0.513807								✓				✓	✓				✓
P61106	RAB14	0.391789	0.363779	0.334041	0.48198	0.59706	0.608766	0.778121	0.689609	0.763253	0.619957	0.698886	0.728842		✓				✓	✓	✓		✓					✓	✓	✓
P61158	ACTR3	0.781628	0.808043	0.710163	0.552994	0.659588	0.661363	0.821906	0.833668	0.770846	0.708641	0.755796	0.78316			✓				✓									✓
P61160	ACTR2	0.906316	0.917378	0.890364	0.694232	0.770764	0.782723	0.800867	0.764415	0.78544	0.73642	0.7918	0.825458		✓	✓			✓	✓									✓
P61163	ACTR1A				0.764343	0.811416	0.815685	0.781685	0.776748	0.734372	0.0228874					✓				✓							✓		✓
P61165	TMEM258	0.774797	0.772214	0.716207	0.757265	0.792729	0.828723	0.957516		0.963561													✓
P61201	COPS2	0.613294	0.601118	0.534233	0.529573	0.664975	0.655485	0.81153	0.665184	0.790736	0.503423	0.581181	0.649684											✓					✓
P61221	ABCE1	0.694117	0.71398	0.634717	0.63256	0.720861	0.737666	0.804272	0.759009	0.779956	0.806312	0.8404	0.868141	✓															✓
P61224	RAP1B	0.837464	0.785088	0.730894	0.355462	0.570284	0.472018	0.816608	0.777169	0.793036	0.693382	0.77538	0.759533		✓				✓	✓								✓	✓
P61225	RAP2B				0.494846	0.56539	0.658791	0.693519	0.667229	0.658648	0.574257	0.63683	0.690801							✓								✓	✓	✓
P61244	MAX	0.720246	0.56832	0.681692	0.194951	0.446738	0.374279	0.678302	0.668405	0.703948	0.622732	0.714832	0.789722											✓
P61247	RPS3A	0.858693	0.939725	0.926232	0.918819	0.94905	0.950828	0.927735		0.959663	0.835502	0.901772	0.926338							✓		✓	✓	✓	✓				✓
P61254	RPL26	0.881146	0.913044	0.952316	0.873531	0.912164	0.938434	0.904706		0.960854	0.870401	0.905174	0.949884							✓		✓		✓	✓				✓
P61289	PSME3	0.861705	0.877052	0.820892	0.388295	0.576183	0.547541	0.81785	0.797106	0.792798	0.829269	0.829738	0.88343					✓						✓					✓
P61313	RPL15	0.674651	0.679747	0.667579	0.659921	0.69386	0.7931	0.729531	0.827658	0.940853	0.782635	0.733029	0.941776									✓							✓
P61353	RPL27	0.870202	0.930897	0.974819	0.826479	0.832004	0.892173	0.89979		0.962621	0.815428	0.784979	0.9175							✓		✓	✓	✓	✓				✓
P61421	ATP6V0D1							0.687999	0.655466	0.645175					✓	✓			✓	✓							✓	✓		✓
P61513	RPL37A	0.825278	0.889231	0.908541	0.675171	0.732463	0.754547	0.870217		0.928176	0.863635	0.81725								✓		✓							✓
P61586	RHOA	0.678712	0.688991	0.53668	0.657287	0.745477	0.740012		0.798839	0.812797	0.697305	0.737171	0.803532			✓				✓			✓					✓	✓	✓
P61587	RND3								0.801175							✓					✓							✓
P61604	HSPE1	0.672439	0.61796	0.628414	0.421356	0.537856	0.520446	0.780603	0.755218	0.769754	0.494372	0.535086	0.462987	✓						✓
P61626	LYZ										0.925748	0.943268	0.962465		✓				✓	✓
P61758	VBP1	0.715115	0.714674	0.632654	0.480771	0.645928	0.635283				0.680764	0.723548	0.77428																✓
P61764	STXBP1							0.715677	0.691689	0.685127	0.864741	0.872673	0.902733	✓		✓				✓				✓				✓	✓
P61769	B2M	0.675067	0.667852	0.614505	0.550765	0.693954	0.684398				0.853895	0.883432	0.903874							✓	✓		✓					✓	✓	✓
P61812	TGFB2	0.693659	0.691307	0.678285							0.52921	0.731323	0.756425															✓
P61916	NPC2	0.467767	0.580103	0.257352							0.573055	0.655851	0.706217		✓				✓	✓			✓
P61923	COPZ1				0.589296	0.613049	0.697112														✓		✓						✓
P61927	RPL37	0.694567	0.770844	0.823071	0.762203	0.765711	0.880925	0.778688	0.837441	0.922015	0.747809	0.783444										✓							✓
P61956	SUMO2	0.802562	0.751041	0.814848	0.476397	0.535067	0.61076	0.904525		0.901741	0.7277	0.716794	0.801187											✓
P61960	UFM1		0.547241	0.355877							0.570859	0.613723	0.697753										✓
P61962	DCAF7										0.720453	0.772851	0.814596											✓					✓
P61966	AP1S1	0.79958	0.818022	0.775422	0.729842	0.809613	0.771496	0.913845	0.938251	0.901483					✓				✓		✓							✓	✓	✓
P61970	NUTF2	0.69139	0.650183	0.615734	0.334842	0.571713	0.48481	0.856505	0.852823	0.882087	0.526266	0.634539	0.733114							✓				✓					✓
P61978	HNRNPK	0.741031	0.737967	0.631261	0.50809	0.658998	0.639054	0.63412	0.569168	0.662027	0.719435	0.760355	0.802433			✓				✓				✓		✓
P61981	YWHAG	0.504244	0.513923	0.455851	0.379893	0.597179	0.541321	0.762783	0.749162	0.748387	0.376343	0.524494	0.592478							✓									✓
P62070	RRAS2	0.58807	0.568552	0.587064	0.46	0.589001	0.632202													✓	✓		✓					✓
P62072	TIMM10	0.688105	0.669893		0.657189	0.72656	0.72883	0.867552	0.824828	0.854852	0.688857	0.735903	0.816708	✓
P62081	RPS7	0.959944	0.954623	0.965925	0.912471	0.941241	0.948399	0.969057		0.976028	0.848547	0.86372	0.88666			✓						✓		✓	✓		✓		✓
P62136	PPP1CA	0.861594		0.766833				0.872891	0.867901	0.869431										✓				✓	✓			✓	✓
P62140	PPP1CB								0.785439	0.780357	0.736193	0.800134								✓				✓	✓			✓	✓
P62191	PSMC1	0.432541	0.122943	0.0497164	0.474862	0.619265	0.584861	0.812589	0.812936	0.81692	0.636438	0.690185	0.741704					✓						✓					✓
P62195	PSMC5	0.789299	0.753779	0.752543	0.54328	0.684082	0.661288	0.81458	0.803484	0.809302	0.555223	0.649368	0.684958					✓		✓				✓					✓
P62241	RPS8	0.675587	0.875528	0.915533	0.777939	0.889082	0.922283	0.909359		0.974033	0.76514	0.901999	0.943605							✓		✓	✓	✓					✓
P62244	RPS15A	0.731459	0.851308	0.794555	0.824555	0.879409	0.891992	0.882711		0.967803	0.883312	0.927493								✓		✓		✓					✓
P62249	RPS16	0.776497	0.820337	0.773044	0.830658	0.886203	0.893496	0.925884	0.948033	0.920969	0.871694	0.913446	0.944744							✓		✓		✓					✓
P62258	YWHAE	0.753414	0.787064	0.72827	0.496902	0.603379	0.613757	0.747294	0.738216	0.732037	0.538634	0.592448	0.708441	✓						✓								✓	✓
P62263	RPS14	0.867041	0.861472	0.867322	0.747362	0.806089	0.821894	0.870697	0.868865	0.863766	0.867067	0.884885	0.902778							✓		✓		✓	✓				✓
P62266	RPS23	0.633062	0.76278	0.779707	0.80896	0.866144	0.923272	0.882355	0.911678	0.917845	0.754063	0.833389	0.900658									✓	✓	✓					✓
P62269	RPS18	0.819755	0.886479		0.910955	0.936967	0.948819	0.96437		0.996108	0.9096	0.931576	0.968744							✓		✓		✓					✓
P62273	RPS29	0.799693	0.891205	0.900474				0.889832	0.937359	0.976858	0.804397	0.838012	0.92796							✓		✓	✓	✓					✓
P62277	RPS13	0.895188	0.935812	0.930722	0.919957	0.949589	0.960115	0.902091	0.92333	0.92166	0.847292	0.927325	0.952788							✓		✓		✓	✓				✓
P62280	RPS11	0.784686	0.893395	0.878583	0.879384	0.934032	0.948297	0.901357		0.984331	0.843748	0.901724	0.95729							✓		✓		✓	✓				✓
P62304	SNRPE							0.905463		0.894451														✓		✓			✓
P62312	LSM6				0.375524	0.598627	0.609498	0.739517	0.771499	0.706124	0.536493	0.626928												✓	✓	✓			✓
P62314	SNRPD1	0.711952	0.715701	0.629103	0.545431	0.669931	0.689822	0.846071	0.828419	0.824128	0.873574	0.875208	0.92634											✓		✓			✓
P62316	SNRPD2	0.935623	0.925461	0.945135	0.838224	0.860379	0.874076	0.856709	0.855675	0.809154	0.848078	0.851933	0.917909							✓				✓		✓			✓
P62318	SNRPD3		0.944386	0.938814	0.727452		0.801946	0.919648	0.914464	0.917688	0.864576	0.876362	0.914192											✓		✓			✓
P62328	TMSB4X	0.785428	0.770403		0.711099	0.704344	0.778851	0.861511	0.878298	0.843185	0.746121	0.763536	0.852017			✓													✓
P62330	ARF6	0.558653	0.50717	0.44813	0.450965	0.465935	0.576819	0.726321	0.75006	0.766004	0.635843	0.669644	0.741776							✓	✓							✓	✓	✓
P62333	PSMC6	0.480706	0.59257	0.339403	0.591777	0.701232	0.687191	0.817944	0.772354	0.794216	0.647005	0.780039	0.820755					✓		✓				✓					✓
P62341	SELENOT				0.302524	0.449251	0.333407		0.76559	0.778822													✓
P62380	TBPL1				0.663609	0.805734	0.773239	0.893576		0.904159														✓
P62424	RPL7A	0.772136	0.898058	0.887335	0.874618	0.956336	0.957956	0.909697		0.966094	0.847715	0.939704	0.953102									✓			✓				✓
P62487	POLR2G	0.664134	0.646855	0.585217	0.724796	0.799269	0.805008	0.92104	0.894254	0.914467														✓
P62495	ETF1	0.654832		0.576467	0.583764	0.754426	0.702775	0.785888	0.733019	0.795825	0.75244	0.800445	0.830006																✓
P62633	CNBP	0.661409	0.622474	0.609264	0.22017	0.38311	0.408416	0.789434	0.737585	0.770207	0.542899	0.624958	0.730931										✓						✓
P62701	RPS4X	0.901729	0.927828	0.943683	0.897263	0.935437	0.944826	0.957351		0.980691	0.909254	0.939686	0.964946							✓		✓		✓					✓
P62736	ACTA2	0.98637	0.989187		0.653357	0.730447	0.707394	0.813036	0.800596	0.788902	0.874021	0.899315	0.923192			✓				✓									✓
P62745	RHOB				0.617899	0.734137	0.770292	0.958664		0.961395	0.935782	0.940125				✓				✓								✓	✓	✓
P62750	RPL23A	0.886628	0.903564	0.873005	0.869438	0.892711	0.918516	0.934971		0.957192	0.888574	0.884921	0.942031							✓		✓			✓				✓
P62753	RPS6	0.573167	0.747376	0.654181	0.86835	0.94844	0.948378	0.910708		0.967448	0.791446	0.938389	0.965239									✓	✓	✓	✓				✓
P62805	H4C1	0.937533	0.945413	0.950334	0.870048	0.876391	0.906788	0.957097		0.971315	0.936805	0.930661	0.949483							✓				✓
P62820	RAB1A	0.754256	0.764935	0.621906	0.417442	0.608891	0.583373	0.797837	0.779438	0.779626	0.681736	0.750963	0.769205							✓	✓		✓						✓	✓
P62826	RAN	0.800874	0.829971	0.787545	0.716328	0.775705	0.786367	0.88137	0.883304	0.883323	0.712335	0.747076	0.804874			✓				✓				✓	✓				✓	✓
P62829	RPL23				0.933616	0.945285	0.952506	0.935086		0.941945	0.875391	0.871299	0.948794							✓		✓		✓	✓				✓
P62834	RAP1A	0.586221		0.492936	0.493473	0.606884	0.630232	0.800299	0.839057	0.792366	0.528146	0.636028	0.676543							✓								✓	✓	✓
P62837	UBE2D2	0.600809	0.558422	0.500013																✓				✓					✓
P62841	RPS15	0.749255	0.823524	0.821952	0.892607	0.908219	0.920878	0.910431			0.810558	0.816878	0.922202									✓		✓					✓
P62847	RPS24	0.752267	0.862431	0.860033	0.812494	0.912208	0.891847	0.849636		0.948167	0.841631	0.934706	0.96596									✓	✓	✓					✓
P62851	RPS25	0.938429	0.949685	0.934733	0.856048	0.863066	0.888093	0.98018		0.986629	0.914918	0.835906	0.954878							✓		✓		✓	✓				✓
P62854	RPS26	0.673671	0.673105	0.592622	0.566803	0.69787	0.66478	0.864301	0.870943	0.865891	0.500642	0.548253	0.672552							✓		✓	✓	✓					✓
P62861	FAU	0.872907	0.880704		0.915084		0.939984	0.950733		0.969461	0.663383	0.739576	0.837873
P62875	POLR2L	0.903937	0.913341	0.927186	0.511639	0.358452	0.67642	0.952449		0.947972	0.794646	0.83905	0.911628											✓	✓				✓
P62888	RPL30	0.903571	0.922786	0.914599	0.91913	0.949294	0.952666	0.960471		0.980611	0.926741	0.96814	0.980694							✓		✓							✓
P62899	RPL31	0.913279	0.927591	0.932292	0.925146	0.933041	0.973774	0.937174		0.962156	0.898849	0.881187	0.941791							✓		✓							✓
P62906	RPL10A	0.797356	0.837746	0.803301	0.829948	0.881314	0.889856	0.93475	0.969402	0.959737	0.875042	0.912642	0.947237							✓		✓							✓
P62910	RPL32	0.73906	0.819378	0.723349	0.855886	0.889883	0.939084	0.829951	0.903457	0.94637	0.738616	0.779119	0.927817									✓							✓
P62913	RPL11	0.853648		0.853536	0.805389	0.846908	0.858068	0.900308	0.914057	0.886033	0.916981	0.942166	0.959456							✓		✓		✓	✓				✓
P62917	RPL8	0.761369	0.857178	0.904376	0.859774	0.895589	0.921101	0.930531		0.963299	0.882519											✓							✓
P62937	PPIA	0.756343	0.780971	0.683319	0.651211	0.768524	0.747483	0.861824	0.854876	0.836464	0.790506	0.818396	0.856151							✓									✓
P62942	FKBP1A	0.623571	0.577974	0.459249							0.799934		0.836183										✓					✓	✓
P62979	RPS27A	0.677403	0.794603		0.795356	0.869079		0.910606		0.947851	0.681819	0.7489	0.888762	✓						✓		✓	✓	✓	✓			✓	✓	✓
P62987	UBA52							0.864408	0.891497	0.898544	0.759372	0.812884		✓	✓				✓	✓		✓	✓	✓				✓	✓	✓
P62993	GRB2	0.6968	0.708256	0.595814	0.578432	0.696677	0.693119	0.730525	0.739247		0.838507	0.827731	0.876734							✓	✓			✓	✓			✓	✓	✓
P63000	RAC1	0.642277	0.723085	0.543801	0.241137	0.358233	0.296983	0.871926	0.855144	0.865885	0.67713	0.751983	0.797414			✓				✓	✓		✓					✓	✓	✓
P63010	AP2B1	0.742674	0.764813	0.62501	0.339242	0.466162	0.577731	0.726979	0.749171	0.744176	0.739063	0.744116	0.82403		✓				✓									✓	✓	✓
P63027	VAMP2	0.704042	0.693286	0.692973	0.685987	0.732298	0.697393	0.885533	0.884122	0.896737	0.848246	0.841195	0.89208								✓							✓	✓
P63092	GNAS							0.826029	0.818773	0.804449
P63098	PPP3R1	0.674415	0.647935	0.580432				0.710454	0.606742	0.685082														✓				✓	✓
P63104	YWHAZ	0.562785	0.557475	0.530091	0.601016	0.754329	0.72779	0.84497	0.839275	0.831899	0.681919	0.705919	0.755608	✓						✓				✓					✓
P63165	SUMO1	0.762131	0.735541	0.709332	0.577556	0.680318	0.676692	0.883198	0.885582	0.893128	0.746349	0.763443	0.816141											✓	✓			✓	✓
P63167	DYNLL1	0.693779	0.685621	0.634011				0.868912	0.837297	0.858336				✓		✓											✓	✓	✓
P63172	DYNLT1										0.438379	0.519856	0.603693			✓					✓
P63173	RPL38				0.415929	0.631191	0.666752															✓							✓
P63208	SKP1	0.755548	0.767724	0.657152	0.413017	0.587554	0.417004				0.514421	0.659027	0.65678			✓								✓			✓		✓
P63218	GNG5	0.599424	0.582376	0.458881	0.40319	0.533265	0.578005	0.814939	0.776376	0.796255	0.661909	0.710338	0.777952							✓								✓
P63220	RPS21	0.690903	0.704628	0.578505	0.567118	0.684883	0.712221	0.928388	0.892489	0.910296	0.751292	0.835605	0.832786									✓	✓	✓					✓
P63241	EIF5A	0.740506	0.76529	0.751028	0.397267	0.548228	0.57975		0.597788	0.672521	0.600461	0.610056	0.759023										✓						✓
P63244	RACK1	0.81433	0.818356	0.83186	0.772067	0.826067	0.850872	0.920073	0.904637	0.924325	0.837003	0.856295	0.901222	✓						✓		✓		✓				✓	✓
P63261	ACTG1	0.806237	0.842147	0.791262	0.4444	0.587645	0.553005	0.858011	0.850802	0.852353	0.782877	0.819422	0.850201			✓				✓								✓	✓
P63279	UBE2I	0.694326	0.691112	0.509456	0.485278	0.651949	0.636009	0.829908	0.780456	0.785406	0.579892	0.682815	0.721807											✓					✓
P63313	TMSB10	0.873879	0.869157	0.866864	0.861912	0.885858	0.900877	0.92564	0.934747	0.917026	0.950774	0.908515	0.968023			✓
P67775	PPP2CA	0.774678	0.784195	0.682701							0.695239	0.759892	0.786159	✓		✓				✓								✓	✓
P67809	YBX1	0.943345	0.932204		0.919936	0.930161	0.944794	0.983407		0.991974	0.811705	0.79077	0.871688							✓			✓	✓		✓		✓	✓
P67812	SEC11A	0.834386	0.836922	0.834075	0.709907	0.785159	0.789676	0.898133	0.922302	0.914075	0.790739	0.859942	0.865972										✓
P67870	CSNK2B	0.857956	0.881379	0.80514	0.543226	0.698835	0.699104	0.777511	0.730066	0.760185	0.679532	0.748326	0.826731							✓				✓				✓	✓
P68036	UBE2L3	0.57435	0.529062	0.362473	0.441882	0.559785	0.52509	0.712794	0.688227	0.687687	0.588368		0.627115											✓					✓
P68363	TUBA1B	0.849795		0.810013	0.729632	0.80266	0.814661	0.918303	0.930483	0.914434	0.729999	0.810547	0.820584			✓
P68366	TUBA4A		0.77407	0.649375							0.542638	0.648903	0.691608			✓				✓									✓
P68371	TUBB4B	0.8335	0.880624	0.836771	0.65288	0.756751	0.749414	0.80779	0.80667	0.804123	0.697308	0.749336	0.810049		✓	✓			✓	✓									✓
P68400	CSNK2A1	0.720891	0.727398	0.665815	0.426917	0.569636	0.625024	0.750107	0.691053	0.727755	0.674981	0.740499	0.759376											✓				✓	✓
P68402	PAFAH1B2							0.740046	0.699874	0.710061										✓					✓			✓	✓
P78310	CXADR	0.426174	0.459221	0.345166																				✓				✓
P78314	SH3BP2							0.830373	0.762768	0.770095
P78316	NOP14	0.652548	0.651263		0.860899	0.902077	0.896247	0.905979	0.915149	0.909611	0.803167	0.851837	0.883805											✓	✓
P78318	IGBP1	0.64385		0.4233	0.443932	0.626788	0.515081	0.775209	0.692496	0.720206	0.535255	0.631724	0.683896																✓
P78332	RBM6	0.649735	0.652027	0.593359				0.737014	0.707505	0.696825	0.675269	0.716503	0.75577
P78344	EIF4G2	0.821335	0.843037	0.807435	0.387816	0.537768	0.556699	0.788444	0.797861	0.807633	0.719069	0.8179	0.847102																✓
P78345	RPP38		0.446206	0.356494				0.80728	0.755799	0.78341	0.726893	0.772896	0.836389											✓	✓
P78346	RPP30				0.600532		0.682383	0.789798	0.740527	0.787287														✓	✓
P78347	GTF2I	0.799168	0.797592	0.812402	0.465443	0.601805	0.652153	0.777963	0.755355	0.80225	0.717753	0.748093	0.806471											✓
P78356	PIP4K2B	0.554445	0.402951	0.510659	0.63622	0.726069	0.761719	0.802596	0.794339	0.786379	0.490544	0.560115	0.632163						✓				✓	✓				✓	✓
[truncated: 3,619 more rows]

## Sheet: Description
Reference	Uniprot ID
Gene Symbol	Offical gene symbol.
treatment_cell type	Quantified protein synthesis inhibition efficiency. Blank means that this efficiency is not quantified or does not meet the criteria (see the paper for details).
Subcellular compartment	Protein subcellular compartment annotation. Data obtained from Gene Ontology Resource (http://geneontology.org/).
