# Supplementary material for: Global quantification of newly synthesized proteins reveals cell type- and inhibitor-specific effects on protein synthesis inhibition
Source: PNAS Nexus. 2023 May 19;2(6):pgad168. doi: 10.1093/pnasnexus/pgad168 (PMC10235912; doi:10.1093/pnasnexus/pgad168)
Supplement: pgad168_Supplementary_Data [file pgad168_supplementary_data.zip › PNASNEXUS-PNASNEXUS-2023-00216-T-s05.xlsx]

## Sheet: Sheet1
Dataset S4. Annotation of protein synthesis inhibition sensitivity
Uniport ID	Gene Symbol	Sensitivity_A549			Sensitivity_Jurkat			Sensitivity_MCF7			Sensitivity_THP-1			Inhibitor sensitivity			Cell line sensitivity				General sensitivity
		CHX	Puro	ANM	CHX	Puro	ANM	CHX	Puro	ANM	CHX	Puro	ANM	CHX	Puro	ANM	A549	Jurkat	MCF7	THP-1
A0A096LP01	SMIM26	1	1	1	1	1	1	1		1	3	4	3	Sensitive	n.s.	Sensitive	Sensitive	Sensitive	Sensitive	n.s.	Sensitive
A0AV96	RBM47							2	2	2	3	3	4	n.d.	n.d.	n.d.	n.d.	n.d.	n.s.	n.s.
A0AVK6	E2F8										1	2	2	n.d.	n.d.	n.d.	n.d.	n.d.	n.d.	n.s.
A0AVT1	UBA6	1	1		3		3	4	3	3	2	2	2	n.s.	n.s.	n.s.	Sensitive	n.s.	n.s.	n.s.
A0FGR8	ESYT2	3	3	3	3	3	3	4	4	4	3	2	2	n.s.	n.s.	n.s.	n.s.	n.s.	Resistant	n.s.
A0MZ66	SHTN1	4	4	4				4	3	4	4	4	3	Resistant	n.s.	n.s.	Resistant	n.d.	Resistant	Resistant	Resistant
A1A5C7	SLC22A23							3	3	3				n.d.	n.d.	n.d.	n.d.	n.d.	n.s.	n.d.
A1L0T0	ILVBL							4	4	3				n.d.	n.d.	n.d.	n.d.	n.d.	Resistant	n.d.
A1L157	TSPAN11	1	1	1							2	2	2	n.d.	n.d.	n.d.	Sensitive	n.d.	n.d.	n.s.
A1L170	C1orf226							1		1				n.d.	n.d.	n.d.	n.d.	n.d.	Sensitive	n.d.
A1L3X0	ELOVL7							4	4	4				n.d.	n.d.	n.d.	n.d.	n.d.	Resistant	n.d.
A2A2Z9	ANKRD18B										1	2	1	n.d.	n.d.	n.d.	n.d.	n.d.	n.d.	Sensitive
A2A3N6	PIPSL	1	1	1	2	3	3	2	2	2	3	3	3	n.s.	n.s.	n.s.	Sensitive	n.s.	n.s.	n.s.
A2AJT9	BCLAF3	4	4	4										n.d.	n.d.	n.d.	Resistant	n.d.	n.d.	n.d.
A2PYH4	HFM1		2	2							3	4		n.d.	n.d.	n.d.	n.s.	n.d.	n.d.	n.s.
A2RTX5	TARS3	2	2	2							1	1	1	n.d.	n.d.	n.d.	n.s.	n.d.	n.d.	Sensitive
A3KN83	SBNO1	3	2	3	3	3	3	3	3	4	4	3	3	n.s.	n.s.	n.s.	n.s.	n.s.	n.s.	n.s.
A4D0V7	CPED1	2	2	2	4	4	4				2	2	2	n.s.	n.s.	n.s.	n.s.	Resistant	n.d.	n.s.
A4D1E9	GTPBP10				1	1	2	1	2	1	2	2	4	n.s.	n.s.	n.s.	n.d.	Sensitive	Sensitive	n.s.
A4FU49	SH3D21							2	2	2				n.d.	n.d.	n.d.	n.d.	n.d.	n.s.	n.d.
A5YKK6	CNOT1	1	2	1	3	3	3	4	4	4	2	2	2	n.s.	n.s.	n.s.	Sensitive	n.s.	Resistant	n.s.
A6NCE7	MAP1LC3B2	2	2	2	4	3	4	3	3	3	4	4	4	n.s.	n.s.	n.s.	n.s.	Resistant	n.s.	Resistant
A6NCI4	VWA3A										1	1		n.d.	n.d.	n.d.	n.d.	n.d.	n.d.	Sensitive
A6NDG6	PGP	2	3	2				4	4	4	2	3	3	n.s.	n.s.	n.s.	n.s.	n.d.	Resistant	n.s.
A6NDU8	C5orf51		3	2	3	3	3	3	3	2	2	2	2	n.s.	n.s.	n.s.	n.s.	n.s.	n.s.	n.s.
A6NDX5	ZNF840P										4	4	4	n.d.	n.d.	n.d.	n.d.	n.d.	n.d.	Resistant
A6NE01	FAM186A	4	4	3	4	4	4				4	4	4	Resistant	Resistant	n.s.	Resistant	Resistant	n.d.	Resistant	Resistant
A6NFI3	ZNF316							2	1	2				n.d.	n.d.	n.d.	n.d.	n.d.	n.s.	n.d.
A6NHR9	SMCHD1										3	3	4	n.d.	n.d.	n.d.	n.d.	n.d.	n.d.	n.s.
A6NI72	NCF1B										1	1	1	n.d.	n.d.	n.d.	n.d.	n.d.	n.d.	Sensitive
A6NIZ1	RAP1BL	2	2	2	3	3	3	4	4	4	3	2	3	n.s.	n.s.	n.s.	n.s.	n.s.	Resistant	n.s.
A6NK75	ZNF98	3	3	3				1	1	1	3	2	2	n.s.	n.s.	n.s.	n.s.	n.d.	Sensitive	n.s.
A6NKH3	RPL37AP8	1	1	1	1	1	1	1		1	1	2	1	Sensitive	n.s.	Sensitive	Sensitive	Sensitive	Sensitive	Sensitive	Sensitive
A6NMK8	INSYN2B							4	4	4				n.d.	n.d.	n.d.	n.d.	n.d.	Resistant	n.d.
A6NN14	ZNF729							1	1	1	3			n.d.	n.d.	n.d.	n.d.	n.d.	Sensitive	n.s.
A6NNL5	C15orf61							1	1	1				n.d.	n.d.	n.d.	n.d.	n.d.	Sensitive	n.d.
A7E2V4	ZSWIM8	1	1	1										n.d.	n.d.	n.d.	Sensitive	n.d.	n.d.	n.d.
A8MPX8	PP2D1							4	4	4				n.d.	n.d.	n.d.	n.d.	n.d.	Resistant	n.d.
A8MSI8	LYRM9							4	4					n.d.	n.d.	n.d.	n.d.	n.d.	Resistant	n.d.
A8MTT3	CEBPZOS							1	1	1				n.d.	n.d.	n.d.	n.d.	n.d.	Sensitive	n.d.
A8MVX0	ARHGEF33				3	3	3							n.d.	n.d.	n.d.	n.d.	n.s.	n.d.	n.d.
A8MW92	PHF20L1	4	4	4	4	4	4	3	3	3	3	4	4	n.s.	Resistant	Resistant	Resistant	Resistant	n.s.	Resistant	Resistant
A8MWD9	SNRPGP15	1	1	1	2	2	2			1				n.d.	n.d.	n.s.	Sensitive	n.s.	n.s.	n.d.
A8MXV4	NUDT19							2	2	2				n.d.	n.d.	n.d.	n.d.	n.d.	n.s.	n.d.
A8MYV0	DCDC2C	2	3	3	4	4	4							n.d.	n.d.	n.d.	n.s.	Resistant	n.d.	n.d.
A8TX70	COL6A5				4	3	3							n.d.	n.d.	n.d.	n.d.	n.s.	n.d.	n.d.
A9UHW6	MIF4GD	4	4	3										n.d.	n.d.	n.d.	Resistant	n.d.	n.d.	n.d.
B0I1T2	MYO1G				2	1	1				4	3	3	n.d.	n.d.	n.d.	n.d.	Sensitive	n.d.	n.s.
B1AJZ9	FHAD1							2	2	2	1	1	1	n.d.	n.d.	n.d.	n.d.	n.d.	n.s.	Sensitive
B2RTY4	MYO9A				2	2	2	2	2	3	4	4	4	n.s.	n.s.	n.s.	n.d.	n.s.	n.s.	Resistant
B5ME19	EIF3CL	4	4	4	4	4	4	3	2	2	1	1	1	n.s.	n.s.	n.s.	Resistant	Resistant	n.s.	Sensitive
C9JRZ8	AKR1B15	1	1	1										n.d.	n.d.	n.d.	Sensitive	n.d.	n.d.	n.d.
E7ETH6	ZNF587B							1		1				n.d.	n.d.	n.d.	n.d.	n.d.	Sensitive	n.d.
E9PAV3	NACA	1	1	1	1	2	1	1	1	1	1	1	1	Sensitive	Sensitive	Sensitive	Sensitive	Sensitive	Sensitive	Sensitive	Sensitive
E9PRG8	C11orf98	1	1	1	1	1	1	1			3	2	2	Sensitive	n.s.	n.s.	Sensitive	Sensitive	n.s.	n.s.
G9CGD6	CNK3/IPCEF1										2	3	2	n.d.	n.d.	n.d.	n.d.	n.d.	n.d.	n.s.
M0R2J8	DCDC1				1	1	1	3	3	2	1	2	1	n.s.	n.s.	n.s.	n.d.	Sensitive	n.s.	Sensitive
O00115	DNASE2							4	4	4	4	4	4	n.d.	n.d.	n.d.	n.d.	n.d.	Resistant	Resistant
O00116	AGPS	4	4	4	4	4	4				4	4	4	Resistant	Resistant	Resistant	Resistant	Resistant	n.d.	Resistant	Resistant
O00124	UBXN8	1	1	1							1			n.d.	n.d.	n.d.	Sensitive	n.d.	n.d.	n.s.
O00139	KIF2A	4	4	4	4	4	4	3		3	3	3	3	n.s.	n.s.	n.s.	Resistant	Resistant	n.s.	n.s.
O00141	SGK1										2	2	4	n.d.	n.d.	n.d.	n.d.	n.d.	n.d.	n.s.
O00148	DDX39A				3	3	3	4	4	4	4	4	4	n.s.	n.s.	n.s.	n.d.	n.s.	Resistant	Resistant
O00151	PDLIM1	2	2	2				2	2	2	3	3	3	n.s.	n.s.	n.s.	n.s.	n.d.	n.s.	n.s.
O00154	ACOT7				3	3	2	1	1	1				n.d.	n.d.	n.d.	n.d.	n.s.	Sensitive	n.d.
O00159	MYO1C	1	1	1				1	1	1	2	2	2	n.s.	n.s.	n.s.	Sensitive	n.d.	Sensitive	n.s.
O00160	MYO1F										2	2	2	n.d.	n.d.	n.d.	n.d.	n.d.	n.d.	n.s.
O00161	SNAP23	2	2	2				3	3	3				n.d.	n.d.	n.d.	n.s.	n.d.	n.s.	n.d.
O00170	AIP										4	4	4	n.d.	n.d.	n.d.	n.d.	n.d.	n.d.	Resistant
O00178	GTPBP1				3	3	3	4	4	4	3	3	3	n.s.	n.s.	n.s.	n.d.	n.s.	Resistant	n.s.
O00186	STXBP3				4	4	4	2	2	3	3	3	3	n.s.	n.s.	n.s.	n.d.	Resistant	n.s.	n.s.
O00193	SMAP	4	4	4				3	3	3				n.d.	n.d.	n.d.	Resistant	n.d.	n.s.	n.d.
O00194	RAB27B	2	3	3										n.d.	n.d.	n.d.	n.s.	n.d.	n.d.	n.d.
O00203	AP3B1	3	3	3	2	2	2	3	3	3	1	1	1	n.s.	n.s.	n.s.	n.s.	n.s.	n.s.	Sensitive
O00204	SULT2B1	2	2	2					2	2				n.d.	n.d.	n.d.	n.s.	n.d.	n.s.	n.d.
O00212	RHOD							3	3	3				n.d.	n.d.	n.d.	n.d.	n.d.	n.s.	n.d.
O00214	LGALS8	1	2	1	3	3	2	3	3	3	1	1	1	n.s.	n.s.	n.s.	Sensitive	n.s.	n.s.	Sensitive
O00231	PSMD11	3	3	3	4	4	4	3	3	3	4	4	4	n.s.	n.s.	n.s.	n.s.	Resistant	n.s.	Resistant
O00232	PSMD12	2	2	2	3	3	3	1	2	1	3	3	3	n.s.	n.s.	n.s.	n.s.	n.s.	Sensitive	n.s.
O00233	PSMD9	2	2	2	3	4	3	2	2	2	4	3	4	n.s.	n.s.	n.s.	n.s.	n.s.	n.s.	Resistant
O00255	MEN1							2	3	2				n.d.	n.d.	n.d.	n.d.	n.d.	n.s.	n.d.
O00257	CBX4	1	1	1	2	2	1	1	1	1	3	3	3	n.s.	n.s.	Sensitive	Sensitive	n.s.	Sensitive	n.s.
O00258	GET1	4	4	4	4		4	2	1	1				n.s.	n.d.	n.s.	Resistant	Resistant	Sensitive	n.d.
O00264	PGRMC1							4	4	4				n.d.	n.d.	n.d.	n.d.	n.d.	Resistant	n.d.
O00267	SUPT5H	3	3	3	4	4	4	3	4	4	3	3	3	n.s.	n.s.	n.s.	n.s.	Resistant	Resistant	n.s.
O00273	DFFA	4	4	4										n.d.	n.d.	n.d.	Resistant	n.d.	n.d.	n.d.
O00291	HIP1	2	3	2				2	2	2	4	4	4	n.s.	n.s.	n.s.	n.s.	n.d.	n.s.	Resistant
O00299	CLIC1	2	2	3	3	3	2	1	1	1	2	2	2	n.s.	n.s.	n.s.	n.s.	n.s.	Sensitive	n.s.
O00311	CDC7										1	1	1	n.d.	n.d.	n.d.	n.d.	n.d.	n.d.	Sensitive
O00329	PIK3CD										3	3	3	n.d.	n.d.	n.d.	n.d.	n.d.	n.d.	n.s.
O00330	PDHX				4	3	3				4	4	4	n.d.	n.d.	n.d.	n.d.	n.s.	n.d.	Resistant
O00391	QSOX1	4	4	3	1	1	1	1	1	1	1	1	1	Sensitive	Sensitive	Sensitive	Resistant	Sensitive	Sensitive	Sensitive	Sensitive
O00400	SLC33A1	3	3	2	3	3	3	3	3	2	3	2	3	n.s.	n.s.	n.s.	n.s.	n.s.	n.s.	n.s.
O00401	WASL	2	2	2				3	3	3				n.d.	n.d.	n.d.	n.s.	n.d.	n.s.	n.d.
O00410	IPO5	2	2	2	3	3	3	4	3					n.s.	n.s.	n.d.	n.s.	n.s.	n.s.	n.d.
O00411	POLRMT							1	1		4	4	3	n.d.	n.d.	n.d.	n.d.	n.d.	Sensitive	Resistant
O00422	SAP18	3	2	2	2	2	2	2	2	2	2	2	3	n.s.	n.s.	n.s.	n.s.	n.s.	n.s.	n.s.
O00423	EML1	3	4											n.d.	n.d.	n.d.	n.s.	n.d.	n.d.	n.d.
O00425	IGF2BP3	3	4	3	3	3	3							n.d.	n.d.	n.d.	n.s.	n.s.	n.d.	n.d.
O00429	DNM1L	3	3	3	4	4	4		4	4	2	2	2	n.s.	n.s.	n.s.	n.s.	Resistant	Resistant	n.s.
O00442	RTCA				4	3	2	4	4	4	2	1	2	n.s.	n.s.	n.s.	n.d.	n.s.	Resistant	n.s.
O00443	PIK3C2A							4	4	4				n.d.	n.d.	n.d.	n.d.	n.d.	Resistant	n.d.
O00461	GOLIM4	2	2	2				2	2	2	2	2	2	n.s.	n.s.	n.s.	n.s.	n.d.	n.s.	n.s.
O00469	PLOD2	3	3	4										n.d.	n.d.	n.d.	n.s.	n.d.	n.d.	n.d.
O00471	EXOC5							4	3	4				n.d.	n.d.	n.d.	n.d.	n.d.	Resistant	n.d.
O00479	HMGN4	4	4	4	3	4	4	3	4	3				n.s.	Resistant	n.s.	Resistant	Resistant	n.s.	n.d.
O00483	NDUFA4	1	1	1	1	1	1	1	1	1	1	1	1	Sensitive	Sensitive	Sensitive	Sensitive	Sensitive	Sensitive	Sensitive	Sensitive
O00487	PSMD14	2	2	2	1	1	1	3	3	3	3	3	3	n.s.	n.s.	n.s.	n.s.	Sensitive	n.s.	n.s.
O00505	KPNA3							4	4	4	4	4	4	n.d.	n.d.	n.d.	n.d.	n.d.	Resistant	Resistant
O00506	STK25				2	3	3	3	3	3	2	2		n.s.	n.s.	n.d.	n.d.	n.s.	n.s.	n.s.
O00507	USP9Y				4	4	4	3	3	3	4	4	4	n.s.	n.s.	n.s.	n.d.	Resistant	n.s.	Resistant
O00515	LAD1							2	2	3				n.d.	n.d.	n.d.	n.d.	n.d.	n.s.	n.d.
O00541	PES1	3	3	3	1	1	1	1	1	1	2	2	2	n.s.	n.s.	n.s.	n.s.	Sensitive	Sensitive	n.s.
O00555	CACNA1A							4	4	4				n.d.	n.d.	n.d.	n.d.	n.d.	Resistant	n.d.
O00560	SDCBP	2	2	2	4	3	3		3	2	3	3	3	n.s.	n.s.	n.s.	n.s.	n.s.	n.s.	n.s.
O00566	MPHOSPH10	4	3	3	4	4	4	2	2	2	2	3	3	n.s.	n.s.	n.s.	n.s.	Resistant	n.s.	n.s.
O00567	NOP56	1	1	1	1	1	1	1	1	1	1	1		Sensitive	Sensitive	Sensitive	Sensitive	Sensitive	Sensitive	Sensitive	Sensitive
O00570	SOX1							4	4	4				n.d.	n.d.	n.d.	n.d.	n.d.	Resistant	n.d.
O00571	DDX3X	1	1	1	2	1	1	2	2	2	1	1	1	n.s.	Sensitive	Sensitive	Sensitive	Sensitive	n.s.	Sensitive	Sensitive
O00622	CCN1	2	1	1				1	1	1				n.d.	n.d.	n.d.	Sensitive	n.d.	Sensitive	n.d.
O00629	KPNA4	3	4	4	3	3	4	2	2	3	4	3	3	n.s.	n.s.	n.s.	Resistant	n.s.	n.s.	n.s.
O00743	PPP6C	4	4	3	4	3	3	3	3	3	3	3	2	n.s.	n.s.	n.s.	Resistant	n.s.	n.s.	n.s.
O00754	MAN2B1										3	3	3	n.d.	n.d.	n.d.	n.d.	n.d.	n.d.	n.s.
O00757	FBP2							2	1	1				n.d.	n.d.	n.d.	n.d.	n.d.	Sensitive	n.d.
O00762	UBE2C	1	1											n.d.	n.d.	n.d.	Sensitive	n.d.	n.d.	n.d.
O00767	SCD	1	1	1	1	1	1	1	1	1	1	1	1	Sensitive	Sensitive	Sensitive	Sensitive	Sensitive	Sensitive	Sensitive	Sensitive
O14495	PLPP3	3	4	3				2	2	2				n.d.	n.d.	n.d.	n.s.	n.d.	n.s.	n.d.
O14497	ARID1A	3	3	3	3	3	3	2	2	3	4	4	4	n.s.	n.s.	n.s.	n.s.	n.s.	n.s.	Resistant
O14521	SDHD							1	1	1	1	1	1	n.d.	n.d.	n.d.	n.d.	n.d.	Sensitive	Sensitive
O14530	TXNDC9							2		2	3	4	4	n.d.	n.d.	n.d.	n.d.	n.d.	n.s.	Resistant
O14544	SOCS6	2	2	2				1	1	2	2	2	3	n.s.	n.s.	n.s.	n.s.	n.d.	Sensitive	n.s.
O14548	COX7A2L	1	1	1	1	1	1			1	1	1	1	Sensitive	Sensitive	Sensitive	Sensitive	Sensitive	n.s.	Sensitive	Sensitive
O14562	UBFD1	3	3	3	4	4	4	2	1	2	4	4	4	n.s.	n.s.	n.s.	n.s.	Resistant	n.s.	Resistant
O14569	CYB561D2				2	2	2							n.d.	n.d.	n.d.	n.d.	n.s.	n.d.	n.d.
O14579	COPE							1		1				n.d.	n.d.	n.d.	n.d.	n.d.	Sensitive	n.d.
O14604	TMSB4Y							1	1	1	2	4	3	n.d.	n.d.	n.d.	n.d.	n.d.	Sensitive	n.s.
O14617	AP3D1	2	2	2	4	4	4	4	4	4	2	2	3	n.s.	n.s.	n.s.	n.s.	Resistant	Resistant	n.s.
O14639	ABLIM1	3	3	3							4	4	4	n.d.	n.d.	n.d.	n.s.	n.d.	n.d.	Resistant
O14646	CHD1	1	2		2	2	2	2	2	2	2	2	2	n.s.	n.s.	n.s.	n.s.	n.s.	n.s.	n.s.
O14647	CHD2	4	4	3	2	2	2	2	2	2	2	2	2	n.s.	n.s.	n.s.	Resistant	n.s.	n.s.	n.s.
O14653	GOSR2	4	4	4	4	4	4	3	4	4				n.s.	Resistant	Resistant	Resistant	Resistant	Resistant	n.d.	Resistant
O14656	TOR1A	4	4	4	2	3	3				4	4	4	n.s.	n.s.	n.s.	Resistant	n.s.	n.d.	Resistant
O14657	TOR1B	4	4	4	4	4	4	3	4	3	4	4	4	Resistant	Resistant	Resistant	Resistant	Resistant	n.s.	Resistant	Resistant
O14672	ADAM10	1	2	1	3	3	3	2	2	2	2	2	2	n.s.	n.s.	n.s.	Sensitive	n.s.	n.s.	n.s.
O14681	EI24	3	3	3	3	3	3	1	1	1	4	3	3	n.s.	n.s.	n.s.	n.s.	n.s.	Sensitive	n.s.
O14683	TP53I11	3	4	3				1	2	2	1			n.s.	n.d.	n.d.	n.s.	n.d.	n.s.	n.s.
O14686	KMT2D							4	3	3				n.d.	n.d.	n.d.	n.d.	n.d.	n.s.	n.d.
O14709	ZNF197				1	1	1	1		1	1	1	1	Sensitive	n.d.	Sensitive	n.d.	Sensitive	Sensitive	Sensitive	Sensitive
O14730	RIOK3	2		2				3	3	3	1	2	2	n.s.	n.d.	n.s.	n.s.	n.d.	n.s.	n.s.
O14733	MAP2K7								1	2	2	2	2	n.d.	n.d.	n.d.	n.d.	n.d.	n.s.	n.s.
O14734	ACOT8							3	2	3				n.d.	n.d.	n.d.	n.d.	n.d.	n.s.	n.d.
O14744	PRMT5	1	1	1	1	1	1	2	3	2	3	3	3	n.s.	n.s.	n.s.	Sensitive	Sensitive	n.s.	n.s.
O14745	SLC9A3R1		2	2				1	1	1				n.d.	n.d.	n.d.	n.s.	n.d.	Sensitive	n.d.
O14753	OVOL1							1	1	1				n.d.	n.d.	n.d.	n.d.	n.d.	Sensitive	n.d.
O14757	CHEK1				1	1	1				1	1	1	n.d.	n.d.	n.d.	n.d.	Sensitive	n.d.	Sensitive
O14763	TNFRSF10B	4	4	4										n.d.	n.d.	n.d.	Resistant	n.d.	n.d.	n.d.
O14772	FPGT	1		2										n.d.	n.d.	n.d.	n.s.	n.d.	n.d.	n.d.
O14776	TCERG1				3	3	3	3	2	3	2	2	2	n.s.	n.s.	n.s.	n.d.	n.s.	n.s.	n.s.
O14777	NDC80										2	2	1	n.d.	n.d.	n.d.	n.d.	n.d.	n.d.	n.s.
O14782	KIF3C				2	2	2							n.d.	n.d.	n.d.	n.d.	n.s.	n.d.	n.d.
O14787	TNPO2							2	1	1				n.d.	n.d.	n.d.	n.d.	n.d.	Sensitive	n.d.
O14802	POLR3A							4	4	4	2	2	2	n.d.	n.d.	n.d.	n.d.	n.d.	Resistant	n.s.
O14817	TSPAN4	1	2	2										n.d.	n.d.	n.d.	n.s.	n.d.	n.d.	n.d.
O14818	PSMA7				1	2	2	2	3	3	3	4	4	n.s.	n.s.	n.s.	n.d.	n.s.	n.s.	Resistant
O14832	PHYH	3	3	2	1	1		4	3	4	2	2	2	n.s.	n.s.	n.s.	n.s.	Sensitive	Resistant	n.s.
O14874	BCKDK				1	1	1	2	1	1				n.d.	n.d.	n.d.	n.d.	Sensitive	Sensitive	n.d.
O14880	MGST3	1	2	2	2	2	2				1	1	1	n.s.	n.s.	n.s.	n.s.	n.s.	n.d.	Sensitive
O14907	TAX1BP3		1	1										n.d.	n.d.	n.d.	Sensitive	n.d.	n.d.	n.d.
O14925	TIMM23							4	4	4				n.d.	n.d.	n.d.	n.d.	n.d.	Resistant	n.d.
O14929	HAT1	3	3		3	3	2	2	1	2	2	2	2	n.s.	n.s.	n.s.	n.s.	n.s.	n.s.	n.s.
O14933	UBE2L6	1	1	1	2	2	1							n.d.	n.d.	n.d.	Sensitive	n.s.	n.d.	n.d.
O14936	CASK							2	3	2				n.d.	n.d.	n.d.	n.d.	n.d.	n.s.	n.d.
O14949	UQCRQ							2	2	2	2	3	2	n.d.	n.d.	n.d.	n.d.	n.d.	n.s.	n.s.
O14950	MYL12B				4	4	4	3	2	2				n.d.	n.d.	n.d.	n.d.	Resistant	n.s.	n.d.
O14964	HGS	2	3	2				4	4	4	4	4	4	n.s.	n.s.	n.s.	n.s.	n.d.	Resistant	Resistant
O14965	AURKA	1	1	1	1	1	1	3	3	3	1	1	2	Sensitive	Sensitive	n.s.	Sensitive	Sensitive	n.s.	Sensitive	Sensitive
O14967	CLGN	4	4					3	3	4	4	4	3	n.s.	n.s.	n.d.	Resistant	n.d.	n.s.	Resistant
O14974	PPP1R12A								4	4	4	4	4	n.d.	n.d.	n.d.	n.d.	n.d.	Resistant	Resistant
O14975	SLC27A2	1	1	1				2	2	2				n.d.	n.d.	n.d.	Sensitive	n.d.	n.s.	n.d.
O14976	GAK				3	4	3	4	3	3	4	4	4	n.s.	n.s.	n.s.	n.d.	n.s.	n.s.	Resistant
O14979	HNRNPDL	2	2	2	2	2	1	2	2	2	2	2	3	n.s.	n.s.	n.s.	n.s.	n.s.	n.s.	n.s.
O14980	XPO1	3	3	2	3	3	3	4	3	3	2	2	3	n.s.	n.s.	n.s.	n.s.	n.s.	n.s.	n.s.
O15015	ZNF646	4	4	4				4				2		n.d.	n.d.	n.d.	Resistant	n.d.	n.s.	n.s.
O15020	SPTBN2	2	2	2	4	4	4	2	3	3				n.s.	n.s.	n.s.	n.s.	Resistant	n.s.	n.d.
O15021	MAST4							3	2	3	3	2	2	n.d.	n.d.	n.d.	n.d.	n.d.	n.s.	n.s.
O15027	SEC16A	3	4	4				3	4	4	3	3	3	n.s.	n.s.	n.s.	Resistant	n.d.	Resistant	n.s.
O15031	PLXNB2										3	3	3	n.d.	n.d.	n.d.	n.d.	n.d.	n.d.	n.s.
O15037	KHNYN							4	3	4				n.d.	n.d.	n.d.	n.d.	n.d.	Resistant	n.d.
O15040	TECPR2										4	4	4	n.d.	n.d.	n.d.	n.d.	n.d.	n.d.	Resistant
O15042	U2SURP	4	3		1	1	1	1	1	1	1	1	1	Sensitive	Sensitive	Sensitive	n.s.	Sensitive	Sensitive	Sensitive	Sensitive
O15050	TRANK1				2	2	2				3	4	3	n.d.	n.d.	n.d.	n.d.	n.s.	n.d.	n.s.
O15062	ZBTB5							3	3	3				n.d.	n.d.	n.d.	n.d.	n.d.	n.s.	n.d.
O15078	CEP290	2	2	2	4	4	4	2	2	2				n.s.	n.s.	n.s.	n.s.	Resistant	n.s.	n.d.
O15084	ANKRD28										4	4	4	n.d.	n.d.	n.d.	n.d.	n.d.	n.d.	Resistant
O15085	ARHGEF11							1	1	1	2	2	2	n.d.	n.d.	n.d.	n.d.	n.d.	Sensitive	n.s.
O15090	ZNF536	1	1	1				1	1	1	1	2	1	Sensitive	n.s.	Sensitive	Sensitive	n.d.	Sensitive	Sensitive	Sensitive
O15111	CHUK				3	4	4							n.d.	n.d.	n.d.	n.d.	Resistant	n.d.	n.d.
O15119	TBX3	3	3	2				3	2	2				n.d.	n.d.	n.d.	n.s.	n.d.	n.s.	n.d.
O15121	DEGS1	3	2	2	2	2	2	1	1	1	1	1	1	n.s.	n.s.	n.s.	n.s.	n.s.	Sensitive	Sensitive
O15126	SCAMP1	3	4	3	4	4	4	4	4	4	4	4	4	Resistant	Resistant	Resistant	n.s.	Resistant	Resistant	Resistant	Resistant
O15143	ARPC1B	2	2	1	2	3	3	4	4	4	1	1	1	n.s.	n.s.	n.s.	n.s.	n.s.	Resistant	Sensitive
O15144	ARPC2	2	2	2	2	3	3	1	1	2	2	1	1	n.s.	n.s.	n.s.	n.s.	n.s.	Sensitive	Sensitive
O15145	ARPC3	1	1	1	3	2	3	4	4	4	1	1		n.s.	n.s.	n.s.	Sensitive	n.s.	Resistant	Sensitive
O15155	BET1	4	4	4				2	3	2				n.d.	n.d.	n.d.	Resistant	n.d.	n.s.	n.d.
O15156	ZBTB7B							4	4	4				n.d.	n.d.	n.d.	n.d.	n.d.	Resistant	n.d.
O15162	PLSCR1	1	1	1	2	3	3	2	3	3				n.s.	n.s.	n.s.	Sensitive	n.s.	n.s.	n.d.
O15164	TRIM24	1		1	3	3	3	4	4	4	3	3	3	n.s.	n.s.	n.s.	Sensitive	n.s.	Resistant	n.s.
O15173	PGRMC2		4	4				2	2	2	4		3	n.d.	n.d.	n.s.	Resistant	n.d.	n.s.	n.s.
O15212	PFDN6	4	4	4				4	4	4				n.d.	n.d.	n.d.	Resistant	n.d.	Resistant	n.d.
O15213	WDR46	2	3	2	2	1	2	2	1		1	1	1	n.s.	Sensitive	n.s.	n.s.	n.s.	n.s.	Sensitive
O15226	NKRF	2	3	3	4	4	4	4	4	4	3	3	3	n.s.	n.s.	n.s.	n.s.	Resistant	Resistant	n.s.
O15228	GNPAT	2	2	1		3	4	2	1	2	2	2	2	n.s.	n.s.	n.s.	n.s.	n.s.	n.s.	n.s.
O15231	ZNF185							3	3	3				n.d.	n.d.	n.d.	n.d.	n.d.	n.s.	n.d.
O15235	MRPS12	3	3	3				1		1				n.d.	n.d.	n.d.	n.s.	n.d.	Sensitive	n.d.
O15254	ACOX3							3	4	4				n.d.	n.d.	n.d.	n.d.	n.d.	Resistant	n.d.
O15258	RER1	4	4	4	3	3	3	1	1	1	4	4	4	n.s.	n.s.	n.s.	Resistant	n.s.	Sensitive	Resistant
O15260	SURF4	3	1	2	3	2	2	3	3	3	4	4	4	n.s.	n.s.	n.s.	n.s.	n.s.	n.s.	Resistant
O15265	ATXN7	1	1	1							1		1	n.d.	n.d.	n.d.	Sensitive	n.d.	n.d.	Sensitive
O15269	SPTLC1	3	3	2	3	2	2	4	4	4	2	2	2	n.s.	n.s.	n.s.	n.s.	n.s.	Resistant	n.s.
O15270	SPTLC2	1	1	2	3	2	2	1		1	2	2	2	n.s.	n.s.	n.s.	Sensitive	n.s.	Sensitive	n.s.
O15294	OGT				1	1	2	1	1	2				n.d.	n.d.	n.d.	n.d.	Sensitive	Sensitive	n.d.
O15297	PPM1D				1	2	1	1	1	1	3	2	2	n.s.	n.s.	n.s.	n.d.	Sensitive	Sensitive	n.s.
O15305	PMM2	3	3	3	4	4	4							n.d.	n.d.	n.d.	n.s.	Resistant	n.d.	n.d.
O15321	TM9SF1	2	2	2				4	4	4				n.d.	n.d.	n.d.	n.s.	n.d.	Resistant	n.d.
O15327	INPP4B							4	4	4				n.d.	n.d.	n.d.	n.d.	n.d.	Resistant	n.d.
O15344	MID1	3	2	2										n.d.	n.d.	n.d.	n.s.	n.d.	n.d.	n.d.
O15347	HMGB3	3	3	3	3	3	3				4	4	4	n.s.	n.s.	n.s.	n.s.	n.s.	n.d.	Resistant
O15355	PPM1G							2	1	2				n.d.	n.d.	n.d.	n.d.	n.d.	n.s.	n.d.
O15357	INPPL1							3	3	3	2	2	2	n.d.	n.d.	n.d.	n.d.	n.d.	n.s.	n.s.
O15370	SOX12	1	1	1										n.d.	n.d.	n.d.	Sensitive	n.d.	n.d.	n.d.
O15371	EIF3D	2	2	2	1	1	1		2	2	2	1	1	n.s.	n.s.	n.s.	n.s.	Sensitive	n.s.	Sensitive
O15372	EIF3H	2	2	3	1	1	1	2	2	2	1	1	1	n.s.	n.s.	n.s.	n.s.	Sensitive	n.s.	Sensitive
O15381	NVL										2	3	3	n.d.	n.d.	n.d.	n.d.	n.d.	n.d.	n.s.
O15382	BCAT2	1		1				1		1				n.d.	n.d.	n.d.	Sensitive	n.d.	Sensitive	n.d.
O15394	NCAM2										2	3	3	n.d.	n.d.	n.d.	n.d.	n.d.	n.d.	n.s.
O15397	IPO8										4	4	4	n.d.	n.d.	n.d.	n.d.	n.d.	n.d.	Resistant
O15403	SLC16A6							2	1	2				n.d.	n.d.	n.d.	n.d.	n.d.	n.s.	n.d.
O15417	TNRC18							1	1	2	2	2	2	n.d.	n.d.	n.d.	n.d.	n.d.	Sensitive	n.s.
O15427	SLC16A3	4							4	3	2	3	2	n.d.	n.d.	n.d.	n.s.	n.d.	n.s.	n.s.
O15431	SLC31A1				2	2	2	1	1	1				n.d.	n.d.	n.d.	n.d.	n.s.	Sensitive	n.d.
O15438	ABCC3	4	4	4										n.d.	n.d.	n.d.	Resistant	n.d.	n.d.	n.d.
O15440	ABCC5							4	4	4				n.d.	n.d.	n.d.	n.d.	n.d.	Resistant	n.d.
O15460	P4HA2	4	4	4										n.d.	n.d.	n.d.	Resistant	n.d.	n.d.	n.d.
O15479	MAGEB2										1	1	2	n.d.	n.d.	n.d.	n.d.	n.d.	n.d.	Sensitive
O15498	YKT6	2	2	2	3	3	3	2	2	3	3	3	3	n.s.	n.s.	n.s.	n.s.	n.s.	n.s.	n.s.
O15511	ARPC5	1	1	1	2	1	1	4	4	4	2	3	2	n.s.	n.s.	n.s.	Sensitive	Sensitive	Resistant	n.s.
O15523	DDX3Y										1	1	1	n.d.	n.d.	n.d.	n.d.	n.d.	n.d.	Sensitive
O15525	MAFG	1	1					3	3	3				n.d.	n.d.	n.d.	Sensitive	n.d.	n.s.	n.d.
O15530	PDPK1							2	3	3	4	4	4	n.d.	n.d.	n.d.	n.d.	n.d.	n.s.	Resistant
O15541	RNF113A	4	4	4				4	4	4	4	4	4	Resistant	Resistant	Resistant	Resistant	n.d.	Resistant	Resistant	Resistant
O15550	KDM6A								4	4				n.d.	n.d.	n.d.	n.d.	n.d.	Resistant	n.d.
O15551	CLDN3							1	1	1				n.d.	n.d.	n.d.	n.d.	n.d.	Sensitive	n.d.
O15553	MEFV										3	3	4	n.d.	n.d.	n.d.	n.d.	n.d.	n.d.	n.s.
O15554	KCNN4	1	1	1							2	1	1	n.d.	n.d.	n.d.	Sensitive	n.d.	n.d.	Sensitive
O43143	DHX15	4	4	4	1	2	1	4	4	4	3		3	n.s.	n.s.	n.s.	Resistant	Sensitive	Resistant	n.s.
O43148	RNMT				3	3	3	4	4	4				n.d.	n.d.	n.d.	n.d.	n.s.	Resistant	n.d.
O43149	ZZEF1										2	2	2	n.d.	n.d.	n.d.	n.d.	n.d.	n.d.	n.s.
O43159	RRP8				4	4	4	2	2	2				n.d.	n.d.	n.d.	n.d.	Resistant	n.s.	n.d.
O43166	SIPA1L1							4	4	4				n.d.	n.d.	n.d.	n.d.	n.d.	Resistant	n.d.
O43169	CYB5B	3	3	4										n.d.	n.d.	n.d.	n.s.	n.d.	n.d.	n.d.
O43172	PRPF4	4	4		4	4	4	4	4	4	3	3	3	Resistant	Resistant	n.s.	Resistant	Resistant	Resistant	n.s.	Resistant
O43175	PHGDH	4		3	2	2	2	1	1	1	1	1	1	n.s.	n.s.	n.s.	n.s.	n.s.	Sensitive	Sensitive
O43181	NDUFS4	3	2	3	4	4	3				2	2	2	n.s.	n.s.	n.s.	n.s.	Resistant	n.d.	n.s.
O43242	PSMD3	1	1	1	3	3	3		1	1	3	2	3	n.s.	n.s.	n.s.	Sensitive	n.s.	Sensitive	n.s.
O43252	PAPSS1				3	3	3	3	2	3	4	4	4	n.s.	n.s.	n.s.	n.d.	n.s.	n.s.	Resistant
O43257	ZNHIT1							1	1	2	4		4	n.d.	n.d.	n.d.	n.d.	n.d.	Sensitive	Resistant
O43264	ZW10										2	3	3	n.d.	n.d.	n.d.	n.d.	n.d.	n.d.	n.s.
O43290	SART1	3	3	3	3	3	3	3	3	3	3	3	4	n.s.	n.s.	n.s.	n.s.	n.s.	n.s.	n.s.
O43292	GPAA1							1	1	1	1	1	1	n.d.	n.d.	n.d.	n.d.	n.d.	Sensitive	Sensitive
O43293	DAPK3										1	2	2	n.d.	n.d.	n.d.	n.d.	n.d.	n.d.	n.s.
O43296	ZNF264							1	1	2				n.d.	n.d.	n.d.	n.d.	n.d.	Sensitive	n.d.
O43298	ZBTB43				3	4	3	2	2	2	2	2	3	n.s.	n.s.	n.s.	n.d.	n.s.	n.s.	n.s.
O43303	CCP110				1	1	1	3	3	3	1	1	1	n.s.	n.s.	n.s.	n.d.	Sensitive	n.s.	Sensitive
O43310	CTIF	1	1	1										n.d.	n.d.	n.d.	Sensitive	n.d.	n.d.	n.d.
O43314	PPIP5K2							4	4	4	3	4	3	n.d.	n.d.	n.d.	n.d.	n.d.	Resistant	n.s.
O43345	ZNF208				2		1	1		1	2	2	2	n.s.	n.d.	n.s.	n.d.	n.s.	Sensitive	n.s.
O43347	MSI1	2	2	2	2	2	2	2	2	2	3	2	2	n.s.	n.s.	n.s.	n.s.	n.s.	n.s.	n.s.
O43353	RIPK2				4	3	3	4	3	3	4	4	4	Resistant	n.s.	n.s.	n.d.	n.s.	n.s.	Resistant
O43390	HNRNPR	1	1	1	2	2	2	3	3	3	1	1	1	n.s.	n.s.	n.s.	Sensitive	n.s.	n.s.	Sensitive
O43395	PRPF3	4	4	3	3	3	3	4	3	3	2	2	2	n.s.	n.s.	n.s.	Resistant	n.s.	n.s.	n.s.
O43396	TXNL1	4	4	4	4	4	4	2	1	2	4	4	4	Resistant	Resistant	Resistant	Resistant	Resistant	n.s.	Resistant	Resistant
O43399	TPD52L2	4	4	4				2	2	3				n.d.	n.d.	n.d.	Resistant	n.d.	n.s.	n.d.
O43402	EMC8	2	2	2				2	3	3	3	2	3	n.s.	n.s.	n.s.	n.s.	n.d.	n.s.	n.s.
O43414	ERI3	2	2	2				3	3	3				n.d.	n.d.	n.d.	n.s.	n.d.	n.s.	n.d.
O43422	THAP12				4	4	4	4	4	4				n.d.	n.d.	n.d.	n.d.	Resistant	Resistant	n.d.
O43426	SYNJ1										4	4	4	n.d.	n.d.	n.d.	n.d.	n.d.	n.d.	Resistant
O43427	FIBP							2	2	2				n.d.	n.d.	n.d.	n.d.	n.d.	n.s.	n.d.
O43432	EIF4G3							4	3	4	2	2	3	n.d.	n.d.	n.d.	n.d.	n.d.	Resistant	n.s.
O43447	PPIH	3	3	3	1	1	1	4	4	4	3	3	3	n.s.	n.s.	n.s.	n.s.	Sensitive	Resistant	n.s.
O43448	KCNAB3				4	4	4				4	4	4	n.d.	n.d.	n.d.	n.d.	Resistant	n.d.	Resistant
O43474	KLF4									1				n.d.	n.d.	n.d.	n.d.	n.d.	n.s.	n.d.
O43488	AKR7A2				2	2	2	2	3	3	4	4	4	n.s.	n.s.	n.s.	n.d.	n.s.	n.s.	Resistant
O43491	EPB41L2	4	4	4	2	2	2	3	4	3	2	2	2	n.s.	n.s.	n.s.	Resistant	n.s.	n.s.	n.s.
O43520	ATP8B1							4	3	2				n.d.	n.d.	n.d.	n.d.	n.d.	n.s.	n.d.
O43524	FOXO3										4	4	4	n.d.	n.d.	n.d.	n.d.	n.d.	n.d.	Resistant
O43583	DENR	4	4					3	3	4	3	3		n.s.	n.s.	n.d.	Resistant	n.d.	n.s.	n.s.
O43615	TIMM44				2	2	2	4	4	4				n.d.	n.d.	n.d.	n.d.	n.s.	Resistant	n.d.
O43617	TRAPPC3							2	3	2	2	2	2	n.d.	n.d.	n.d.	n.d.	n.d.	n.s.	n.s.
O43633	CHMP2A	1	1	1	1	1	1	1	1	1	1	1	1	Sensitive	Sensitive	Sensitive	Sensitive	Sensitive	Sensitive	Sensitive	Sensitive
O43657	TSPAN6	4	4	4				4	3	3				n.d.	n.d.	n.d.	Resistant	n.d.	n.s.	n.d.
O43660	PLRG1	3	4	3	4	4	4	3	4	3	4	4	4	n.s.	Resistant	n.s.	n.s.	Resistant	n.s.	Resistant
O43663	PRC1							1	1	1				n.d.	n.d.	n.d.	n.d.	n.d.	Sensitive	n.d.
O43665	RGS10										3	3	2	n.d.	n.d.	n.d.	n.d.	n.d.	n.d.	n.s.
O43670	ZNF207	4	4	3	2	2	2	4	4	4	1	1	1	n.s.	n.s.	n.s.	Resistant	n.s.	Resistant	Sensitive
O43674	NDUFB5				1	1	1	1		1	1	1	1	Sensitive	n.d.	Sensitive	n.d.	Sensitive	Sensitive	Sensitive	Sensitive
O43676	NDUFB3	1		1	1	1	1	1		1	1	1		Sensitive	n.d.	Sensitive	Sensitive	Sensitive	Sensitive	Sensitive	Sensitive
O43681	GET3				2	2	2							n.d.	n.d.	n.d.	n.d.	n.s.	n.d.	n.d.
O43683	BUB1				1	1	1	1		1	1	1	1	Sensitive	n.d.	Sensitive	n.d.	Sensitive	Sensitive	Sensitive	Sensitive
O43684	BUB3	2	2	2	2	2	2	2	2	2	2	2	2	n.s.	n.s.	n.s.	n.s.	n.s.	n.s.	n.s.
O43688	PLPP2							2	2	2				n.d.	n.d.	n.d.	n.d.	n.d.	n.s.	n.d.
O43707	ACTN4	1	1	1	2	2	2	3	2	2	2	2	2	n.s.	n.s.	n.s.	Sensitive	n.s.	n.s.	n.s.
O43708	GSTZ1	1	2	1				2	1	1				n.d.	n.d.	n.d.	Sensitive	n.d.	Sensitive	n.d.
O43709	BUD23							1		1	1	1	2	n.d.	n.d.	n.d.	n.d.	n.d.	Sensitive	Sensitive
O43715	TRIAP1		2											n.d.	n.d.	n.d.	n.s.	n.d.	n.d.	n.d.
O43719	HTATSF1	4	4	3	4	4	4	3	3	3	4	3	3	Resistant	n.s.	n.s.	Resistant	Resistant	n.s.	n.s.
O43736	ITM2A				1	1								n.d.	n.d.	n.d.	n.d.	Sensitive	n.d.	n.d.
O43741	PRKAB2				1	1	2							n.d.	n.d.	n.d.	n.d.	Sensitive	n.d.	n.d.
O43747	AP1G1	1	1	1	2	2	2	2		3	2	2	1	n.s.	n.s.	n.s.	Sensitive	n.s.	n.s.	n.s.
O43752	STX6								4					n.d.	n.d.	n.d.	n.d.	n.d.	n.s.	n.d.
O43765	SGTA		4		4	4	4				4	4	4	n.d.	Resistant	n.d.	n.s.	Resistant	n.d.	Resistant
O43768	ENSA	4	4		3	3	3	1	1	1		4	4	n.s.	n.s.	n.s.	Resistant	n.s.	Sensitive	Resistant
O43772	SLC25A20				4	4	4	3	4	3	3	3	2	n.s.	n.s.	n.s.	n.d.	Resistant	n.s.	n.s.
O43776	NARS1	3	3	3	3	4	3	4	3	3	3	4	4	n.s.	n.s.	n.s.	n.s.	n.s.	n.s.	Resistant
O43795	MYO1B	2	1	1	2	2	2	2	1	2	2	2	2	n.s.	n.s.	n.s.	Sensitive	n.s.	n.s.	n.s.
O43808	SLC25A17				3	4	3	2	2	2	4	4	4	n.s.	n.s.	n.s.	n.d.	n.s.	n.s.	Resistant
O43809	NUDT21	3	3	4	2	2	2	2	3	3	3	3	3	n.s.	n.s.	n.s.	n.s.	n.s.	n.s.	n.s.
O43813	LANCL1	2	2	2	3	3	3	2	1	3	2	2	2	n.s.	n.s.	n.s.	n.s.	n.s.	n.s.	n.s.
O43818	RRP9							3	3	2				n.d.	n.d.	n.d.	n.d.	n.d.	n.s.	n.d.
O43823	AKAP8	4	4	4	4	4	4	4	3	3	2	2	2	Resistant	n.s.	n.s.	Resistant	Resistant	n.s.	n.s.
O43824	GTPBP6							4	4	4				n.d.	n.d.	n.d.	n.d.	n.d.	Resistant	n.d.
O43829	ZBTB14							3		3				n.d.	n.d.	n.d.	n.d.	n.d.	n.s.	n.d.
O43837	IDH3B	2	2	2	2	2	2	4		4	3	3	3	n.s.	n.s.	n.s.	n.s.	n.s.	Resistant	n.s.
O43847	NRDC				2	2	2	3	3	3	1	1	1	n.s.	n.s.	n.s.	n.d.	n.s.	n.s.	Sensitive
O43852	CALU	4	4	4					3	2				n.d.	n.d.	n.d.	Resistant	n.d.	n.s.	n.d.
O43865	AHCYL1	1	2	1	1	3	2	2	4	2	1	1	1	Sensitive	n.s.	n.s.	Sensitive	n.s.	n.s.	Sensitive
O43913	ORC5	3	3	3	1	1	1	2	2	2	2	2	2	n.s.	n.s.	n.s.	n.s.	Sensitive	n.s.	n.s.
O43920	NDUFS5				1	1	1	1	1	1				n.d.	n.d.	n.d.	n.d.	Sensitive	Sensitive	n.d.
O43929	ORC4	1	1	1	2	2	2	1	1	2	2	2	2	n.s.	n.s.	n.s.	Sensitive	n.s.	Sensitive	n.s.
O43934	MFSD11				4	4	4							n.d.	n.d.	n.d.	n.d.	Resistant	n.d.	n.d.
O60216	RAD21	1	1	1	1	1	1		1	1	1	1	1	Sensitive	Sensitive	Sensitive	Sensitive	Sensitive	Sensitive	Sensitive	Sensitive
O60218	AKR1B10	1	1											n.d.	n.d.	n.d.	Sensitive	n.d.	n.d.	n.d.
O60220	TIMM8A	3	3	3				2	2	2	3	4	4	n.s.	n.s.	n.s.	n.s.	n.d.	n.s.	Resistant
O60231	DHX16							4	4	4	2	3	3	n.d.	n.d.	n.d.	n.d.	n.d.	Resistant	n.s.
O60234	GMFG				2	2					2	2	2	n.d.	n.d.	n.d.	n.d.	n.s.	n.d.	n.s.
O60238	BNIP3L				1	2	1	1	1	1				n.d.	n.d.	n.d.	n.d.	Sensitive	Sensitive	n.d.
O60244	MED14				4	4	4	3	3	3	4	3	3	n.s.	n.s.	n.s.	n.d.	Resistant	n.s.	n.s.
O60256	PRPSAP2	4	3	3	3	3	4		2	1	2	1	2	n.s.	n.s.	n.s.	n.s.	n.s.	n.s.	n.s.
O60264	SMARCA5	1	1	1	3	3	3	3	3	3	2	2	2	n.s.	n.s.	n.s.	Sensitive	n.s.	n.s.	n.s.
O60271	SPAG9	3	4	3				4	4	4				n.d.	n.d.	n.d.	n.s.	n.d.	Resistant	n.d.
O60281	ZNF292							4	4	4				n.d.	n.d.	n.d.	n.d.	n.d.	Resistant	n.d.
O60287	URB1							4	3	4				n.d.	n.d.	n.d.	n.d.	n.d.	Resistant	n.d.
O60293	ZFC3H1	4	4	4				4	3	4				n.d.	n.d.	n.d.	Resistant	n.d.	Resistant	n.d.
O60306	AQR	1	2	1	3	3	2	2	2	2	2	2	2	n.s.	n.s.	n.s.	Sensitive	n.s.	n.s.	n.s.
O60308	CEP104	4	4	4				3	4	3	4	4	4	n.s.	Resistant	n.s.	Resistant	n.d.	n.s.	Resistant
O60313	OPA1				2	1	1	3	3	3	4	4	4	n.s.	n.s.	n.s.	n.d.	Sensitive	n.s.	Resistant
O60315	ZEB2							2	1	1	1	1	1	n.d.	n.d.	n.d.	n.d.	n.d.	Sensitive	Sensitive
O60331	PIP5K1C										4	3	4	n.d.	n.d.	n.d.	n.d.	n.d.	n.d.	Resistant
O60333	KIF1B	3	3	3				2	2	2				n.d.	n.d.	n.d.	n.s.	n.d.	n.s.	n.d.
O60341	KDM1A							3	3	3	2		2	n.d.	n.d.	n.d.	n.d.	n.d.	n.s.	n.s.
O60346	PHLPP1										2	2	2	n.d.	n.d.	n.d.	n.d.	n.d.	n.d.	n.s.
O60353	FZD6				1	1	1	1	1	2				n.d.	n.d.	n.d.	n.d.	Sensitive	Sensitive	n.d.
O60381	HBP1										3	3	3	n.d.	n.d.	n.d.	n.d.	n.d.	n.d.	n.s.
O60427	FADS1				1	1	1	2	1	1				n.d.	n.d.	n.d.	n.d.	Sensitive	Sensitive	n.d.
O60437	PPL							4	4	4				n.d.	n.d.	n.d.	n.d.	n.d.	Resistant	n.d.
O60447	EVI5										4	4	4	n.d.	n.d.	n.d.	n.d.	n.d.	n.d.	Resistant
O60476	MAN1A2							3	3	2				n.d.	n.d.	n.d.	n.d.	n.d.	n.s.	n.d.
O60488	ACSL4										1	1	1	n.d.	n.d.	n.d.	n.d.	n.d.	n.d.	Sensitive
O60493	SNX3										3	3	3	n.d.	n.d.	n.d.	n.d.	n.d.	n.d.	n.s.
O60496	DOK2										4	3	3	n.d.	n.d.	n.d.	n.d.	n.d.	n.d.	n.s.
O60502	OGA	4	4	4				2	3	2				n.d.	n.d.	n.d.	Resistant	n.d.	n.s.	n.d.
O60503	ADCY9							1	1	1	1	1	2	n.d.	n.d.	n.d.	n.d.	n.d.	Sensitive	Sensitive
O60506	SYNCRIP	1	2	2	1	1	1	1	1	1	1	1	1	Sensitive	Sensitive	Sensitive	n.s.	Sensitive	Sensitive	Sensitive	Sensitive
O60508	CDC40	4	4		3	2	2	3	3	3	2	3	3	n.s.	n.s.	n.s.	Resistant	n.s.	n.s.	n.s.
O60513	B4GALT4	1	1	1										n.d.	n.d.	n.d.	Sensitive	n.d.	n.d.	n.d.
O60518	RANBP6				4	4	4							n.d.	n.d.	n.d.	n.d.	Resistant	n.d.	n.d.
O60524	NEMF	2	2	2				1	1	1	2	2	2	n.s.	n.s.	n.s.	n.s.	n.d.	Sensitive	n.s.
O60551	NMT2							2	1	2	4	4	4	n.d.	n.d.	n.d.	n.d.	n.d.	n.s.	Resistant
O60563	CCNT1				3	3	3	3	3	3	4	4	4	n.s.	n.s.	n.s.	n.d.	n.s.	n.s.	Resistant
O60566	BUB1B										4	3	3	n.d.	n.d.	n.d.	n.d.	n.d.	n.d.	n.s.
O60568	PLOD3										4	4	4	n.d.	n.d.	n.d.	n.d.	n.d.	n.d.	Resistant
O60583	CCNT2							4	4	2				n.d.	n.d.	n.d.	n.d.	n.d.	Resistant	n.d.
O60610	DIAPH1				2	2	2	4	4	4	3	3	3	n.s.	n.s.	n.s.	n.d.	n.s.	Resistant	n.s.
O60645	EXOC3	3	3	4				4	4	4	3	3	3	n.s.	n.s.	n.s.	n.s.	n.d.	Resistant	n.s.
O60664	PLIN3	4	4	3				3	3	3	4	3	3	n.s.	n.s.	n.s.	Resistant	n.d.	n.s.	n.s.
O60669	SLC16A7	4	4	4	4	4	4	2	2	2	2	3	2	n.s.	n.s.	n.s.	Resistant	Resistant	n.s.	n.s.
O60673	REV3L	2	2	2				1	1	1	3	4	3	n.s.	n.s.	n.s.	n.s.	n.d.	Sensitive	n.s.
O60674	JAK2										3	4	4	n.d.	n.d.	n.d.	n.d.	n.d.	n.d.	Resistant
O60675	MAFK	2	2	2										n.d.	n.d.	n.d.	n.s.	n.d.	n.d.	n.d.
O60684	KPNA6	1	1	1				4	4	4				n.d.	n.d.	n.d.	Sensitive	n.d.	Resistant	n.d.
O60701	UGDH	1	1					2	2	2	4	4	4	n.s.	n.s.	n.d.	Sensitive	n.d.	n.s.	Resistant
O60704	TPST2										3	3	3	n.d.	n.d.	n.d.	n.d.	n.d.	n.d.	n.s.
O60711	LPXN				4	3	3				4	4	4	n.d.	n.d.	n.d.	n.d.	n.s.	n.d.	Resistant
O60716	CTNND1	2	3	3				4	4	4				n.d.	n.d.	n.d.	n.s.	n.d.	Resistant	n.d.
O60725	ICMT								2	1				n.d.	n.d.	n.d.	n.d.	n.d.	n.s.	n.d.
O60749	SNX2	2	2	2	4	4	3	4	4	4	2	2	2	n.s.	n.s.	n.s.	n.s.	Resistant	Resistant	n.s.
O60762	DPM1	2	2	3	3	3	3	2	2	2	1	1	1	n.s.	n.s.	n.s.	n.s.	n.s.	n.s.	Sensitive
O60763	USO1	3	3	3	4	4	4	3	3	3	2	2	2	n.s.	n.s.	n.s.	n.s.	Resistant	n.s.	n.s.
O60784	TOM1	4		4										n.d.	n.d.	n.d.	Resistant	n.d.	n.d.	n.d.
O60825	PFKFB2	4	4	4	3	2	3	4	4	4	4	4	4	Resistant	Resistant	Resistant	Resistant	n.s.	Resistant	Resistant	Resistant
O60831	PRAF2	2	1	2							2	1		n.d.	n.d.	n.d.	n.s.	n.d.	n.d.	n.s.
O60832	DKC1	2	2	2	2	1	1	1		1	2	2	2	n.s.	n.s.	n.s.	n.s.	Sensitive	Sensitive	n.s.
O60841	EIF5B	2	3	2	3	4	4	2	2	2	3	4	4	n.s.	n.s.	n.s.	n.s.	Resistant	n.s.	Resistant
O60870	KIN	2	2		2	2	2	3	4	3	2	2	2	n.s.	n.s.	n.s.	n.s.	n.s.	n.s.	n.s.
O60879	DIAPH2										2	3	2	n.d.	n.d.	n.d.	n.d.	n.d.	n.d.	n.s.
O60884	DNAJA2	3	3		4	3	4	2	2	2	2	2	2	n.s.	n.s.	n.s.	n.s.	Resistant	n.s.	n.s.
O60885	BRD4	4	4	4	2	2	3	4	4	4	3	3	3	n.s.	n.s.	n.s.	Resistant	n.s.	Resistant	n.s.
O60888	CUTA	1	1	1				1	1	1				n.d.	n.d.	n.d.	Sensitive	n.d.	Sensitive	n.d.
O60906	SMPD2							3	2	3				n.d.	n.d.	n.d.	n.d.	n.d.	n.s.	n.d.
O60911	CTSV	2	2	2				3	3	3	2	2		n.s.	n.s.	n.d.	n.s.	n.d.	n.s.	n.s.
O60921	HUS1							3	2					n.d.	n.d.	n.d.	n.d.	n.d.	n.s.	n.d.
O60925	PFDN1	4	4	4	3	3	4				3	4	4	n.s.	n.s.	Resistant	Resistant	n.s.	n.d.	Resistant
O60930	RNASEH1				3	4	4							n.d.	n.d.	n.d.	n.d.	Resistant	n.d.	n.d.
O60931	CTNS							3	4	3				n.d.	n.d.	n.d.	n.d.	n.d.	n.s.	n.d.
O60941	DTNB							1	1	1				n.d.	n.d.	n.d.	n.d.	n.d.	Sensitive	n.d.
O60942	RNGTT					1	1				4	4	4	n.d.	n.d.	n.d.	n.d.	Sensitive	n.d.	Resistant
O75027	ABCB7				3	3	2	4	4	4	2	2	2	n.s.	n.s.	n.s.	n.d.	n.s.	Resistant	n.s.
O75037	KIF21B				3	3	4							n.d.	n.d.	n.d.	n.d.	n.s.	n.d.	n.d.
O75044	SRGAP2	1	1	1										n.d.	n.d.	n.d.	Sensitive	n.d.	n.d.	n.d.
O75052	NOS1AP							1		1				n.d.	n.d.	n.d.	n.d.	n.d.	Sensitive	n.d.
O75061	DNAJC6	4	4	3										n.d.	n.d.	n.d.	Resistant	n.d.	n.d.	n.d.
O75063	FAM20B										4	4	4	n.d.	n.d.	n.d.	n.d.	n.d.	n.d.	Resistant
O75069	TMCC2							4	4	4				n.d.	n.d.	n.d.	n.d.	n.d.	Resistant	n.d.
O75083	WDR1	3	3	3	2	2	2	3	2	3	4	3	4	n.s.	n.s.	n.s.	n.s.	n.s.	n.s.	Resistant
O75110	ATP9A							2	3	3				n.d.	n.d.	n.d.	n.d.	n.d.	n.s.	n.d.
O75112	LDB3							1	3	2				n.d.	n.d.	n.d.	n.d.	n.d.	n.s.	n.d.
O75116	ROCK2	1	1	1				4	3	4	3	3	3	n.s.	n.s.	n.s.	Sensitive	n.d.	Resistant	n.s.
O75122	CLASP2				4	4	4				4	4	4	n.d.	n.d.	n.d.	n.d.	Resistant	n.d.	Resistant
O75127	PTCD1	3	4	4	3	3	3	4	4	4				n.s.	n.s.	n.s.	Resistant	n.s.	Resistant	n.d.
O75128	COBL							4	4	4				n.d.	n.d.	n.d.	n.d.	n.d.	Resistant	n.d.
O75131	CPNE3	3	3	3	3	2	2	3	3	3	2	2	3	n.s.	n.s.	n.s.	n.s.	n.s.	n.s.	n.s.
O75143	ATG13	3	2	4										n.d.	n.d.	n.d.	n.s.	n.d.	n.d.	n.d.
O75145	PPFIA3							4	3	4				n.d.	n.d.	n.d.	n.d.	n.d.	Resistant	n.d.
O75146	HIP1R	1	1	1				3	3	3				n.d.	n.d.	n.d.	Sensitive	n.d.	n.s.	n.d.
O75150	RNF40							3	2	3				n.d.	n.d.	n.d.	n.d.	n.d.	n.s.	n.d.
O75151	PHF2							3	4	4	3	3	3	n.d.	n.d.	n.d.	n.d.	n.d.	Resistant	n.s.
O75152	ZC3H11A	3	3	3	2	2	2	2	1	2	4	4	4	n.s.	n.s.	n.s.	n.s.	n.s.	n.s.	Resistant
O75153	CLUH				3	4	3	3	3	4				n.d.	n.d.	n.d.	n.d.	n.s.	n.s.	n.d.
O75155	CAND2	2	2	2				4	4	4	2	1	1	n.s.	n.s.	n.s.	n.s.	n.d.	Resistant	Sensitive
O75164	KDM4A										1	1	1	n.d.	n.d.	n.d.	n.d.	n.d.	n.d.	Sensitive
O75165	DNAJC13							4	4	4				n.d.	n.d.	n.d.	n.d.	n.d.	Resistant	n.d.
O75167	PHACTR2										4	4	4	n.d.	n.d.	n.d.	n.d.	n.d.	n.d.	Resistant
O75175	CNOT3							2	2	2	4	4	3	n.d.	n.d.	n.d.	n.d.	n.d.	n.s.	Resistant
O75177	SS18L1							4	4	4				n.d.	n.d.	n.d.	n.d.	n.d.	Resistant	n.d.
O75179	ANKRD17	1	1	1	1	1	2	3	3		3	3	4	n.s.	n.s.	n.s.	Sensitive	Sensitive	n.s.	n.s.
O75190	DNAJB6	4	4	4	4	3	4	4	4	3	2	2	2	Resistant	n.s.	n.s.	Resistant	Resistant	Resistant	n.s.	Resistant
O75192	PEX11A								4	3				n.d.	n.d.	n.d.	n.d.	n.d.	n.s.	n.d.
O75208	COQ9	4		4					3	2	4	4	4	n.d.	n.d.	n.s.	Resistant	n.d.	n.s.	Resistant
O75223	GGCT	4	4	4										n.d.	n.d.	n.d.	Resistant	n.d.	n.d.	n.d.
O75251	NDUFS7										2	2	2	n.d.	n.d.	n.d.	n.d.	n.d.	n.d.	n.s.
O75290	ZNF780A							2	1	1				n.d.	n.d.	n.d.	n.d.	n.d.	Sensitive	n.d.
O75306	NDUFS2							4	4	3	3	2	3	n.d.	n.d.	n.d.	n.d.	n.d.	Resistant	n.s.
O75319	DUSP11	2	2	2										n.d.	n.d.	n.d.	n.s.	n.d.	n.d.	n.d.
O75323	NIPSNAP2	1	1	1	2	2	2	2	2	2	1	1	1	n.s.	n.s.	n.s.	Sensitive	n.s.	n.s.	Sensitive
O75330	HMMR										2	2	2	n.d.	n.d.	n.d.	n.d.	n.d.	n.d.	n.s.
O75334	PPFIA2							4	3	4				n.d.	n.d.	n.d.	n.d.	n.d.	Resistant	n.d.
O75347	TBCA				2	3	3	2	2	2	1	1	1	n.s.	n.s.	n.s.	n.d.	n.s.	n.s.	Sensitive
O75348	ATP6V1G1	4	4	4				2	3	2		3	2	n.d.	n.s.	n.s.	Resistant	n.d.	n.s.	n.s.
O75351	VPS4B	4	4	4	4	4	4	4	4	4	3	3	3	Resistant	Resistant	Resistant	Resistant	Resistant	Resistant	n.s.	Resistant
O75352	MPDU1	4	3	4	4	3	3	1	1	1	2	1	2	n.s.	n.s.	n.s.	Resistant	n.s.	Sensitive	n.s.
O75354	ENTPD6							4	4	3				n.d.	n.d.	n.d.	n.d.	n.d.	Resistant	n.d.
O75362	ZNF217	1	1	1	1	1	1	1	1	1	1	1	1	Sensitive	Sensitive	Sensitive	Sensitive	Sensitive	Sensitive	Sensitive	Sensitive
O75367	MACROH2A1	1	1	1	1	1	1	1	1	1	1	1	1	Sensitive	Sensitive	Sensitive	Sensitive	Sensitive	Sensitive	Sensitive	Sensitive
O75368	SH3BGRL	4	4		3	3	3				1	1	1	n.s.	n.s.	n.d.	Resistant	n.s.	n.d.	Sensitive
O75369	FLNB	1	2	2	3	3	3	2	1	2	3	3	3	n.s.	n.s.	n.s.	n.s.	n.s.	n.s.	n.s.
O75376	NCOR1	1	3	2							1	1	2	n.d.	n.d.	n.d.	n.s.	n.d.	n.d.	Sensitive
O75379	VAMP4					1	1							n.d.	n.d.	n.d.	n.d.	Sensitive	n.d.	n.d.
O75381	PEX14				4	4	3							n.d.	n.d.	n.d.	n.d.	Resistant	n.d.	n.d.
O75385	ULK1							4	4	4				n.d.	n.d.	n.d.	n.d.	n.d.	Resistant	n.d.
O75390	CS	3	3	3	2	2	2	2	3	3	1	1	1	n.s.	n.s.	n.s.	n.s.	n.s.	n.s.	Sensitive
O75394	MRPL33							4	3	2	2	2	2	n.d.	n.d.	n.d.	n.d.	n.d.	n.s.	n.s.
O75396	SEC22B	1	1	1	2	2	1	3	3	3	2	2	2	n.s.	n.s.	n.s.	Sensitive	n.s.	n.s.	n.s.
O75400	PRPF40A	2	2	2	2	2	2	1	2	1	1	1	2	n.s.	n.s.	n.s.	n.s.	n.s.	Sensitive	Sensitive
O75410	TACC1										4	4	4	n.d.	n.d.	n.d.	n.d.	n.d.	n.d.	Resistant
O75431	MTX2				4		4	4	4	4				n.d.	n.d.	n.d.	n.d.	Resistant	Resistant	n.d.
O75436	VPS26A	2	2	2	2		3	4	4	4	2	2	2	n.s.	n.s.	n.s.	n.s.	n.s.	Resistant	n.s.
O75438	NDUFB1	2	2	2	1	1	1	1		1	1	1	1	Sensitive	n.s.	Sensitive	n.s.	Sensitive	Sensitive	Sensitive	Sensitive
O75439	PMPCB							3	3	4				n.d.	n.d.	n.d.	n.d.	n.d.	n.s.	n.d.
O75448	MED24							2	2	2				n.d.	n.d.	n.d.	n.d.	n.d.	n.s.	n.d.
O75449	KATNA1				2		2				1	1	1	n.d.	n.d.	n.d.	n.d.	n.s.	n.d.	Sensitive
O75475	PSIP1	1	1	1	2	2	2	2	2	2	1	2	2	n.s.	n.s.	n.s.	Sensitive	n.s.	n.s.	n.s.
O75477	ERLIN1	3	3	4	2	2	2	3	3	3	3	3	4	n.s.	n.s.	n.s.	n.s.	n.s.	n.s.	n.s.
O75494	SRSF10	3	2	2	2		2	2	2	2	3	3	3	n.s.	n.s.	n.s.	n.s.	n.s.	n.s.	n.s.
O75503	CLN5	1	1	1				3	3	2				n.d.	n.d.	n.d.	Sensitive	n.d.	n.s.	n.d.
O75506	HSBP1	3	3	4										n.d.	n.d.	n.d.	n.s.	n.d.	n.d.	n.d.
O75521	ECI2				3	3	3				1	1	1	n.d.	n.d.	n.d.	n.d.	n.s.	n.d.	Sensitive
O75526	RBMXL2				3		2						1	n.d.	n.d.	n.d.	n.d.	n.s.	n.d.	n.s.
O75530	EED				3		2	2	3	2				n.d.	n.d.	n.d.	n.d.	n.s.	n.s.	n.d.
O75531	BANF1	2	2		4		3							n.d.	n.d.	n.d.	n.s.	n.s.	n.d.	n.d.
O75533	SF3B1	3	2	2	1	1	1	3	3	3	1	1	2	n.s.	n.s.	n.s.	n.s.	Sensitive	n.s.	Sensitive
O75534	CSDE1	4	3	4	3	3	3	1		1	3	2	2	n.s.	n.s.	n.s.	Resistant	n.s.	Sensitive	n.s.
O75558	STX11										3	2	2	n.d.	n.d.	n.d.	n.d.	n.d.	n.d.	n.s.
O75582	RPS6KA5							3	2	2				n.d.	n.d.	n.d.	n.d.	n.d.	n.s.	n.d.
O75586	MED6							2	1	2				n.d.	n.d.	n.d.	n.d.	n.d.	n.s.	n.d.
O75592	MYCBP2				2	2	2	4	3	3	1	2		n.s.	n.s.	n.d.	n.d.	n.s.	n.s.	n.s.
O75608	LYPLA1	2	2	3				2	2	2	3	3	3	n.s.	n.s.	n.s.	n.s.	n.d.	n.s.	n.s.
O75616	ERAL1	3	2	2	3	2	2	2	3	3	2	3	2	n.s.	n.s.	n.s.	n.s.	n.s.	n.s.	n.s.
O75626	PRDM1										1	1	1	n.d.	n.d.	n.d.	n.d.	n.d.	n.d.	Sensitive
O75643	SNRNP200	2	2	2	3	3	3	2	2	2	2	2	2	n.s.	n.s.	n.s.	n.s.	n.s.	n.s.	n.s.
O75648	TRMU	2	2	2	3	3	4	3	2	4	4			n.s.	n.s.	n.s.	n.s.	n.s.	n.s.	n.s.
O75663	TIPRL	2	2	3	2	2	2	2	2	2	2	2	3	n.s.	n.s.	n.s.	n.s.	n.s.	n.s.	n.s.
O75676	RPS6KA4							4	4	4				n.d.	n.d.	n.d.	n.d.	n.d.	Resistant	n.d.
O75683	SURF6	2	2	2	2	2	2	1	1	1	2	1	2	n.s.	n.s.	n.s.	n.s.	n.s.	Sensitive	n.s.
O75691	UTP20	1	1	1	2	2	2	1		1				n.s.	n.d.	n.s.	Sensitive	n.s.	Sensitive	n.d.
O75694	NUP155	2	2	1	4	3	4	4	3	4				n.s.	n.s.	n.s.	n.s.	Resistant	Resistant	n.d.
O75695	RP2	4	4	4	3	3	3				4	4	4	n.s.	n.s.	n.s.	Resistant	n.s.	n.d.	Resistant
O75717	WDHD1				4	3	4	3	2	2				n.d.	n.d.	n.d.	n.d.	Resistant	n.s.	n.d.
O75718	CRTAP	4		3	4	4	4	4	4	4	3	3	3	Resistant	n.s.	n.s.	n.s.	Resistant	Resistant	n.s.
O75746	SLC25A12	1	1	1	4	4	4	3	4	4	4	4	4	n.s.	Resistant	Resistant	Sensitive	Resistant	Resistant	Resistant	Resistant
O75787	ATP6AP2	2	2	2	4	4	3	2	2	3	3	2	3	n.s.	n.s.	n.s.	n.s.	Resistant	n.s.	n.s.
O75791	GRAP2				3	4	3							n.d.	n.d.	n.d.	n.d.	n.s.	n.d.	n.d.
O75792	RNASEH2A										3	3	3	n.d.	n.d.	n.d.	n.d.	n.d.	n.d.	n.s.
O75794	CDC123	3		3							1		1	n.d.	n.d.	n.d.	n.s.	n.d.	n.d.	Sensitive
O75821	EIF3G	3	3	4				1	1	2	3	4	4	n.s.	n.s.	n.s.	n.s.	n.d.	Sensitive	Resistant
O75822	EIF3J	4	4	4							4	4	4	n.d.	n.d.	n.d.	Resistant	n.d.	n.d.	Resistant
O75832	PSMD10	4		4	4	4	4	3	3	3	4	4	4	Resistant	n.s.	Resistant	Resistant	Resistant	n.s.	Resistant	Resistant
O75844	ZMPSTE24	1		1	4	4	4	2	3	3	3	2	3	n.s.	n.s.	n.s.	Sensitive	Resistant	n.s.	n.s.
O75845	SC5D	4	3	4	2	2	2	2	2	2		2	2	n.s.	n.s.	n.s.	Resistant	n.s.	n.s.	n.s.
O75864	PPP1R37							2	3					n.d.	n.d.	n.d.	n.d.	n.d.	n.s.	n.d.
O75874	IDH1	1	1	2	2		3				2	2	2	n.s.	n.d.	n.s.	Sensitive	n.s.	n.d.	n.s.
O75880	SCO1	2	2	3										n.d.	n.d.	n.d.	n.s.	n.d.	n.d.	n.d.
O75882	ATRN							4	4	4				n.d.	n.d.	n.d.	n.d.	n.d.	Resistant	n.d.
O75884	RBBP9	4	4	4										n.d.	n.d.	n.d.	Resistant	n.d.	n.d.	n.d.
O75909	CCNK				1	1	1	3	2	3	4	4	4	n.s.	n.s.	n.s.	n.d.	Sensitive	n.s.	Resistant
O75911	DHRS3	2	3	3										n.d.	n.d.	n.d.	n.s.	n.d.	n.d.	n.d.
O75914	PAK3	4	4	4	4	4	4				4	4	4	Resistant	Resistant	Resistant	Resistant	Resistant	n.d.	Resistant	Resistant
O75915	ARL6IP5	2	1	1	1	1	1	2	2	2	4	3		n.s.	n.s.	n.s.	Sensitive	Sensitive	n.s.	n.s.
O75923	DYSF							2	2	3				n.d.	n.d.	n.d.	n.d.	n.d.	n.s.	n.d.
O75925	PIAS1				4	4	4				3	4	3	n.d.	n.d.	n.d.	n.d.	Resistant	n.d.	n.s.
O75928	PIAS2				4	4	4							n.d.	n.d.	n.d.	n.d.	Resistant	n.d.	n.d.
O75934	BCAS2							1	1	1	2	2		n.d.	n.d.	n.d.	n.d.	n.d.	Sensitive	n.s.
O75937	DNAJC8	3	3	3	2		2	2	2	2	4	4	4	n.s.	n.s.	n.s.	n.s.	n.s.	n.s.	Resistant
O75940	SMNDC1	3	3	4	3	3	3	3	3	4	1	1	1	n.s.	n.s.	n.s.	n.s.	n.s.	n.s.	Sensitive
O75943	RAD17				4	4	4	4	4	3	4	4	4	Resistant	Resistant	n.s.	n.d.	Resistant	Resistant	Resistant	Resistant
O75947	ATP5PD	2	3	2										n.d.	n.d.	n.d.	n.s.	n.d.	n.d.	n.d.
O75953	DNAJB5							3	3	4				n.d.	n.d.	n.d.	n.d.	n.d.	n.s.	n.d.
O75964	ATP5MG	1	1	1	1	1	1	1		1	1	1	1	Sensitive	Sensitive	Sensitive	Sensitive	Sensitive	Sensitive	Sensitive	Sensitive
O76003	GLRX3	4	4	3	3	4	3	2	2	2	3	3	3	n.s.	n.s.	n.s.	Resistant	n.s.	n.s.	n.s.
O76021	RSL1D1	4	3	3	2	1	1	1	1	1	2	2	2	n.s.	n.s.	n.s.	n.s.	Sensitive	Sensitive	n.s.
O76024	WFS1							3	3	3				n.d.	n.d.	n.d.	n.d.	n.d.	n.s.	n.d.
O76031	CLPX	2	3	2				4	4	4	3	3	3	n.s.	n.s.	n.s.	n.s.	n.d.	Resistant	n.s.
O76041	NEBL	4	4	4				2	3	3				n.d.	n.d.	n.d.	Resistant	n.d.	n.s.	n.d.
O76062	TM7SF2							3	3	3				n.d.	n.d.	n.d.	n.d.	n.d.	n.s.	n.d.
O76080	ZFAND5	1	1	1	1	1	1					1		n.d.	Sensitive	n.d.	Sensitive	Sensitive	n.d.	n.s.
O76082	SLC22A5							4	3	3				n.d.	n.d.	n.d.	n.d.	n.d.	n.s.	n.d.
O76094	SRP72	3	3	3	2	1	2	2	1	2	2	1	2	n.s.	Sensitive	n.s.	n.s.	n.s.	n.s.	n.s.
O76095	JTB	1	1		1	1	1	1	1	1	1	1	1	Sensitive	Sensitive	Sensitive	Sensitive	Sensitive	Sensitive	Sensitive	Sensitive
O94762	RECQL5							3	4	4				n.d.	n.d.	n.d.	n.d.	n.d.	Resistant	n.d.
O94766	B3GAT3	3	4	3				3	3	4				n.d.	n.d.	n.d.	n.s.	n.d.	n.s.	n.d.
O94768	STK17B				1	1	1				2	2	2	n.d.	n.d.	n.d.	n.d.	Sensitive	n.d.	n.s.
O94776	MTA2	2	2	2	1	1	1	1	1	1	2	2	2	n.s.	n.s.	n.s.	n.s.	Sensitive	Sensitive	n.s.
O94788	ALDH1A2	1		1							2	3	3	n.d.	n.d.	n.d.	Sensitive	n.d.	n.d.	n.s.
O94804	STK10							4	4	4	2	2	2	n.d.	n.d.	n.d.	n.d.	n.d.	Resistant	n.s.
O94811	TPPP	4	4	4										n.d.	n.d.	n.d.	Resistant	n.d.	n.d.	n.d.
O94822	LTN1							4	4	4	3	3	3	n.d.	n.d.	n.d.	n.d.	n.d.	Resistant	n.s.
O94826	TOMM70	3	3	3	4	3	4	2	2	2	3	3	4	n.s.	n.s.	n.s.	n.s.	Resistant	n.s.	n.s.
O94830	DDHD2				4	4	4				4	4		n.d.	n.d.	n.d.	n.d.	Resistant	n.d.	Resistant
O94832	MYO1D							2	1	1				n.d.	n.d.	n.d.	n.d.	n.d.	Sensitive	n.d.
O94842	TOX4	3	3	3	1	1	2	4	4	4				n.s.	n.s.	n.s.	n.s.	Sensitive	Resistant	n.d.
O94851	MICAL2	3	3	3										n.d.	n.d.	n.d.	n.s.	n.d.	n.d.	n.d.
O94855	SEC24D							3	2	2	3	3	3	n.d.	n.d.	n.d.	n.d.	n.d.	n.s.	n.s.
O94874	UFL1				4	3	4	4	4	4	4	4	4	Resistant	n.s.	Resistant	n.d.	Resistant	Resistant	Resistant	Resistant
O94880	PHF14	2	2	2	2	3	3	4	3	3				n.s.	n.s.	n.s.	n.s.	n.s.	n.s.	n.d.
O94887	FARP2							2	2	1				n.d.	n.d.	n.d.	n.d.	n.d.	n.s.	n.d.
O94888	UBXN7							3	4	4				n.d.	n.d.	n.d.	n.d.	n.d.	Resistant	n.d.
O94901	SUN1							1	1	1				n.d.	n.d.	n.d.	n.d.	n.d.	Sensitive	n.d.
O94903	PLPBP	2	2	2							3	3		n.d.	n.d.	n.d.	n.s.	n.d.	n.d.	n.s.
O94905	ERLIN2	2	2	2	4	4	4	2	2	2	3	3	3	n.s.	n.s.	n.s.	n.s.	Resistant	n.s.	n.s.
O94906	PRPF6	2	3	2	2	3	2	3	3	3	2	3	2	n.s.	n.s.	n.s.	n.s.	n.s.	n.s.	n.s.
O94907	DKK1	1	1	1										n.d.	n.d.	n.d.	Sensitive	n.d.	n.d.	n.d.
O94913	PCF11	3	3	3	1	1	1	2	2	2	1	1	1	n.s.	n.s.	n.s.	n.s.	Sensitive	n.s.	Sensitive
O94915	FRYL							2	2	2	3	2		n.d.	n.d.	n.d.	n.d.	n.d.	n.s.	n.s.
O94919	ENDOD1	4	4	3	4		2		2		3	3	2	n.s.	n.s.	n.s.	Resistant	n.s.	n.s.	n.s.
O94923	GLCE								4					n.d.	n.d.	n.d.	n.d.	n.d.	n.s.	n.d.
O94925	GLS	3	4	3	4	3	3	4	4	4	4	4	4	Resistant	Resistant	n.s.	n.s.	n.s.	Resistant	Resistant
O94952	FBXO21							4	3	3				n.d.	n.d.	n.d.	n.d.	n.d.	n.s.	n.d.
O94955	RHOBTB3							1	1	1				n.d.	n.d.	n.d.	n.d.	n.d.	Sensitive	n.d.
O94966	USP19										3	3	3	n.d.	n.d.	n.d.	n.d.	n.d.	n.d.	n.s.
O94967	WDR47	4		4										n.d.	n.d.	n.d.	Resistant	n.d.	n.d.	n.d.
O94972	TRIM37							1	1	2				n.d.	n.d.	n.d.	n.d.	n.d.	Sensitive	n.d.
O94973	AP2A2	3	2	3	3	4	3	4	4	3	3	3	3	n.s.	n.s.	n.s.	n.s.	n.s.	Resistant	n.s.
O94979	SEC31A	4	4	3	4	4	4	4	3	3	3	3	3	Resistant	n.s.	n.s.	Resistant	Resistant	n.s.	n.s.
O94992	HEXIM1	2	2	2	3	2	2		3	3	4	4	4	n.s.	n.s.	n.s.	n.s.	n.s.	n.s.	Resistant
O95067	CCNB2	1	1	1	1	1	1	3	3	2	1	1	1	Sensitive	Sensitive	Sensitive	Sensitive	Sensitive	n.s.	Sensitive	Sensitive
O95070	YIF1A				4	3	3	1	1	1				n.d.	n.d.	n.d.	n.d.	n.s.	Sensitive	n.d.
O95071	UBR5	4	4	4							1	1	1	n.d.	n.d.	n.d.	Resistant	n.d.	n.d.	Sensitive
O95084	PRSS23	1	1	1				1		1				n.d.	n.d.	n.d.	Sensitive	n.d.	Sensitive	n.d.
O95104	SCAF4	3	3	3	2	2	2	3	2	3	3	3	4	n.s.	n.s.	n.s.	n.s.	n.s.	n.s.	n.s.
O95139	NDUFB6	1	2	1	1	2	1	1	1	1				Sensitive	n.s.	Sensitive	Sensitive	Sensitive	Sensitive	n.d.	Sensitive
O95140	MFN2				4	4	3	4	3	4	4		4	Resistant	n.d.	n.s.	n.d.	Resistant	Resistant	Resistant	Resistant
O95155	UBE4B								2	3				n.d.	n.d.	n.d.	n.d.	n.d.	n.s.	n.d.
O95163	ELP1							3	3	3				n.d.	n.d.	n.d.	n.d.	n.d.	n.s.	n.d.
O95166	GABARAP	1	1	1	1	1	1	1	1	1	1	1	1	Sensitive	Sensitive	Sensitive	Sensitive	Sensitive	Sensitive	Sensitive	Sensitive
O95168	NDUFB4							1	1	1				n.d.	n.d.	n.d.	n.d.	n.d.	Sensitive	n.d.
O95169	NDUFB8	1	2	1	1	1	1				1	1	1	Sensitive	n.s.	Sensitive	Sensitive	Sensitive	n.d.	Sensitive	Sensitive
O95182	NDUFA7	2	2	2	4	4	4	2	2	2	4	4	4	n.s.	n.s.	n.s.	n.s.	Resistant	n.s.	Resistant
O95197	RTN3	2	3	4	3	2	3	1	1	1	2	2	2	n.s.	n.s.	n.s.	n.s.	n.s.	Sensitive	n.s.
O95201	ZNF205	4	4	4										n.d.	n.d.	n.d.	Resistant	n.d.	n.d.	n.d.
O95202	LETM1	1	2	1	2	2	3	3	2	3	2	2	2	n.s.	n.s.	n.s.	Sensitive	n.s.	n.s.	n.s.
O95208	EPN2	4	4	4				4	4	4				n.d.	n.d.	n.d.	Resistant	n.d.	Resistant	n.d.
O95210	STBD1		4	4				4	4	4				n.d.	n.d.	n.d.	Resistant	n.d.	Resistant	n.d.
O95218	ZRANB2	1	1	1	1	2	1	1	1	1		1	1	Sensitive	Sensitive	Sensitive	Sensitive	Sensitive	Sensitive	Sensitive	Sensitive
O95219	SNX4							3	3	2	4	4	4	n.d.	n.d.	n.d.	n.d.	n.d.	n.s.	Resistant
O95232	LUC7L3	2	1	2	1	1	1	2	1	1	2	1	1	n.s.	Sensitive	Sensitive	n.s.	Sensitive	Sensitive	Sensitive	Sensitive
O95235	KIF20A							2	2	2		1		n.d.	n.d.	n.d.	n.d.	n.d.	n.s.	n.s.
O95238	SPDEF							1		1				n.d.	n.d.	n.d.	n.d.	n.d.	Sensitive	n.d.
O95239	KIF4A				4	4	3				3	3	4	n.d.	n.d.	n.d.	n.d.	Resistant	n.d.	n.s.
O95243	MBD4		1	1				1	1		2	2	2	n.d.	n.s.	n.d.	Sensitive	n.d.	Sensitive	n.s.
O95248	SBF1	4	4	4				4	4	4	4	4	4	Resistant	Resistant	Resistant	Resistant	n.d.	Resistant	Resistant	Resistant
O95249	GOSR1	1	1			1	1	2	2	3	2	2	2	n.s.	n.s.	n.s.	Sensitive	Sensitive	n.s.	n.s.
O95251	KAT7	1	1	1	3	3	3	2	2	1	2	2	2	n.s.	n.s.	n.s.	Sensitive	n.s.	n.s.	n.s.
O95258	SLC25A14							3	2	2				n.d.	n.d.	n.d.	n.d.	n.d.	n.s.	n.d.
O95260	ATE1	4	4	4							4	4	4	n.d.	n.d.	n.d.	Resistant	n.d.	n.d.	Resistant
O95273	CCNDBP1	4	4	3										n.d.	n.d.	n.d.	Resistant	n.d.	n.d.	n.d.
O95292	VAPB	4	4	4	4	4	4	3	3	3	3	2		n.s.	n.s.	n.s.	Resistant	Resistant	n.s.	n.s.
O95298	NDUFC2							1		1	1	1	1	n.d.	n.d.	n.d.	n.d.	n.d.	Sensitive	Sensitive
O95299	NDUFA10	2	2	2	1	1	1	2	2	2	1	1	1	n.s.	n.s.	n.s.	n.s.	Sensitive	n.s.	Sensitive
O95319	CELF2	4	3	3	3	4	4	4	4	4	3	3	2	n.s.	n.s.	n.s.	n.s.	Resistant	Resistant	n.s.
O95340	PAPSS2							4	4	4				n.d.	n.d.	n.d.	n.d.	n.d.	Resistant	n.d.
O95347	SMC2	1	1	1	1	1	2				2	2	3	n.s.	n.s.	n.s.	Sensitive	Sensitive	n.d.	n.s.
O95352	ATG7							4	3	4	4	3	3	n.d.	n.d.	n.d.	n.d.	n.d.	Resistant	n.s.
O95359	TACC2	4	4	4										n.d.	n.d.	n.d.	Resistant	n.d.	n.d.	n.d.
O95361	TRIM16	3	3	3				3	3	3				n.d.	n.d.	n.d.	n.s.	n.d.	n.s.	n.d.
O95363	FARS2	1	1	1	2	1	1	4	4	4	2	2	2	n.s.	n.s.	n.s.	Sensitive	Sensitive	Resistant	n.s.
O95365	ZBTB7A				4	4	4	1	1	2	3	4	4	n.s.	n.s.	n.s.	n.d.	Resistant	Sensitive	Resistant
O95372	LYPLA2	1	1	1	1	2	2				4	4	4	n.s.	n.s.	n.s.	Sensitive	n.s.	n.d.	Resistant
O95373	IPO7				2	2	2	1	1	2				n.d.	n.d.	n.d.	n.d.	n.s.	Sensitive	n.d.
O95376	ARIH2	1	1	1	4	3	4				3	2	2	n.s.	n.s.	n.s.	Sensitive	Resistant	n.d.	n.s.
O95379	TNFAIP8				2	2	3				4	4	4	n.d.	n.d.	n.d.	n.d.	n.s.	n.d.	Resistant
O95391	SLU7	1	1	1	2	3	2	2	2	3	2	3	2	n.s.	n.s.	n.s.	Sensitive	n.s.	n.s.	n.s.
O95394	PGM3	3	3	3				2	2	2	3	2	2	n.s.	n.s.	n.s.	n.s.	n.d.	n.s.	n.s.
O95395	GCNT3	1	1	1										n.d.	n.d.	n.d.	Sensitive	n.d.	n.d.	n.d.
O95402	MED26							4	4	4				n.d.	n.d.	n.d.	n.d.	n.d.	Resistant	n.d.
O95409	ZIC2	1	1	1							1	1	1	n.d.	n.d.	n.d.	Sensitive	n.d.	n.d.	Sensitive
O95425	SVIL	4	4	4				3	2	2				n.d.	n.d.	n.d.	Resistant	n.d.	n.s.	n.d.
O95429	BAG4	4	4	4										n.d.	n.d.	n.d.	Resistant	n.d.	n.d.	n.d.
O95433	AHSA1	4	4	4	4	4	3	1	2	2	4	4	4	Resistant	Resistant	n.s.	Resistant	Resistant	n.s.	Resistant	Resistant
O95452	GJB6	1	1	1	3	3	3	2	2	3	3	3	4	n.s.	n.s.	n.s.	Sensitive	n.s.	n.s.	n.s.
O95453	PARN	3	3	3	3	4	3	4	4	4	4	3	3	n.s.	n.s.	n.s.	n.s.	n.s.	Resistant	n.s.
O95456	PSMG1							1	1	1				n.d.	n.d.	n.d.	n.d.	n.d.	Sensitive	n.d.
O95461	LARGE1							2	2	2				n.d.	n.d.	n.d.	n.d.	n.d.	n.s.	n.d.
O95470	SGPL1	1	1	1	2	2	2	2	2	2	2	2	2	n.s.	n.s.	n.s.	Sensitive	n.s.	n.s.	n.s.
O95471	CLDN7							1	1	1				n.d.	n.d.	n.d.	n.d.	n.d.	Sensitive	n.d.
O95476	CTDNEP1							1	1	1				n.d.	n.d.	n.d.	n.d.	n.d.	Sensitive	n.d.
O95478	NSA2	3	2		2	2	2	2	1	2	1	1	1	n.s.	n.s.	n.s.	n.s.	n.s.	n.s.	Sensitive
O95479	H6PD									4				n.d.	n.d.	n.d.	n.d.	n.d.	n.s.	n.d.
O95486	SEC24A							4		4				n.d.	n.d.	n.d.	n.d.	n.d.	Resistant	n.d.
O95503	CBX6	2	2	1				1		1				n.d.	n.d.	n.d.	n.s.	n.d.	Sensitive	n.d.
O95528	SLC2A10							1	1	1				n.d.	n.d.	n.d.	n.d.	n.d.	Sensitive	n.d.
O95563	MPC2	1	1	1	4	4	3		2	3				n.d.	n.s.	n.s.	Sensitive	Resistant	n.s.	n.d.
O95573	ACSL3	1	2	2	3	2	3	2	2	3	1	1	1	n.s.	n.s.	n.s.	n.s.	n.s.	n.s.	Sensitive
O95602	POLR1A							3	2	3	1	1	1	n.d.	n.d.	n.d.	n.d.	n.d.	n.s.	Sensitive
O95613	PCNT				2	2	2	2	1	1				n.d.	n.d.	n.d.	n.d.	n.s.	Sensitive	n.d.
O95619	YEATS4							1						n.d.	n.d.	n.d.	n.d.	n.d.	n.s.	n.d.
O95625	ZBTB11	2	2	2	1	1	1	1	1	1	4	3	3	n.s.	n.s.	n.s.	n.s.	Sensitive	Sensitive	n.s.
O95628	CNOT4										2	3	4	n.d.	n.d.	n.d.	n.d.	n.d.	n.d.	n.s.
O95639	CPSF4				2	2	2	1	2		1	2	1	n.s.	n.s.	n.d.	n.d.	n.s.	n.s.	Sensitive
O95671	ASMTL							4	4	4	4	4	3	n.d.	n.d.	n.d.	n.d.	n.d.	Resistant	Resistant
O95674	CDS2							1	1	1				n.d.	n.d.	n.d.	n.d.	n.d.	Sensitive	n.d.
O95696	BRD1				4	3	4	3	2	2	4	4	4	n.s.	n.s.	n.s.	n.d.	Resistant	n.s.	Resistant
O95707	POP4				1			2	1	2		4	4	n.d.	n.d.	n.d.	n.d.	n.s.	n.s.	Resistant
O95714	HERC2										3	2	3	n.d.	n.d.	n.d.	n.d.	n.d.	n.d.	n.s.
O95716	RAB3D							2	2	2	4	4	4	n.d.	n.d.	n.d.	n.d.	n.d.	n.s.	Resistant
O95721	SNAP29	3	3	4										n.d.	n.d.	n.d.	n.s.	n.d.	n.d.	n.d.
O95747	OXSR1	3	3	4	3	3	3	4	4	4	3	3	4	n.s.	n.s.	Resistant	n.s.	n.s.	Resistant	n.s.
O95749	GGPS1							4	4	4				n.d.	n.d.	n.d.	n.d.	n.d.	Resistant	n.d.
O95757	HSPA4L	4	4											n.d.	n.d.	n.d.	Resistant	n.d.	n.d.	n.d.
O95758	PTBP3	1	1	1	3	3	3	3	3		1	1	1	n.s.	n.s.	n.s.	Sensitive	n.s.	n.s.	Sensitive
O95782	AP2A1	3	3	3	4	4	4	3	2	3	2	2	2	n.s.	n.s.	n.s.	n.s.	Resistant	n.s.	n.s.
O95793	STAU1	1	1	1	1	1	1	3	3	3	3	3	3	n.s.	n.s.	n.s.	Sensitive	Sensitive	n.s.	n.s.
O95801	TTC4	4	4	4	4	4	4							n.d.	n.d.	n.d.	Resistant	Resistant	n.d.	n.d.
O95810	CAVIN2	3	3	3										n.d.	n.d.	n.d.	n.s.	n.d.	n.d.	n.d.
O95817	BAG3	4	4	4				2	1	2	4	4	4	n.s.	n.s.	n.s.	Resistant	n.d.	n.s.	Resistant
O95822	MLYCD	4	4	3	3	3	2	4	3	3				n.s.	n.s.	n.s.	Resistant	n.s.	n.s.	n.d.
O95831	AIFM1	2	1		3	3	3	2	2	2	3	3	3	n.s.	n.s.	n.s.	n.s.	n.s.	n.s.	n.s.
O95833	CLIC3							2	3	2				n.d.	n.d.	n.d.	n.d.	n.d.	n.s.	n.d.
O95861	BPNT1	3	4	3							4	4	4	n.d.	n.d.	n.d.	n.s.	n.d.	n.d.	Resistant
O95863	SNAI1										1	1	1	n.d.	n.d.	n.d.	n.d.	n.d.	n.d.	Sensitive
O95864	FADS2	2	1	1	1	1	1				1	1	1	n.s.	Sensitive	Sensitive	Sensitive	Sensitive	n.d.	Sensitive	Sensitive
O95870	ABHD16A										3	2	2	n.d.	n.d.	n.d.	n.d.	n.d.	n.d.	n.s.
O95873	C6orf47	4		3				1	1	1				n.d.	n.d.	n.d.	n.s.	n.d.	Sensitive	n.d.
O95881	TXNDC12	4	3	4	3	3	3	3	2	3	2	2	2	n.s.	n.s.	n.s.	Resistant	n.s.	n.s.	n.s.
O95900	TRUB2	1	1	1				1	1	1	1	1	1	Sensitive	Sensitive	Sensitive	Sensitive	n.d.	Sensitive	Sensitive	Sensitive
O95983	MBD3	2	2	2	2	2	2		3		4	3	3	n.s.	n.s.	n.s.	n.s.	n.s.	n.s.	n.s.
O95985	TOP3B				2	3	3	2		3	2	2	2	n.s.	n.d.	n.s.	n.d.	n.s.	n.s.	n.s.
O95989	NUDT3				3	4	3							n.d.	n.d.	n.d.	n.d.	n.s.	n.d.	n.d.
O95990	FAM107A	1	1	1							4	4	4	n.d.	n.d.	n.d.	Sensitive	n.d.	n.d.	Resistant
O95994	AGR2		1					1	1	1				n.d.	n.d.	n.d.	n.s.	n.d.	Sensitive	n.d.
O95999	BCL10	4	4	4										n.d.	n.d.	n.d.	Resistant	n.d.	n.d.	n.d.
O96000	NDUFB10	1	1	1	1	1	1	1	1	1	1	1	1	Sensitive	Sensitive	Sensitive	Sensitive	Sensitive	Sensitive	Sensitive	Sensitive
O96005	CLPTM1	2	1	2	3	4	3	2	1	1	4	4	4	n.s.	n.s.	n.s.	n.s.	n.s.	Sensitive	Resistant
O96008	TOMM40	3	3	3	3	3	4	4	4	4	1	2		n.s.	n.s.	n.s.	n.s.	n.s.	Resistant	n.s.
O96011	PEX11B	2	2	3	4	4	4	2	2	3	4	3	4	n.s.	n.s.	n.s.	n.s.	Resistant	n.s.	Resistant
O96013	PAK4	3	4	3	4	4	3	2	2	2	4	4	4	n.s.	Resistant	n.s.	n.s.	Resistant	n.s.	Resistant
O96028	NSD2							1	1	1	4		4	n.d.	n.d.	n.d.	n.d.	n.d.	Sensitive	Resistant
P00156	MT-CYB				4		4	3	1	3	3	2	3	n.s.	n.d.	n.s.	n.d.	Resistant	n.s.	n.s.
P00167	CYB5A	4	3	3				3	4	4	4	4	4	n.s.	n.s.	n.s.	n.s.	n.d.	Resistant	Resistant
P00338	LDHA	1	1	1	1	1	1	2	2	2	1	1	1	Sensitive	Sensitive	Sensitive	Sensitive	Sensitive	n.s.	Sensitive	Sensitive
P00352	ALDH1A1	1	1	1										n.d.	n.d.	n.d.	Sensitive	n.d.	n.d.	n.d.
P00367	GLUD1	2	2	1	2	2	2	3	3	3	1	1	2	n.s.	n.s.	n.s.	n.s.	n.s.	n.s.	Sensitive
P00374	DHFR				2	2	2							n.d.	n.d.	n.d.	n.d.	n.s.	n.d.	n.d.
P00387	CYB5R3	3	4	3	2	2	2	1	2	2	1	1	1	n.s.	n.s.	n.s.	n.s.	n.s.	n.s.	Sensitive
P00390	GSR	2			4	4	4	4	4	4	4	4	4	Resistant	Resistant	Resistant	n.s.	Resistant	Resistant	Resistant	Resistant
P00491	PNP	3	4	3	1	2	1	3	3	3	2	2	2	n.s.	n.s.	n.s.	n.s.	Sensitive	n.s.	n.s.
P00492	HPRT1			1	1		1	1		1				n.d.	n.d.	Sensitive	n.s.	Sensitive	Sensitive	n.d.
P00505	GOT2	1	1	1	3	3	3	4	4	4	3	4	4	n.s.	n.s.	n.s.	Sensitive	n.s.	Resistant	Resistant
P00533	EGFR	3	3	3										n.d.	n.d.	n.d.	n.s.	n.d.	n.d.	n.d.
P00558	PGK1	3	4	4	2	2	2	1	1	1	2	2	2	n.s.	n.s.	n.s.	Resistant	n.s.	Sensitive	n.s.
P00568	AK1	3	3	3				2	2	2	3	3	3	n.s.	n.s.	n.s.	n.s.	n.d.	n.s.	n.s.
P00746	CFD										1	1	1	n.d.	n.d.	n.d.	n.d.	n.d.	n.d.	Sensitive
P00918	CA2							1	1	1	1	1	1	n.d.	n.d.	n.d.	n.d.	n.d.	Sensitive	Sensitive
P00966	ASS1							2	2	2	2	2	2	n.d.	n.d.	n.d.	n.d.	n.d.	n.s.	n.s.
P00973	OAS1							4	4	4	1	1	1	n.d.	n.d.	n.d.	n.d.	n.d.	Resistant	Sensitive
P01011	SERPINA3							1	1	1				n.d.	n.d.	n.d.	n.d.	n.d.	Sensitive	n.d.
P01019	AGT				1	1	1				1	2	1	n.d.	n.d.	n.d.	n.d.	Sensitive	n.d.	Sensitive
P01024	C3	2		2							2	3	3	n.d.	n.d.	n.d.	n.s.	n.d.	n.d.	n.s.
P01033	TIMP1	4	4	4							2	2	3	n.d.	n.d.	n.d.	Resistant	n.d.	n.d.	n.s.
P01034	CST3	3	4					3	3	2	1	1	1	n.s.	n.s.	n.d.	n.s.	n.d.	n.s.	Sensitive
P01106	MYC							1		1				n.d.	n.d.	n.d.	n.d.	n.d.	Sensitive	n.d.
P01111	NRAS	4		4	1	1	1	1	1	2	2	2	2	n.s.	n.s.	n.s.	Resistant	Sensitive	Sensitive	n.s.
P01116	KRAS							4	4	4	4	4	4	n.d.	n.d.	n.d.	n.d.	n.d.	Resistant	Resistant
P01730	CD4										1	1	1	n.d.	n.d.	n.d.	n.d.	n.d.	n.d.	Sensitive
P01737	TRAV8-4				2	2	2							n.d.	n.d.	n.d.	n.d.	n.s.	n.d.	n.d.
P01850	TRBC1				1	1	1							n.d.	n.d.	n.d.	n.d.	Sensitive	n.d.	n.d.
P02545	LMNA	2	2	2	3	4	4	2	2	2	4	4	4	n.s.	n.s.	n.s.	n.s.	Resistant	n.s.	Resistant
P02647	APOA1	2	2					3	2	3	1	2	1	n.s.	n.s.	n.d.	n.s.	n.d.	n.s.	Sensitive
P02655	APOC2										1	1	1	n.d.	n.d.	n.d.	n.d.	n.d.	n.d.	Sensitive
P02675	FGB	1	1	1										n.d.	n.d.	n.d.	Sensitive	n.d.	n.d.	n.d.
P02679	FGG		4	4										n.d.	n.d.	n.d.	Resistant	n.d.	n.d.	n.d.
P02686	MBP										1	1	1	n.d.	n.d.	n.d.	n.d.	n.d.	n.d.	Sensitive
P02771	AFP							2	4	1				n.d.	n.d.	n.d.	n.d.	n.d.	n.s.	n.d.
P02786	TFRC	3	3	3	2	2	2	2	1	2	1	1	1	n.s.	n.s.	n.s.	n.s.	n.s.	n.s.	Sensitive
P02792	FTL	4	3	3							4	4	4	n.d.	n.d.	n.d.	n.s.	n.d.	n.d.	Resistant
P02794	FTH1							3	3	3				n.d.	n.d.	n.d.	n.d.	n.d.	n.s.	n.d.
P03372	ESR1								1					n.d.	n.d.	n.d.	n.d.	n.d.	n.s.	n.d.
P03886	MT-ND1	4	4	4	4		4							n.d.	n.d.	n.d.	Resistant	Resistant	n.d.	n.d.
P03891	MT-ND2	4	1	4	4	1	4							n.d.	n.d.	n.d.	Resistant	Resistant	n.d.	n.d.
P03973	SLPI	1	1								1	1	1	n.d.	n.d.	n.d.	Sensitive	n.d.	n.d.	Sensitive
P04035	HMGCR							3	2	3				n.d.	n.d.	n.d.	n.d.	n.d.	n.s.	n.d.
P04040	CAT										1	1	1	n.d.	n.d.	n.d.	n.d.	n.d.	n.d.	Sensitive
P04049	RAF1				4	4	4	1	1	1	3	3	3	n.s.	n.s.	n.s.	n.d.	Resistant	Sensitive	n.s.
P04053	DNTT				1	1	1							n.d.	n.d.	n.d.	n.d.	Sensitive	n.d.	n.d.
P04062	GBA							1	1	2	2	2	1	n.d.	n.d.	n.d.	n.d.	n.d.	Sensitive	n.s.
P04066	FUCA1								4	4	4	4	4	n.d.	n.d.	n.d.	n.d.	n.d.	Resistant	Resistant
P04075	ALDOA	1	1	2	1	1	1	3	3	3	2	2	2	n.s.	n.s.	n.s.	Sensitive	Sensitive	n.s.	n.s.
P04080	CSTB	3	3	3	3	4	4	3	3	3	4	4	4	n.s.	n.s.	n.s.	n.s.	Resistant	n.s.	Resistant
P04083	ANXA1	1	1		2	2	2	4	4	4	3	3	3	n.s.	n.s.	n.s.	Sensitive	n.s.	Resistant	n.s.
P04114	APOB	4	3	4	3	4	4	1	1	1				n.s.	n.s.	n.s.	Resistant	Resistant	Sensitive	n.d.
P04150	NR3C1	2	2	2							3	3	3	n.d.	n.d.	n.d.	n.s.	n.d.	n.d.	n.s.
P04156	PRNP							1	1	1	3	3	3	n.d.	n.d.	n.d.	n.d.	n.d.	Sensitive	n.s.
P04179	SOD2	4	4	4							3	3	4	n.d.	n.d.	n.d.	Resistant	n.d.	n.d.	n.s.
P04181	OAT	2	2	2	4	4	4	3	4	3	3			n.s.	n.s.	n.s.	n.s.	Resistant	n.s.	n.s.
P04183	TK1			1	1	1	1	1		1	1	1	1	Sensitive	n.d.	Sensitive	n.s.	Sensitive	Sensitive	Sensitive	Sensitive
P04233	CD74										2	2	2	n.d.	n.d.	n.d.	n.d.	n.d.	n.d.	n.s.
P04406	GAPDH		1	1	1	1	1	1	2	1	2	2	2	n.s.	n.s.	Sensitive	Sensitive	Sensitive	Sensitive	n.s.	Sensitive
P04439	HLA-A				4	3	4							n.d.	n.d.	n.d.	n.d.	Resistant	n.d.	n.d.
P04632	CAPNS1	2	3	3	2	2	2	1	1	1	2	2	2	n.s.	n.s.	n.s.	n.s.	n.s.	Sensitive	n.s.
P04637	TP53	2	2	1					2	3				n.d.	n.d.	n.d.	n.s.	n.d.	n.s.	n.d.
P04733	MT1F										2	4	2	n.d.	n.d.	n.d.	n.d.	n.d.	n.d.	n.s.
P04792	HSPB1	4	4	4				2	2	2	1	1	2	n.s.	n.s.	n.s.	Resistant	n.d.	n.s.	Sensitive
P04818	TYMS	1	1	1	1	1	1				1	1	1	Sensitive	Sensitive	Sensitive	Sensitive	Sensitive	n.d.	Sensitive	Sensitive
P04843	RPN1	3	3	3	4	4	4	3	4	4	4	3	4	n.s.	n.s.	Resistant	n.s.	Resistant	Resistant	Resistant	Resistant
P04844	RPN2	2	1	2	2	2	2	2	2	2	2	2	1	n.s.	n.s.	n.s.	n.s.	n.s.	n.s.	n.s.
P04899	GNAI2		4	4	3	4	4	1	1	1	3	3	3	n.s.	n.s.	n.s.	Resistant	Resistant	Sensitive	n.s.
P04920	SLC4A2	2	2	2										n.d.	n.d.	n.d.	n.s.	n.d.	n.d.	n.d.
P04921	GYPC				2		2							n.d.	n.d.	n.d.	n.d.	n.s.	n.d.	n.d.
P05023	ATP1A1	4	4	4				3	3	3	3	3	3	n.s.	n.s.	n.s.	Resistant	n.d.	n.s.	n.s.
P05026	ATP1B1	1	1	1				1	1	1	2	2	2	n.s.	n.s.	n.s.	Sensitive	n.d.	Sensitive	n.s.
P05067	APP	3	3	3				2	2	2	4	4	4	n.s.	n.s.	n.s.	n.s.	n.d.	n.s.	Resistant
P05091	ALDH2										1	1	1	n.d.	n.d.	n.d.	n.d.	n.d.	n.d.	Sensitive
P05107	ITGB2										4	4	3	n.d.	n.d.	n.d.	n.d.	n.d.	n.d.	Resistant
P05114	HMGN1	1	1	1	1	1	1	1	1	1	1	1	1	Sensitive	Sensitive	Sensitive	Sensitive	Sensitive	Sensitive	Sensitive	Sensitive
P05121	SERPINE1	1	1	1										n.d.	n.d.	n.d.	Sensitive	n.d.	n.d.	n.d.
P05129	PRKCG										4	4	3	n.d.	n.d.	n.d.	n.d.	n.d.	n.d.	Resistant
P05141	SLC25A5	1	1	1	1	1	1	1	1	1	1	1	1	Sensitive	Sensitive	Sensitive	Sensitive	Sensitive	Sensitive	Sensitive	Sensitive
P05161	ISG15				4	3	4	3	3	4				n.d.	n.d.	n.d.	n.d.	Resistant	n.s.	n.d.
P05198	EIF2S1	4	4	4	2	3	2	3	3	3	4	4	4	n.s.	n.s.	n.s.	Resistant	n.s.	n.s.	Resistant
P05204	HMGN2				1		1	1	1	1	1	1	1	Sensitive	n.d.	Sensitive	n.d.	Sensitive	Sensitive	Sensitive	Sensitive
P05386	RPLP1	2						3	3	4	4	4	4	n.s.	n.d.	n.d.	n.s.	n.d.	n.s.	Resistant
P05387	RPLP2	2	2	2	1	1	1	2	1	2	1	1	1	n.s.	Sensitive	n.s.	n.s.	Sensitive	n.s.	Sensitive
P05388	RPLP0	1	1	1	1	1	1	1	2		2	2	2	Sensitive	n.s.	n.s.	Sensitive	Sensitive	n.s.	n.s.
P05455	SSB	2	2	3	4	4	4	2	2	2	3	3	3	n.s.	n.s.	n.s.	n.s.	Resistant	n.s.	n.s.
P05556	ITGB1	2	2	2	3	3	3	3	2	2	4	4	4	n.s.	n.s.	n.s.	n.s.	n.s.	n.s.	Resistant
P05771	PRKCB				2	2	2				3	3	3	n.d.	n.d.	n.d.	n.d.	n.s.	n.d.	n.s.
P06127	CD5				2	2	2							n.d.	n.d.	n.d.	n.d.	n.s.	n.d.	n.d.
P06280	GLA							2	1	2	2	2	2	n.d.	n.d.	n.d.	n.d.	n.d.	n.s.	n.s.
P06396	GSN	4	4	4				3	3	3	4	4	4	n.s.	n.s.	n.s.	Resistant	n.d.	n.s.	Resistant
P06400	RB1	1	1		2	1	2	2	2	2	3	2	2	n.s.	n.s.	n.s.	Sensitive	n.s.	n.s.	n.s.
P06493	CDK1	3	3	3	3	2	3	2	2	2	1		1	n.s.	n.s.	n.s.	n.s.	n.s.	n.s.	Sensitive
P06576	ATP5F1B	2	2	2	2	1	2	2	2	2	2	1	1	n.s.	n.s.	n.s.	n.s.	n.s.	n.s.	Sensitive
P06703	S100A6	4	3	4							2	3	3	n.d.	n.d.	n.d.	Resistant	n.d.	n.d.	n.s.
P06730	EIF4E	4	4	4	4	4	4	3	3	3	4	4	4	Resistant	Resistant	Resistant	Resistant	Resistant	n.s.	Resistant	Resistant
P06733	ENO1	1	1	1	1	1	1	1	1	1	2	2	2	Sensitive	Sensitive	Sensitive	Sensitive	Sensitive	Sensitive	n.s.	Sensitive
P06737	PYGL				1	1	1	2	2	2	1	1	1	n.s.	n.s.	n.s.	n.d.	Sensitive	n.s.	Sensitive
P06744	GPI	1	1	1	1	1	1	1	1	1	1	1	1	Sensitive	Sensitive	Sensitive	Sensitive	Sensitive	Sensitive	Sensitive	Sensitive
P06746	POLB										4	4	4	n.d.	n.d.	n.d.	n.d.	n.d.	n.d.	Resistant
P06748	NPM1	1	1	1	2	2	2	1	1	1	1	1	1	Sensitive	Sensitive	Sensitive	Sensitive	n.s.	Sensitive	Sensitive	Sensitive
P06753	TPM3	2	4											n.d.	n.d.	n.d.	n.s.	n.d.	n.d.	n.d.
P07099	EPHX1	1	1	1					3	2	2	2	3	n.d.	n.s.	n.s.	Sensitive	n.d.	n.s.	n.s.
P07108	DBI	2	2	2	4		3	1	1	1	2	3	2	n.s.	n.s.	n.s.	n.s.	n.s.	Sensitive	n.s.
P07195	LDHB	1	1	1	2	2	2				1	1	1	n.s.	n.s.	n.s.	Sensitive	n.s.	n.d.	Sensitive
P07199	CENPB	4	4	3	1	1	2	4	3	4				n.s.	n.s.	n.s.	Resistant	Sensitive	Resistant	n.d.
P07203	GPX1										4	3		n.d.	n.d.	n.d.	n.d.	n.d.	n.d.	n.s.
P07205	PGK2	1	2	2	1	1	2	2	2	2	2	2	2	n.s.	n.s.	n.s.	n.s.	Sensitive	n.s.	n.s.
P07237	P4HB	4	4	4	4	3	3	3	3	3	4	4	4	Resistant	n.s.	n.s.	Resistant	n.s.	n.s.	Resistant
P07305	H1-0	3	3	3	3	3	3	1	1	1	1	1	2	n.s.	n.s.	n.s.	n.s.	n.s.	Sensitive	Sensitive
P07311	ACYP1	4	4	4							4		4	n.d.	n.d.	n.d.	Resistant	n.d.	n.d.	Resistant
P07355	ANXA2	3	3	3				3		3	4	4	4	n.s.	n.d.	n.s.	n.s.	n.d.	n.s.	Resistant
P07384	CAPN1				3	2	3							n.d.	n.d.	n.d.	n.d.	n.s.	n.d.	n.d.
P07438	MT1B										1	4	1	n.d.	n.d.	n.d.	n.d.	n.d.	n.d.	Sensitive
P07602	PSAP	4	4	3	3	3	3	2	2	3	4	4	4	n.s.	n.s.	n.s.	Resistant	n.s.	n.s.	Resistant
P07686	HEXB	3	2	3	3	3	3	2	3	2	3	3	3	n.s.	n.s.	n.s.	n.s.	n.s.	n.s.	n.s.
P07711	CTSL	1		1						1				n.d.	n.d.	n.d.	Sensitive	n.d.	n.s.	n.d.
P07737	PFN1	1	1	1	2	2	2	1	2	2	1	2	1	Sensitive	n.s.	n.s.	Sensitive	n.s.	n.s.	Sensitive
P07741	APRT										3	4	4	n.d.	n.d.	n.d.	n.d.	n.d.	n.d.	Resistant
P07766	CD3E				2	2	2							n.d.	n.d.	n.d.	n.d.	n.s.	n.d.	n.d.
P07814	EPRS1	2	3	3	1	1	1	3	2	3	2	2	2	n.s.	n.s.	n.s.	n.s.	Sensitive	n.s.	n.s.
P07858	CTSB	3	2	2							2	2	2	n.d.	n.d.	n.d.	n.s.	n.d.	n.d.	n.s.
P07864	LDHC	1	1	1	3	2	2				1	1	1	n.s.	n.s.	n.s.	Sensitive	n.s.	n.d.	Sensitive
P07900	HSP90AA1	3	2	3	3	3	3	2	1	1	3	3	3	n.s.	n.s.	n.s.	n.s.	n.s.	Sensitive	n.s.
P07910	HNRNPC	1	2	1	3	3	3	4	4	4	2	3	2	n.s.	n.s.	n.s.	Sensitive	n.s.	Resistant	n.s.
P07947	YES1							3	4	3	1	1		n.d.	n.d.	n.d.	n.d.	n.d.	n.s.	Sensitive
P07948	LYN							4	4	4	2	3	3	n.d.	n.d.	n.d.	n.d.	n.d.	Resistant	n.s.
P07949	RET										3	2	2	n.d.	n.d.	n.d.	n.d.	n.d.	n.d.	n.s.
P07951	TPM2	2	2	2										n.d.	n.d.	n.d.	n.s.	n.d.	n.d.	n.d.
P07954	FH				3	2	2	2	2	2	2	3	3	n.s.	n.s.	n.s.	n.d.	n.s.	n.s.	n.s.
P08047	SP1	2	2	2	1	1	1	2	2	2	1	1	1	n.s.	n.s.	n.s.	n.s.	Sensitive	n.s.	Sensitive
P08048	ZFY				4	4	4							n.d.	n.d.	n.d.	n.d.	Resistant	n.d.	n.d.
P08133	ANXA6				3	4	3	3	3	3	4	4	4	n.s.	n.s.	n.s.	n.d.	n.s.	n.s.	Resistant
P08134	RHOC	3	3	2				4	4	4				n.d.	n.d.	n.d.	n.s.	n.d.	Resistant	n.d.
P08183	ABCB1	1	2	2	1	1	1	1	2	1				Sensitive	n.s.	n.s.	n.s.	Sensitive	Sensitive	n.d.
P08195	SLC3A2	3	3	3	3	3	3	1	2	2	3	4	3	n.s.	n.s.	n.s.	n.s.	n.s.	n.s.	n.s.
P08236	GUSB							3	2	3	1	1	1	n.d.	n.d.	n.d.	n.d.	n.d.	n.s.	Sensitive
P08238	HSP90AB1	3	2	3	2	2	2	3	2	3	3	4	4	n.s.	n.s.	n.s.	n.s.	n.s.	n.s.	Resistant
P08240	SRPRA	3		3				4	4	4	3	3	3	n.s.	n.d.	n.s.	n.s.	n.d.	Resistant	n.s.
P08243	ASNS	2	2	1	1	1	1	3	2	3	1	1	1	n.s.	n.s.	Sensitive	n.s.	Sensitive	n.s.	Sensitive
P08311	CTSG				1	1	1				1	1	1	n.d.	n.d.	n.d.	n.d.	Sensitive	n.d.	Sensitive
P08559	PDHA1							2	2	2	1	1	1	n.d.	n.d.	n.d.	n.d.	n.d.	n.s.	Sensitive
P08567	PLEK				1	1					1	1	1	n.d.	n.d.	n.d.	n.d.	Sensitive	n.d.	Sensitive
P08574	CYC1							1		1			2	n.d.	n.d.	n.d.	n.d.	n.d.	Sensitive	n.s.
P08575	PTPRC				2	2	2				3	3	3	n.d.	n.d.	n.d.	n.d.	n.s.	n.d.	n.s.
P08579	SNRPB2	1	1	1	1	1	1	1	1	1	1	1	1	Sensitive	Sensitive	Sensitive	Sensitive	Sensitive	Sensitive	Sensitive	Sensitive
P08603	CFH	2	2	2										n.d.	n.d.	n.d.	n.s.	n.d.	n.d.	n.d.
P08621	SNRNP70	2		1	2	2	2	1	1	1	2	3	3	n.s.	n.s.	n.s.	n.s.	n.s.	Sensitive	n.s.
P08631	HCK										3	3	3	n.d.	n.d.	n.d.	n.d.	n.d.	n.d.	n.s.
P08648	ITGA5	4	4	4							4	4	4	n.d.	n.d.	n.d.	Resistant	n.d.	n.d.	Resistant
P08651	NFIC	2	2	2					2	3				n.d.	n.d.	n.d.	n.s.	n.d.	n.s.	n.d.
P08670	VIM	2	2	2	1	1	1				1	1	2	n.s.	n.s.	n.s.	n.s.	Sensitive	n.d.	Sensitive
P08708	RPS17	1	1		1	1	1			1	1	1	1	Sensitive	Sensitive	Sensitive	Sensitive	Sensitive	n.s.	Sensitive	Sensitive
P08754	GNAI3							4	4	4				n.d.	n.d.	n.d.	n.d.	n.d.	Resistant	n.d.
P08758	ANXA5	1			4	4	4	2	2	2	3	2	3	n.s.	n.s.	n.s.	n.s.	Resistant	n.s.	n.s.
P08865	RPSA	1		1	1	1	1	1		1	1	1	1	Sensitive	n.d.	Sensitive	Sensitive	Sensitive	Sensitive	Sensitive	Sensitive
P08910	ABHD2	4	3	3										n.d.	n.d.	n.d.	n.s.	n.d.	n.d.	n.d.
P08922	ROS1	1	1	1	1	1	1				2	4	1	n.s.	n.s.	Sensitive	Sensitive	Sensitive	n.d.	n.s.
P08962	CD63	2	2	3	3	2	2	1	2	1	1	2	2	n.s.	n.s.	n.s.	n.s.	n.s.	Sensitive	n.s.
P09001	MRPL3	2	1	1				1	1	1	1	1	1	n.s.	Sensitive	Sensitive	Sensitive	n.d.	Sensitive	Sensitive	Sensitive
P09012	SNRPA	1	1	1	1	1		1	1	1	1	1	1	Sensitive	Sensitive	Sensitive	Sensitive	Sensitive	Sensitive	Sensitive	Sensitive
P09038	FGF2	2	2	2										n.d.	n.d.	n.d.	n.s.	n.d.	n.d.	n.d.
P09110	ACAA1							4	4	3				n.d.	n.d.	n.d.	n.d.	n.d.	Resistant	n.d.
P09132	SRP19	2	2	2	4	4	4	2	2	2	4	4	4	n.s.	n.s.	n.s.	n.s.	Resistant	n.s.	Resistant
P09211	GSTP1	4	3	4	3	2	3				4	2	2	n.s.	n.s.	n.s.	Resistant	n.s.	n.d.	n.s.
P09234	SNRPC	3	3	4	1	1	1	1		1	1	2	1	Sensitive	n.s.	Sensitive	n.s.	Sensitive	Sensitive	Sensitive	Sensitive
P09237	MMP7	2	1											n.d.	n.d.	n.d.	n.s.	n.d.	n.d.	n.d.
P09382	LGALS1	2	1	3				3	3	4	2	2	2	n.s.	n.s.	n.s.	n.s.	n.d.	n.s.	n.s.
P09417	QDPR	3	3	3	4	3	3							n.d.	n.d.	n.d.	n.s.	n.s.	n.d.	n.d.
P09429	HMGB1	1	1	1	2	3	2	2	3	2	2	3	2	n.s.	n.s.	n.s.	Sensitive	n.s.	n.s.	n.s.
P09467	FBP1							4	4	4		1	2	n.d.	n.d.	n.d.	n.d.	n.d.	Resistant	n.s.
P09488	GSTM1										3	2	2	n.d.	n.d.	n.d.	n.d.	n.d.	n.d.	n.s.
P09493	TPM1	1	2	2										n.d.	n.d.	n.d.	n.s.	n.d.	n.d.	n.d.
P09496	CLTA	3	3	3	4	4	4	1	1	2				n.s.	n.s.	n.s.	n.s.	Resistant	Sensitive	n.d.
P09497	CLTB	4	4	4				4	4	4				n.d.	n.d.	n.d.	Resistant	n.d.	Resistant	n.d.
P09525	ANXA4	1	1	1	3	3	4	3	3	3	1	1	1	n.s.	n.s.	n.s.	Sensitive	n.s.	n.s.	Sensitive
P09543	CNP	2	2	2	1	1	1	4	4	4	4	3	3	n.s.	n.s.	n.s.	n.s.	Sensitive	Resistant	n.s.
P09601	HMOX1	1	1	1										n.d.	n.d.	n.d.	Sensitive	n.d.	n.d.	n.d.
P09622	DLD	2	2	2	2	2	2	1	1	1	2	2	2	n.s.	n.s.	n.s.	n.s.	n.s.	Sensitive	n.s.
P09651	HNRNPA1	3	3	3	3	3	3	1	1	1	2	2	2	n.s.	n.s.	n.s.	n.s.	n.s.	Sensitive	n.s.
P09661	SNRPA1	4	4	4				3	2	2				n.d.	n.d.	n.d.	Resistant	n.d.	n.s.	n.d.
P09668	CTSH							2	2	2	1			n.d.	n.d.	n.d.	n.d.	n.d.	n.s.	n.s.
P09669	COX6C	1	1	1	1	1	1	1	1	1	1	1	1	Sensitive	Sensitive	Sensitive	Sensitive	Sensitive	Sensitive	Sensitive	Sensitive
P09693	CD3G				2	2	2							n.d.	n.d.	n.d.	n.d.	n.s.	n.d.	n.d.
P09874	PARP1	3	4	4	3	4	4	3	3	3	3	3	3	n.s.	n.s.	n.s.	Resistant	Resistant	n.s.	n.s.
P09914	IFIT1	4	4	4	4	4	4	4	4	4	4	4	4	Resistant	Resistant	Resistant	Resistant	Resistant	Resistant	Resistant	Resistant
P09936	UCHL1	2	2	3										n.d.	n.d.	n.d.	n.s.	n.d.	n.d.	n.d.
P09960	LTA4H	2	2	3	1	1	2	2	2	2	3	3	3	n.s.	n.s.	n.s.	n.s.	Sensitive	n.s.	n.s.
P09972	ALDOC	3	3	3				1	1	1	1	1	2	n.s.	n.s.	n.s.	n.s.	n.d.	Sensitive	Sensitive
P0C7P0	CISD3	2	1	2	3	3	3				2	2	2	n.s.	n.s.	n.s.	n.s.	n.s.	n.d.	n.s.
P0C7P4	UQCRFS1P1	2	2	2	3	3	3	4	4	4	4	4	4	n.s.	n.s.	n.s.	n.s.	n.s.	Resistant	Resistant
P0C7X2	ZNF688							2	1	1				n.d.	n.d.	n.d.	n.d.	n.d.	Sensitive	n.d.
P0CG08	GPR89B							3	2	2				n.d.	n.d.	n.d.	n.d.	n.d.	n.s.	n.d.
P0CG48	UBC	1	1	1	1	1	1	3	3	2	1	1	1	Sensitive	Sensitive	Sensitive	Sensitive	Sensitive	n.s.	Sensitive	Sensitive
P0DI81	TRAPPC2										2	2	1	n.d.	n.d.	n.d.	n.d.	n.d.	n.d.	n.s.
P0DJ07	PET100				1	1	1			1	1	1	1	n.d.	n.d.	Sensitive	n.d.	Sensitive	n.s.	Sensitive
P0DKX0	ZNF728							1	1	1				n.d.	n.d.	n.d.	n.d.	n.d.	Sensitive	n.d.
P0DME0	SETSIP							3	3	3				n.d.	n.d.	n.d.	n.d.	n.d.	n.s.	n.d.
P0DMU7	CT45A6	4	4	4										n.d.	n.d.	n.d.	Resistant	n.d.	n.d.	n.d.
P0DMV9	HSPA1B	4	4	4	4	4	4	4	4	4	4	4	4	Resistant	Resistant	Resistant	Resistant	Resistant	Resistant	Resistant	Resistant
P0DN76	U2AF1L5	2	1	1	1	1	1	1		1	1	1	1	Sensitive	Sensitive	Sensitive	Sensitive	Sensitive	Sensitive	Sensitive	Sensitive
P0DP24	CALM2									2	3	4	3	n.d.	n.d.	n.d.	n.d.	n.d.	n.s.	n.s.
P0DP74	DEFB130A							4	4	4				n.d.	n.d.	n.d.	n.d.	n.d.	Resistant	n.d.
P0DPB5	POLR1D	1	2		1	1	1	1	1	1	1	2	1	Sensitive	n.s.	Sensitive	n.s.	Sensitive	Sensitive	Sensitive	Sensitive
P0DPI2	GATD3A	4		4				2	2	2				n.d.	n.d.	n.d.	Resistant	n.d.	n.s.	n.d.
P0DTU3	TRA				1	1	1							n.d.	n.d.	n.d.	n.d.	Sensitive	n.d.	n.d.
P0DTU4	TRB				1	1	1							n.d.	n.d.	n.d.	n.d.	Sensitive	n.d.	n.d.
P10074	ZBTB48							2	1	2	3	3	3	n.d.	n.d.	n.d.	n.d.	n.d.	n.s.	n.s.
P10155	RO60	1	1	1	3	3	3	2	2	2	1	1	1	n.s.	n.s.	n.s.	Sensitive	n.s.	n.s.	Sensitive
P10243	MYBL1										1	1	1	n.d.	n.d.	n.d.	n.d.	n.d.	n.d.	Sensitive
P10275	AR											3		n.d.	n.d.	n.d.	n.d.	n.d.	n.d.	n.s.
P10276	RARA							4	4	4				n.d.	n.d.	n.d.	n.d.	n.d.	Resistant	n.d.
P10398	ARAF							2	1	2				n.d.	n.d.	n.d.	n.d.	n.d.	n.s.	n.d.
P10412	H1-4	1	1	1	1	2	1	1	2	1	1	2	1	Sensitive	n.s.	Sensitive	Sensitive	Sensitive	Sensitive	Sensitive	Sensitive
P10515	DLAT	4	4	4		4	4	3	3	3	4	4	4	n.s.	Resistant	Resistant	Resistant	Resistant	n.s.	Resistant	Resistant
P10586	PTPRF							3	3	4	2	2	2	n.d.	n.d.	n.d.	n.d.	n.d.	n.s.	n.s.
P10589	NR2F1	4	4	4					4	3				n.d.	n.d.	n.d.	Resistant	n.d.	n.s.	n.d.
P10599	TXN	3	4		1	2	2	1	1	1	2		2	n.s.	n.s.	n.s.	n.s.	n.s.	Sensitive	n.s.
P10606	COX5B	3	3	3				1	1		1	2		n.s.	n.s.	n.d.	n.s.	n.d.	Sensitive	n.s.
P10619	CTSA	1	1	2	4	4	4	4	3	4	1	1		n.s.	n.s.	n.s.	Sensitive	Resistant	Resistant	Sensitive
P10620	MGST1		1	1				1	1	1	1	1	1	n.d.	Sensitive	Sensitive	Sensitive	n.d.	Sensitive	Sensitive	Sensitive
P10636	MAPT							2	2	3				n.d.	n.d.	n.d.	n.d.	n.d.	n.s.	n.d.
P10644	PRKAR1A	1	1	1	4	4	3	1	1	1	1	1	1	Sensitive	Sensitive	Sensitive	Sensitive	Resistant	Sensitive	Sensitive	Sensitive
P10646	TFPI	1	1	1										n.d.	n.d.	n.d.	Sensitive	n.d.	n.d.	n.d.
P10720	PF4V1							3	3	4				n.d.	n.d.	n.d.	n.d.	n.d.	n.s.	n.d.
P10768	ESD	1	2	2	2	3	2	1	1	1	3	3	3	n.s.	n.s.	n.s.	n.s.	n.s.	Sensitive	n.s.
P10809	HSPD1	4	4	4	4	4	4	3	3	3	3	3	3	n.s.	n.s.	n.s.	Resistant	Resistant	n.s.	n.s.
P10826	RARB							3	2	2				n.d.	n.d.	n.d.	n.d.	n.d.	n.s.	n.d.
P10909	CLU	1	1	1				3	2	2				n.d.	n.d.	n.d.	Sensitive	n.d.	n.s.	n.d.
P10914	IRF1							2	2	2				n.d.	n.d.	n.d.	n.d.	n.d.	n.s.	n.d.
P11021	HSPA5	3	3	4	4	4	4	4	3	3	4	4	4	Resistant	n.s.	Resistant	n.s.	Resistant	n.s.	Resistant
P11142	HSPA8	4	4	4	3	3	3	2	2	2	4	4	4	n.s.	n.s.	n.s.	Resistant	n.s.	n.s.	Resistant
P11166	SLC2A1	1	1	1	1	1	1	3	3	3	1	1	1	Sensitive	Sensitive	Sensitive	Sensitive	Sensitive	n.s.	Sensitive	Sensitive
P11171	EPB41				2	3	2	4	4	4	4	4	4	n.s.	n.s.	n.s.	n.d.	n.s.	Resistant	Resistant
P11172	UMPS	3	3	3	3	4	4	2	2	3	3	3	3	n.s.	n.s.	n.s.	n.s.	Resistant	n.s.	n.s.
P11182	DBT	4	3	4	3	4	4	4	4	4				n.s.	n.s.	Resistant	Resistant	Resistant	Resistant	n.d.	Resistant
P11216	PYGB		1		3	3	3	2	3	3	1	1	1	n.s.	n.s.	n.s.	n.s.	n.s.	n.s.	Sensitive
P11233	RALA	3	3	2	4	4	4		3		3	3	3	n.s.	n.s.	n.s.	n.s.	Resistant	n.s.	n.s.
P11234	RALB	4	3	3	4	4	4	3	4	3	1	1	1	n.s.	n.s.	n.s.	n.s.	Resistant	n.s.	Sensitive
P11274	BCR										4	4		n.d.	n.d.	n.d.	n.d.	n.d.	n.d.	Resistant
P11279	LAMP1							3	2	2	4	4	4	n.d.	n.d.	n.d.	n.d.	n.d.	n.s.	Resistant
P11387	TOP1	2	3	2	3	3	3	2	2	2	2	2	2	n.s.	n.s.	n.s.	n.s.	n.s.	n.s.	n.s.
P11388	TOP2A	1	1	1	1	1	1	1	1	2	1	1	1	Sensitive	Sensitive	Sensitive	Sensitive	Sensitive	Sensitive	Sensitive	Sensitive
P11413	G6PD	2	2	2	3	3	3	3	3	3	4	4	4	n.s.	n.s.	n.s.	n.s.	n.s.	n.s.	Resistant
P11474	ESRRA							3	3	3	4	4	3	n.d.	n.d.	n.d.	n.d.	n.d.	n.s.	Resistant
P11498	PC							4	4	4				n.d.	n.d.	n.d.	n.d.	n.d.	Resistant	n.d.
P11586	MTHFD1	4	4	4	3	3	4	1	1	1	3	3	3	n.s.	n.s.	n.s.	Resistant	n.s.	Sensitive	n.s.
P11712	CYP2C9				1	1	1				2	2	2	n.d.	n.d.	n.d.	n.d.	Sensitive	n.d.	n.s.
P11717	IGF2R										4	3	3	n.d.	n.d.	n.d.	n.d.	n.d.	n.d.	n.s.
P11766	ADH5	3	3	3	2	2	1	1	1	1	4	4	4	n.s.	n.s.	n.s.	n.s.	n.s.	Sensitive	Resistant
P11802	CDK4	3	3	2	4	4	4				3		4	n.s.	n.d.	n.s.	n.s.	Resistant	n.d.	n.s.
P11831	SRF				3	2	2							n.d.	n.d.	n.d.	n.d.	n.s.	n.d.	n.d.
P11908	PRPS2	3	3	3				4	4	4	3	3	2	n.s.	n.s.	n.s.	n.s.	n.d.	Resistant	n.s.
P11940	PABPC1	4	4	4	1	1	1	3	2	2	2	2	2	n.s.	n.s.	n.s.	Resistant	Sensitive	n.s.	n.s.
P12004	PCNA	1		1	4	4	3							n.d.	n.d.	n.d.	Sensitive	Resistant	n.d.	n.d.
P12081	HARS1	4	4	4	4	4	4	3	4	4	4	4	4	Resistant	Resistant	Resistant	Resistant	Resistant	Resistant	Resistant	Resistant
P12235	SLC25A4	4	4		3	3	3	1		1	3	3	3	n.s.	n.s.	n.s.	Resistant	n.s.	Sensitive	n.s.
P12236	SLC25A6	1	1	1	1	1	1	1	1	1	1	1		Sensitive	Sensitive	Sensitive	Sensitive	Sensitive	Sensitive	Sensitive	Sensitive
P12268	IMPDH2	2	2	3	2	3	2	1	1	1	1	1	1	n.s.	n.s.	n.s.	n.s.	n.s.	Sensitive	Sensitive
P12270	TPR	4	4	4				2	2	2	2	2	2	n.s.	n.s.	n.s.	Resistant	n.d.	n.s.	n.s.
P12314	FCGR1A										1	1	1	n.d.	n.d.	n.d.	n.d.	n.d.	n.d.	Sensitive
P12429	ANXA3	2	1	1				3	2	2				n.d.	n.d.	n.d.	Sensitive	n.d.	n.s.	n.d.
P12755	SKI							2	2	2	4	3	3	n.d.	n.d.	n.d.	n.d.	n.d.	n.s.	n.s.
P12757	SKIL										1	1	1	n.d.	n.d.	n.d.	n.d.	n.d.	n.d.	Sensitive
P12814	ACTN1	3	3	3				2	3	2	4	3	3	n.s.	n.s.	n.s.	n.s.	n.d.	n.s.	n.s.
P12956	XRCC6	3	3	3	2	2	2	4	3	3	2	2	2	n.s.	n.s.	n.s.	n.s.	n.s.	n.s.	n.s.
P13010	XRCC5	2	2	2	2	2	2	3	4	3	2	2	2	n.s.	n.s.	n.s.	n.s.	n.s.	n.s.	n.s.
P13051	UNG				1	1	1	1		1	1	1	1	Sensitive	n.d.	Sensitive	n.d.	Sensitive	Sensitive	Sensitive	Sensitive
P13073	COX4I1	1	1		2	2	2	1	1	1	1	2	1	Sensitive	n.s.	n.s.	Sensitive	n.s.	Sensitive	Sensitive	Sensitive
P13196	ALAS1	1	1	1				4	3	4	2			n.s.	n.d.	n.d.	Sensitive	n.d.	Resistant	n.s.
P13489	RNH1	4	4	4							2	1	2	n.d.	n.d.	n.d.	Resistant	n.d.	n.d.	n.s.
P13498	CYBA	2	3	2				1	1	1	3	4	2	n.s.	n.s.	n.s.	n.s.	n.d.	Sensitive	n.s.
P13501	CCL5										1	2	1	n.d.	n.d.	n.d.	n.d.	n.d.	n.d.	Sensitive
P13598	ICAM2				2	1	2				3	2	3	n.d.	n.d.	n.d.	n.d.	n.s.	n.d.	n.s.
P13631	RARG							1	1	2				n.d.	n.d.	n.d.	n.d.	n.d.	Sensitive	n.d.
P13639	EEF2	1	1	1	1	1	1	1		1	1	1	1	Sensitive	Sensitive	Sensitive	Sensitive	Sensitive	Sensitive	Sensitive	Sensitive
P13640	MT1G	1	1	2				1	1	1	2	4	2	n.s.	n.s.	n.s.	Sensitive	n.d.	Sensitive	n.s.
P13667	PDIA4	4	4	4	4	4	3	2	2	2	4	4	4	Resistant	Resistant	n.s.	Resistant	Resistant	n.s.	Resistant	Resistant
P13674	P4HA1	3	2	3	2	3	2	3	3	3	4	4	4	n.s.	n.s.	n.s.	n.s.	n.s.	n.s.	Resistant
P13693	TPT1	2	1	2	3	3	4	1		1				n.s.	n.d.	n.s.	n.s.	n.s.	Sensitive	n.d.
P13716	ALAD							3	3	3	1	1	2	n.d.	n.d.	n.d.	n.d.	n.d.	n.s.	Sensitive
P13796	LCP1				2	2	2				2	2	2	n.d.	n.d.	n.d.	n.d.	n.s.	n.d.	n.s.
P13797	PLS3	2	3		2	2	2				2	2	2	n.s.	n.s.	n.d.	n.s.	n.s.	n.d.	n.s.
P13798	APEH							3	3	4	2	3	3	n.d.	n.d.	n.d.	n.d.	n.d.	n.s.	n.s.
P13804	ETFA	2	3	3				4	4					n.d.	n.d.	n.d.	n.s.	n.d.	Resistant	n.d.
P13807	GYS1							4	4	4	3	2	2	n.d.	n.d.	n.d.	n.d.	n.d.	Resistant	n.s.
P13861	PRKAR2A								1	1				n.d.	n.d.	n.d.	n.d.	n.d.	Sensitive	n.d.
P13929	ENO3	1	1	1	1	1		1	1	1	3	3	3	Sensitive	Sensitive	n.s.	Sensitive	Sensitive	Sensitive	n.s.	Sensitive
P13984	GTF2F2										4	4	4	n.d.	n.d.	n.d.	n.d.	n.d.	n.d.	Resistant
P13994	CCDC130							4	4	4	3	3	4	n.d.	n.d.	n.d.	n.d.	n.d.	Resistant	n.s.
P13995	MTHFD2	1	1	1	1	1	1	1		1	1	1	1	Sensitive	Sensitive	Sensitive	Sensitive	Sensitive	Sensitive	Sensitive	Sensitive
P14151	SELL				1	2	1							n.d.	n.d.	n.d.	n.d.	Sensitive	n.d.	n.d.
P14174	MIF	3	3	3	1	1	1	1	1	1	1	1		Sensitive	Sensitive	n.s.	n.s.	Sensitive	Sensitive	Sensitive	Sensitive
P14314	PRKCSH	4	4	4	3	4	3	3	3	3				n.s.	n.s.	n.s.	Resistant	n.s.	n.s.	n.d.
P14324	FDPS	1	1	1	1	1	1	3	2	3	1	1	1	Sensitive	Sensitive	Sensitive	Sensitive	Sensitive	n.s.	Sensitive	Sensitive
P14373	TRIM27				3	4	4							n.d.	n.d.	n.d.	n.d.	Resistant	n.d.	n.d.
P14406	COX7A2				1	1	1				1			n.d.	n.d.	n.d.	n.d.	Sensitive	n.d.	n.s.
P14550	AKR1A1	3	3	3				3	3	3	3	4	3	n.s.	n.s.	n.s.	n.s.	n.d.	n.s.	n.s.
P14555	PLA2G2A	3	3	4										n.d.	n.d.	n.d.	n.s.	n.d.	n.d.	n.d.
P14618	PKM	1	1	2	2	2	2	2	2	2	3	3	3	n.s.	n.s.	n.s.	Sensitive	n.s.	n.s.	n.s.
P14621	ACYP2										3	4	3	n.d.	n.d.	n.d.	n.d.	n.d.	n.d.	n.s.
P14625	HSP90B1	3	3	4	4	4	4	1	1	1	3	3	3	n.s.	n.s.	n.s.	n.s.	Resistant	Sensitive	n.s.
P14635	CCNB1	1	1	1	1	1	1				1	1	1	Sensitive	Sensitive	Sensitive	Sensitive	Sensitive	n.d.	Sensitive	Sensitive
P14649	MYL6B	4	4	4	4	4	4				3	3	3	n.s.	n.s.	n.s.	Resistant	Resistant	n.d.	n.s.
P14678	SNRPB							1	1	1	1	1		n.d.	n.d.	n.d.	n.d.	n.d.	Sensitive	Sensitive
P14735	IDE	4	3	4				3	2	3				n.d.	n.d.	n.d.	Resistant	n.d.	n.s.	n.d.
P14854	COX6B1	4	4	3										n.d.	n.d.	n.d.	Resistant	n.d.	n.d.	n.d.
P14866	HNRNPL	1	1	1	3	3	3	2	2	2	1	1	1	n.s.	n.s.	n.s.	Sensitive	n.s.	n.s.	Sensitive
P14868	DARS1	3	3	2	2	2	2		1	1	2	2	2	n.s.	n.s.	n.s.	n.s.	n.s.	Sensitive	n.s.
P14927	UQCRB	2	2	2	1	1	1	1	1	1	1	1	1	Sensitive	Sensitive	Sensitive	n.s.	Sensitive	Sensitive	Sensitive	Sensitive
P15056	BRAF				4	4	4	1	1	1	4	4	4	n.s.	n.s.	n.s.	n.d.	Resistant	Sensitive	Resistant
P15104	GLUL				1	1	1	2	1	2	1	1	1	n.s.	Sensitive	n.s.	n.d.	Sensitive	n.s.	Sensitive
P15121	AKR1B1	3	3	3	4	3	3				4	3	4	n.s.	n.s.	n.s.	n.s.	n.s.	n.d.	Resistant
P15153	RAC2				3	4	4				1	1	1	n.d.	n.d.	n.d.	n.d.	Resistant	n.d.	Sensitive
P15170	GSPT1	4	4	4	3	4	4				4	4	4	n.s.	Resistant	Resistant	Resistant	Resistant	n.d.	Resistant	Resistant
P15291	B4GALT1	1	1	1	3	3	2		1	1	1	1	1	n.s.	Sensitive	Sensitive	Sensitive	n.s.	Sensitive	Sensitive	Sensitive
P15311	EZR	1	1		2	2	2	2	3	3	1	1	2	n.s.	n.s.	n.s.	Sensitive	n.s.	n.s.	Sensitive
P15408	FOSL2							3						n.d.	n.d.	n.d.	n.d.	n.d.	n.s.	n.d.
P15498	VAV1				1	1	1				3	3	2	n.d.	n.d.	n.d.	n.d.	Sensitive	n.d.	n.s.
P15514	AREG							1		1				n.d.	n.d.	n.d.	n.d.	n.d.	Sensitive	n.d.
P15529	CD46	3	2	2							3	4	3	n.d.	n.d.	n.d.	n.s.	n.d.	n.d.	n.s.
P15531	NME1	2	2	3	3	3	3	1	1	1	3	3	2	n.s.	n.s.	n.s.	n.s.	n.s.	Sensitive	n.s.
P15559	NQO1	1	1	1				2	2	2	3	3	4	n.s.	n.s.	n.s.	Sensitive	n.d.	n.s.	n.s.
P15586	GNS	1	1	1	3	3	3	3	3	4	3	3	2	n.s.	n.s.	n.s.	Sensitive	n.s.	n.s.	n.s.
P15622	ZNF250							4	4	4				n.d.	n.d.	n.d.	n.d.	n.d.	Resistant	n.d.
P15735	PHKG2							3	2	3				n.d.	n.d.	n.d.	n.d.	n.d.	n.s.	n.d.
P15880	RPS2	2	1	1	1	1	1	1	1	1	1	1	1	Sensitive	Sensitive	Sensitive	Sensitive	Sensitive	Sensitive	Sensitive	Sensitive
P15927	RPA2	4	4	4				2	1		4	4	4	n.s.	n.s.	n.d.	Resistant	n.d.	n.s.	Resistant
P15954	COX7C				1	1	1	1		1	1	2	1	Sensitive	n.d.	Sensitive	n.d.	Sensitive	Sensitive	Sensitive	Sensitive
P16035	TIMP2	1	1	1		1	1	2	1	2	1	1	1	n.s.	Sensitive	Sensitive	Sensitive	Sensitive	n.s.	Sensitive	Sensitive
P16104	H2AX	1	1	1	1	1	1	1	1	1	1	1	1	Sensitive	Sensitive	Sensitive	Sensitive	Sensitive	Sensitive	Sensitive	Sensitive
P16152	CBR1	4	4	4				4	3	4	4	4	4	Resistant	n.s.	Resistant	Resistant	n.d.	Resistant	Resistant	Resistant
P16220	CREB1				1	2	2	2	2	2				n.d.	n.d.	n.d.	n.d.	n.s.	n.s.	n.d.
P16260	SLC25A16							3	3	3				n.d.	n.d.	n.d.	n.d.	n.d.	n.s.	n.d.
P16278	GLB1				4	4	4	4	4	4	2	2	2	n.s.	n.s.	n.s.	n.d.	Resistant	Resistant	n.s.
P16284	PECAM1										1	1	1	n.d.	n.d.	n.d.	n.d.	n.d.	n.d.	Sensitive
P16333	NCK1	4	3	4				4	4	4	4	4	4	Resistant	n.s.	Resistant	Resistant	n.d.	Resistant	Resistant	Resistant
P16401	H1-5	1	2	1	1	2	1	1	1	1	1	2	1	Sensitive	n.s.	Sensitive	Sensitive	Sensitive	Sensitive	Sensitive	Sensitive
P16402	H1-3	1	1	1	1	2	1	1	1	1	1	2	1	Sensitive	n.s.	Sensitive	Sensitive	Sensitive	Sensitive	Sensitive	Sensitive
P16403	H1-2	1	2	1	2	3	2	1	2	1	1	3	1	Sensitive	n.s.	Sensitive	Sensitive	n.s.	Sensitive	Sensitive	Sensitive
P16422	EPCAM							3	3	3				n.d.	n.d.	n.d.	n.d.	n.d.	n.s.	n.d.
P16435	POR	2	2	1	3	3	3	4	4	4	2	3	3	n.s.	n.s.	n.s.	n.s.	n.s.	Resistant	n.s.
P16455	MGMT	4	4		3	4	3	4	3	4				n.s.	n.s.	n.d.	Resistant	n.s.	Resistant	n.d.
P16591	FER				3	3	3							n.d.	n.d.	n.d.	n.d.	n.s.	n.d.	n.d.
P16615	ATP2A2	1	1	1				3	3	3	4	3	4	n.s.	n.s.	n.s.	Sensitive	n.d.	n.s.	Resistant
P16671	CD36										3	3	2	n.d.	n.d.	n.d.	n.d.	n.d.	n.d.	n.s.
P16885	PLCG2										4	4	4	n.d.	n.d.	n.d.	n.d.	n.d.	n.d.	Resistant
P16949	STMN1	4	4	4	3	3	3	4	4	4	3	3		n.s.	n.s.	n.s.	Resistant	n.s.	Resistant	n.s.
P16989	YBX3	1	1	1	1	1	1	1	1	1	1	1	1	Sensitive	Sensitive	Sensitive	Sensitive	Sensitive	Sensitive	Sensitive	Sensitive
P17010	ZFX	2	1	1	3	3	3	2	2	2	2	2	1	n.s.	n.s.	n.s.	Sensitive	n.s.	n.s.	n.s.
P17014	ZNF12							1	1	1				n.d.	n.d.	n.d.	n.d.	n.d.	Sensitive	n.d.
P17017	ZNF14							3	3	3				n.d.	n.d.	n.d.	n.d.	n.d.	n.s.	n.d.
P17020	ZNF16								2					n.d.	n.d.	n.d.	n.d.	n.d.	n.s.	n.d.
P17026	ZNF22				2	2	2				3	3	4	n.d.	n.d.	n.d.	n.d.	n.s.	n.d.	n.s.
P17028	ZNF24							4	4	4				n.d.	n.d.	n.d.	n.d.	n.d.	Resistant	n.d.
P17029	ZKSCAN1							4	3	4	4	3	3	n.d.	n.d.	n.d.	n.d.	n.d.	Resistant	n.s.
P17035	ZNF28							3	3	4				n.d.	n.d.	n.d.	n.d.	n.d.	n.s.	n.d.
P17036	ZNF3							3	3	4				n.d.	n.d.	n.d.	n.d.	n.d.	n.s.	n.d.
P17038	ZNF43				1	1	1	2		1				n.d.	n.d.	n.d.	n.d.	Sensitive	n.s.	n.d.
P17040	ZSCAN20							1	1	1	1	1	1	n.d.	n.d.	n.d.	n.d.	n.d.	Sensitive	Sensitive
P17066	HSPA6	4	4	4										n.d.	n.d.	n.d.	Resistant	n.d.	n.d.	n.d.
P17096	HMGA1	2	2	2	2	2	2	3	2	3	3	3	3	n.s.	n.s.	n.s.	n.s.	n.s.	n.s.	n.s.
P17097	ZNF7				2	2	3							n.d.	n.d.	n.d.	n.d.	n.s.	n.d.	n.d.
P17152	TMEM11							3	3	3				n.d.	n.d.	n.d.	n.d.	n.d.	n.s.	n.d.
P17252	PRKCA	3	2	3	1	1	1	4	4	4	3	2	3	n.s.	n.s.	n.s.	n.s.	Sensitive	Resistant	n.s.
P17275	JUNB	4	3	3				1	1	1				n.d.	n.d.	n.d.	n.s.	n.d.	Sensitive	n.d.
P17302	GJA1	1	1											n.d.	n.d.	n.d.	Sensitive	n.d.	n.d.	n.d.
P17480	UBTF	3	4	3	4	4	4	3	3	3	4	3	4	n.s.	n.s.	n.s.	n.s.	Resistant	n.s.	Resistant
P17516	AKR1C4	1	1	1							3	3	4	n.d.	n.d.	n.d.	Sensitive	n.d.	n.d.	n.s.
P17568	NDUFB7	1	1	1	1	1	1	1		1	1	1	1	Sensitive	Sensitive	Sensitive	Sensitive	Sensitive	Sensitive	Sensitive	Sensitive
P17612	PRKACA	2	3	3	2	2	2	3	3	3	3	3		n.s.	n.s.	n.s.	n.s.	n.s.	n.s.	n.s.
P17655	CAPN2	3	3	3										n.d.	n.d.	n.d.	n.s.	n.d.	n.d.	n.d.
P17676	CEBPB	4	3	3										n.d.	n.d.	n.d.	n.s.	n.d.	n.d.	n.d.
P17706	PTPN2				1	1	1	3	3	3	2	1	2	n.s.	n.s.	n.s.	n.d.	Sensitive	n.s.	n.s.
P17707	AMD1	1	1	1							4	4	4	n.d.	n.d.	n.d.	Sensitive	n.d.	n.d.	Resistant
P17812	CTPS1	2	2	2	3	3	3	1	1	1	2	2	2	n.s.	n.s.	n.s.	n.s.	n.s.	Sensitive	n.s.
P17844	DDX5	1	2	1	1	1	1	1		1	1	1	1	Sensitive	n.s.	Sensitive	Sensitive	Sensitive	Sensitive	Sensitive	Sensitive
P17858	PFKL							2	1	2	2	2	2	n.d.	n.d.	n.d.	n.d.	n.d.	n.s.	n.s.
P17931	LGALS3	3	4	4				2	2	3	4	4	4	n.s.	n.s.	n.s.	Resistant	n.d.	n.s.	Resistant
P17936	IGFBP3	1	1	1										n.d.	n.d.	n.d.	Sensitive	n.d.	n.d.	n.d.
P17947	SPI1										1	1	1	n.d.	n.d.	n.d.	n.d.	n.d.	n.d.	Sensitive
P17980	PSMC3	1	1					2	1	2	1	1	1	n.s.	Sensitive	n.d.	Sensitive	n.d.	n.s.	Sensitive
P17987	TCP1	4	3	4	3	3	3	4	3	4	2	3	3	n.s.	n.s.	n.s.	Resistant	n.s.	Resistant	n.s.
P18031	PTPN1	4	4	4	4	4	3	4	3	3	3	3	3	Resistant	n.s.	n.s.	Resistant	Resistant	n.s.	n.s.
P18075	BMP7							3	2	4				n.d.	n.d.	n.d.	n.d.	n.d.	n.s.	n.d.
P18077	RPL35A	1	1	1	1	1	1	1		1	1	1	1	Sensitive	Sensitive	Sensitive	Sensitive	Sensitive	Sensitive	Sensitive	Sensitive
P18085	ARF4							2	2	2				n.d.	n.d.	n.d.	n.d.	n.d.	n.s.	n.d.
P18124	RPL7	2	1	1	1	1	1	2		1	1	1	1	n.s.	Sensitive	Sensitive	Sensitive	Sensitive	n.s.	Sensitive	Sensitive
P18146	EGR1	4	1	1	1	1	1							n.d.	n.d.	n.d.	Sensitive	Sensitive	n.d.	n.d.
P18206	VCL	2	3	2	1	1	1	3	3	3	3	3	4	n.s.	n.s.	n.s.	n.s.	Sensitive	n.s.	n.s.
P18440	NAT1										4	4	4	n.d.	n.d.	n.d.	n.d.	n.d.	n.d.	Resistant
P18583	SON	2	1	2	2	2	2	2	2	2	2	1	1	n.s.	n.s.	n.s.	n.s.	n.s.	n.s.	Sensitive
P18615	NELFE				1	1	1	4	4	3	3	4	2	n.s.	n.s.	n.s.	n.d.	Sensitive	Resistant	n.s.
P18621	RPL17	1	1	1	1	1	1	1		1	1	1	1	Sensitive	Sensitive	Sensitive	Sensitive	Sensitive	Sensitive	Sensitive	Sensitive
P18669	PGAM1	3	4	4	2	2	2	3	3	4	3	3		n.s.	n.s.	n.s.	Resistant	n.s.	n.s.	n.s.
P18754	RCC1	3	2	2	1	2	2	2	2	3				n.s.	n.s.	n.s.	n.s.	n.s.	n.s.	n.d.
P18846	ATF1							4	4					n.d.	n.d.	n.d.	n.d.	n.d.	Resistant	n.d.
P18850	ATF6	1	1	1							1	1	1	n.d.	n.d.	n.d.	Sensitive	n.d.	n.d.	Sensitive
P18858	LIG1	1	1	1	2	3	3		1		3	3	3	n.s.	n.s.	n.s.	Sensitive	n.s.	n.s.	n.s.
P18859	ATP5PF			3				4	4	3	1	1	1	n.d.	n.d.	n.s.	n.s.	n.d.	Resistant	Sensitive
P18887	XRCC1				3	3	4	3	2	2	2	2		n.s.	n.s.	n.d.	n.d.	n.s.	n.s.	n.s.
P19075	TSPAN8	3	3	2										n.d.	n.d.	n.d.	n.s.	n.d.	n.d.	n.d.
P19338	NCL	3	3	3	4	4	4	2	2	2	3	4	3	n.s.	n.s.	n.s.	n.s.	Resistant	n.s.	n.s.
P19367	HK1	3	2	3				3	4	3				n.d.	n.d.	n.d.	n.s.	n.d.	n.s.	n.d.
P19397	CD53				2	2	2				1	1	2	n.d.	n.d.	n.d.	n.d.	n.s.	n.d.	Sensitive
P19404	NDUFV2	3	3	3	2	2	1	2	1	2				n.s.	n.s.	n.s.	n.s.	n.s.	n.s.	n.d.
P19440	GGT1		4	3										n.d.	n.d.	n.d.	n.s.	n.d.	n.d.	n.d.
P19447	ERCC3				2	2	2	3	3	3		2	3	n.d.	n.s.	n.s.	n.d.	n.s.	n.s.	n.s.
P19474	TRIM21										4	4	4	n.d.	n.d.	n.d.	n.d.	n.d.	n.d.	Resistant
P19525	EIF2AK2	3	3	3				3	3	3	4	4	4	n.s.	n.s.	n.s.	n.s.	n.d.	n.s.	Resistant
P19532	TFE3	4	4	4										n.d.	n.d.	n.d.	Resistant	n.d.	n.d.	n.d.
P19634	SLC9A1							4	3	3				n.d.	n.d.	n.d.	n.d.	n.d.	n.s.	n.d.
P19784	CSNK2A2	1	1	1	1	1	1		1	2	3	2	3	n.s.	Sensitive	n.s.	Sensitive	Sensitive	n.s.	n.s.
P19793	RXRA							1	1	1	3	3	3	n.d.	n.d.	n.d.	n.d.	n.d.	Sensitive	n.s.
P19838	NFKB1	4	3	3	4	4	4	4	4	4	3	4	4	Resistant	Resistant	Resistant	n.s.	Resistant	Resistant	Resistant	Resistant
P19878	NCF2										2	2	2	n.d.	n.d.	n.d.	n.d.	n.d.	n.d.	n.s.
P20020	ATP2B1	3	3	3				3	3	4				n.d.	n.d.	n.d.	n.s.	n.d.	n.s.	n.d.
P20042	EIF2S2	1	1	2	1	1	2	1	1	2	1	1	1	Sensitive	Sensitive	n.s.	Sensitive	Sensitive	Sensitive	Sensitive	Sensitive
P20073	ANXA7	4	4	4	4	4	4	3	1		2	3	3	n.s.	n.s.	n.s.	Resistant	Resistant	n.s.	n.s.
P20226	TBP				4	4	3	3	4	3	3	2	2	n.s.	n.s.	n.s.	n.d.	Resistant	n.s.	n.s.
P20248	CCNA2				4		3							n.d.	n.d.	n.d.	n.d.	n.s.	n.d.	n.d.
P20290	BTF3	2	1	2	2	2	2	1		1	1	1	1	n.s.	n.s.	n.s.	n.s.	n.s.	Sensitive	Sensitive
P20338	RAB4A										1	2	2	n.d.	n.d.	n.d.	n.d.	n.d.	n.d.	n.s.
P20339	RAB5A	3	3	4	4	4	4				4	4	4	n.s.	n.s.	Resistant	n.s.	Resistant	n.d.	Resistant
P20340	RAB6A				4	4								n.d.	n.d.	n.d.	n.d.	Resistant	n.d.	n.d.
P20585	MSH3							3	3	2	4	4	4	n.d.	n.d.	n.d.	n.d.	n.d.	n.s.	Resistant
P20618	PSMB1	2	2	2	1	1	1	3	2	2	2	2	2	n.s.	n.s.	n.s.	n.s.	Sensitive	n.s.	n.s.
P20645	M6PR							1	1	1				n.d.	n.d.	n.d.	n.d.	n.d.	Sensitive	n.d.
P20700	LMNB1	4	4	4	3	3	3	2	2	2	3	3	3	n.s.	n.s.	n.s.	Resistant	n.s.	n.s.	n.s.
P20701	ITGAL				4		4					4		n.d.	n.d.	n.d.	n.d.	Resistant	n.d.	n.s.
P20810	CAST	2	2	2							4	4	4	n.d.	n.d.	n.d.	n.s.	n.d.	n.d.	Resistant
P20936	RASA1					4	4	3	3	3	4	4	4	n.d.	n.s.	n.s.	n.d.	Resistant	n.s.	Resistant
P20963	CD247				1	1	1							n.d.	n.d.	n.d.	n.d.	Sensitive	n.d.	n.d.
P21127	CDK11B	3	4	3	3	3	3	2	2	2	1	1	1	n.s.	n.s.	n.s.	n.s.	n.s.	n.s.	Sensitive
P21266	GSTM3				3	3	3	1	1	2	4	4	4	n.s.	n.s.	n.s.	n.d.	n.s.	Sensitive	Resistant
P21281	ATP6V1B2							3	3	2	3	2	2	n.d.	n.d.	n.d.	n.d.	n.d.	n.s.	n.s.
P21283	ATP6V1C1	1	1	1	4	4	4	3	3	3	3	3	3	n.s.	n.s.	n.s.	Sensitive	Resistant	n.s.	n.s.
P21291	CSRP1	1	1	1				2	1	2	2	2	2	n.s.	n.s.	n.s.	Sensitive	n.d.	n.s.	n.s.
P21333	FLNA	3	3	3	4	4	4	3	3	4	4	4	4	n.s.	n.s.	Resistant	n.s.	Resistant	n.s.	Resistant
P21399	ACO1	3	3	4	3	3	4	2	3	2	4	4	4	n.s.	n.s.	Resistant	n.s.	n.s.	n.s.	Resistant
P21579	SYT1							2	2	2				n.d.	n.d.	n.d.	n.d.	n.d.	n.s.	n.d.
P21580	TNFAIP3							2	2	1	1	1	1	n.d.	n.d.	n.d.	n.d.	n.d.	n.s.	Sensitive
P21589	NT5E	3	2	3	4	4	4	4	4	4	3	3	3	n.s.	n.s.	n.s.	n.s.	Resistant	Resistant	n.s.
P21675	TAF1							4	4	4	3	2	2	n.d.	n.d.	n.d.	n.d.	n.d.	Resistant	n.s.
P21741	MDK							2	2	2				n.d.	n.d.	n.d.	n.d.	n.d.	n.s.	n.d.
P21781	FGF7	3	3	3				4	4	2				n.d.	n.d.	n.d.	n.s.	n.d.	Resistant	n.d.
P21796	VDAC1	3	3	4	4	4	4	2	2	2	3	4	3	n.s.	n.s.	n.s.	n.s.	Resistant	n.s.	n.s.
P21860	ERBB3							3	3	3				n.d.	n.d.	n.d.	n.d.	n.d.	n.s.	n.d.
P21912	SDHB	3	3	3	4	3	3	3	3	4	3	3	3	n.s.	n.s.	n.s.	n.s.	n.s.	n.s.	n.s.
P21926	CD9		1					1	1	1				n.d.	n.d.	n.d.	n.s.	n.d.	Sensitive	n.d.
P21964	COMT										3		3	n.d.	n.d.	n.d.	n.d.	n.d.	n.d.	n.s.
P21980	TGM2	2	2	2										n.d.	n.d.	n.d.	n.s.	n.d.	n.d.	n.d.
P22033	MMUT				4	3	3	4	4	4	2	2	2	n.s.	n.s.	n.s.	n.d.	n.s.	Resistant	n.s.
P22059	OSBP	3	3	4	3	3	3	3	3	3	3	3	3	n.s.	n.s.	n.s.	n.s.	n.s.	n.s.	n.s.
P22061	PCMT1	4	4	4	4	4	4	4	3	3	4	4	4	Resistant	Resistant	Resistant	Resistant	Resistant	n.s.	Resistant	Resistant
P22087	FBL	1		1	1	1	1	1	1	1	1	1	1	Sensitive	Sensitive	Sensitive	Sensitive	Sensitive	Sensitive	Sensitive	Sensitive
P22090	RPS4Y1	1	1	1	1	1	1	1		1	1	1	1	Sensitive	Sensitive	Sensitive	Sensitive	Sensitive	Sensitive	Sensitive	Sensitive
P22102	GART	3	3	3				3	3	4	3	4	3	n.s.	n.s.	n.s.	n.s.	n.d.	n.s.	n.s.
P22234	PAICS	2	2	2	3	3	3	2	1	2	2	2	2	n.s.	n.s.	n.s.	n.s.	n.s.	n.s.	n.s.
P22307	SCP2	2	3	3	3	2	3	4	3	4	1	2	2	n.s.	n.s.	n.s.	n.s.	n.s.	Resistant	n.s.
P22314	UBA1	2	2	2	2	2	2	4	4	4	4	4	4	n.s.	n.s.	n.s.	n.s.	n.s.	Resistant	Resistant
P22392	NME2	2	2	2	3	3	2	2	2	2	2	2	1	n.s.	n.s.	n.s.	n.s.	n.s.	n.s.	n.s.
P22492	H1-6				4	4	4	2	2	2				n.d.	n.d.	n.d.	n.d.	Resistant	n.s.	n.d.
P22570	FDXR							4	4	4				n.d.	n.d.	n.d.	n.d.	n.d.	Resistant	n.d.
P22612	PRKACG	1		1	4	4	4	2		1	3	3	3	n.s.	n.d.	n.s.	Sensitive	Resistant	n.s.	n.s.
P22626	HNRNPA2B1	3	3	3	3	3	3	2	2	2	3	3	3	n.s.	n.s.	n.s.	n.s.	n.s.	n.s.	n.s.
P22670	RFX1				4	4	4	2	2	2	2	2	2	n.s.	n.s.	n.s.	n.d.	Resistant	n.s.	n.s.
P22681	CBL				1	1	1	4	3	4	3	3	3	n.s.	n.s.	n.s.	n.d.	Sensitive	Resistant	n.s.
P22692	IGFBP4	2	3											n.d.	n.d.	n.d.	n.s.	n.d.	n.d.	n.d.
P22694	PRKACB	3	4	2	1	1	1	1	1	2	4	3	4	n.s.	n.s.	n.s.	n.s.	Sensitive	Sensitive	Resistant
P22695	UQCRC2	3		1			3	3	2	2	2	3	1	n.s.	n.d.	n.s.	n.s.	n.s.	n.s.	n.s.
P22732	SLC2A5										1	1	1	n.d.	n.d.	n.d.	n.d.	n.d.	n.d.	Sensitive
P22736	NR4A1	1	1	1	1	1	1	1		1	2	2		Sensitive	n.s.	Sensitive	Sensitive	Sensitive	Sensitive	n.s.	Sensitive
P22830	FECH	1	1	1	1	1	1	3	3	2	4	3	3	n.s.	n.s.	n.s.	Sensitive	Sensitive	n.s.	n.s.
P23025	XPA				2	2	2	2	1	2	4	4	4	n.s.	n.s.	n.s.	n.d.	n.s.	n.s.	Resistant
P23109	AMPD1							3	3	3				n.d.	n.d.	n.d.	n.d.	n.d.	n.s.	n.d.
P23141	CES1										3	3	4	n.d.	n.d.	n.d.	n.d.	n.d.	n.d.	n.s.
P23193	TCEA1	1	1	1	1	1	1			1	3	3	2	n.s.	n.s.	Sensitive	Sensitive	Sensitive	n.s.	n.s.
P23219	PTGS1										4	4	4	n.d.	n.d.	n.d.	n.d.	n.d.	n.d.	Resistant
P23246	SFPQ	3	3	3	2	2	2		1	1	1	1	1	n.s.	n.s.	n.s.	n.s.	n.s.	Sensitive	Sensitive
P23284	PPIB	3	3	3	3	3	3	2	2	2	4	4	4	n.s.	n.s.	n.s.	n.s.	n.s.	n.s.	Resistant
P23368	ME2	2	2	2	2	2	2				4	3	3	n.s.	n.s.	n.s.	n.s.	n.s.	n.d.	n.s.
P23381	WARS1	3	3	4	1	1	1	3	2	2	2	2	2	n.s.	n.s.	n.s.	n.s.	Sensitive	n.s.	n.s.
P23396	RPS3	1	1	1	1	1	1	1		1	1	1	1	Sensitive	Sensitive	Sensitive	Sensitive	Sensitive	Sensitive	Sensitive	Sensitive
P23443	RPS6KB1	4	4	3			4	3	3	3	3	3	3	n.s.	n.s.	n.s.	Resistant	n.s.	n.s.	n.s.
P23458	JAK1							3	2	3				n.d.	n.d.	n.d.	n.d.	n.d.	n.s.	n.d.
P23469	PTPRE										2	2	2	n.d.	n.d.	n.d.	n.d.	n.d.	n.d.	n.s.
P23497	SP100	2	2	2	2	2	2	2	2	2	2	2	2	n.s.	n.s.	n.s.	n.s.	n.s.	n.s.	n.s.
P23511	NFYA						3	3	4	3				n.d.	n.d.	n.d.	n.d.	n.s.	n.s.	n.d.
P23526	AHCY	2	3	3	2	2	2	2	2	2	2	2	2	n.s.	n.s.	n.s.	n.s.	n.s.	n.s.	n.s.
P23528	CFL1	1	1	1	1	1	1	2	1	2	1	1	2	Sensitive	Sensitive	n.s.	Sensitive	Sensitive	n.s.	Sensitive	Sensitive
P23588	EIF4B	2	3	3	4	4	4	3	4	4	3	3	3	n.s.	n.s.	n.s.	n.s.	Resistant	Resistant	n.s.
P23634	ATP2B4				4	4	4	4	3		1	2	2	n.s.	n.s.	n.d.	n.d.	Resistant	n.s.	n.s.
P23763	VAMP1	3	3	3	4		3	2	1	2				n.s.	n.d.	n.s.	n.s.	n.s.	n.s.	n.d.
P23769	GATA2							1		1	2	3	2	n.d.	n.d.	n.d.	n.d.	n.d.	Sensitive	n.s.
P23771	GATA3				1	1	1	1		1				n.d.	n.d.	n.d.	n.d.	Sensitive	Sensitive	n.d.
P23786	CPT2							4	4	3	1	2		n.d.	n.d.	n.d.	n.d.	n.d.	Resistant	n.s.
P23919	DTYMK	3	3	4	4	4	4	4	3	4	3	3	3	n.s.	n.s.	Resistant	n.s.	Resistant	Resistant	n.s.
P23921	RRM1	1	1	1	1	1	1	2	2	2	1	1	1	Sensitive	Sensitive	Sensitive	Sensitive	Sensitive	n.s.	Sensitive	Sensitive
P24043	LAMA2							4	4	4				n.d.	n.d.	n.d.	n.d.	n.d.	Resistant	n.d.
P24386	CHM							3	3	3				n.d.	n.d.	n.d.	n.d.	n.d.	n.s.	n.d.
P24390	KDELR1	2	3		4		4	1	1	1	3	3	2	n.s.	n.s.	n.s.	n.s.	Resistant	Sensitive	n.s.
P24468	NR2F2	3	3	2				1		1				n.d.	n.d.	n.d.	n.s.	n.d.	Sensitive	n.d.
P24534	EEF1B2	3	3	4	3	3	3	2	2	2	2	1	1	n.s.	n.s.	n.s.	n.s.	n.s.	n.s.	Sensitive
P24539	ATP5PB	1	1	1	1	1	1	2	2	1	1	1	1	Sensitive	Sensitive	Sensitive	Sensitive	Sensitive	n.s.	Sensitive	Sensitive
P24666	ACP1	4	3	3	4	4	3	4	4	4	4	4	4	Resistant	Resistant	n.s.	n.s.	Resistant	Resistant	Resistant	Resistant
P24723	PRKCH				1		1	1	1	1	1	1	1	Sensitive	n.d.	Sensitive	n.d.	Sensitive	Sensitive	Sensitive	Sensitive
P24752	ACAT1							1	1	1	2	2	2	n.d.	n.d.	n.d.	n.d.	n.d.	Sensitive	n.s.
P24928	POLR2A	3	2	2	2	3	2	2	3	2	1	1	1	n.s.	n.s.	n.s.	n.s.	n.s.	n.s.	Sensitive
P24941	CDK2				2	2	2	1	2	2	3	3	4	n.s.	n.s.	n.s.	n.d.	n.s.	n.s.	n.s.
P25025	CXCR2										1	1	1	n.d.	n.d.	n.d.	n.d.	n.d.	n.d.	Sensitive
P25054	APC				4	4	4				4	4		n.d.	n.d.	n.d.	n.d.	Resistant	n.d.	Resistant
P25098	GRK2				3	3	3	4	4	4	2	2	2	n.s.	n.s.	n.s.	n.d.	n.s.	Resistant	n.s.
P25106	ACKR3							1		1				n.d.	n.d.	n.d.	n.d.	n.d.	Sensitive	n.d.
P25205	MCM3				3	4	4	1	1	1				n.d.	n.d.	n.d.	n.d.	Resistant	Sensitive	n.d.
P25325	MPST	2	1		3	4	4	4	4	4				n.s.	n.s.	n.d.	n.s.	Resistant	Resistant	n.d.
P25398	RPS12		2		2	2								n.d.	n.d.	n.d.	n.s.	n.s.	n.d.	n.d.
P25440	BRD2	3	2	2	1	1	1	4	3	4	4	4	4	n.s.	n.s.	n.s.	n.s.	Sensitive	Resistant	Resistant
P25490	YY1	2	2	2	3	4	3	3	3	3	3	3	3	n.s.	n.s.	n.s.	n.s.	n.s.	n.s.	n.s.
P25685	DNAJB1		4	4	4	4	4	2	3	2	4	4	4	n.s.	Resistant	Resistant	Resistant	Resistant	n.s.	Resistant	Resistant
P25705	ATP5F1A	1	1	1	3	3	3	3	3	3	2	2	2	n.s.	n.s.	n.s.	Sensitive	n.s.	n.s.	n.s.
P25774	CTSS	1	1	1							1	1	1	n.d.	n.d.	n.d.	Sensitive	n.d.	n.d.	Sensitive
P25786	PSMA1	1	1	1	2	2	2	3	3	4	1	1	1	n.s.	n.s.	n.s.	Sensitive	n.s.	n.s.	Sensitive
P25787	PSMA2				3	3	3				2	2	2	n.d.	n.d.	n.d.	n.d.	n.s.	n.d.	n.s.
P25788	PSMA3	1	2	1	1	1	1	2	2	2	1	1	1	Sensitive	n.s.	Sensitive	Sensitive	Sensitive	n.s.	Sensitive	Sensitive
P25789	PSMA4	1	1	1	2	2	1	2	1	2	1	1	1	n.s.	Sensitive	Sensitive	Sensitive	n.s.	n.s.	Sensitive
P25815	S100P	2	2	1				4		4				n.d.	n.d.	n.d.	n.s.	n.d.	Resistant	n.d.
P26038	MSN	1	2	1	2	2	2				1	1	2	n.s.	n.s.	n.s.	Sensitive	n.s.	n.d.	Sensitive
P26045	PTPN3							3	4	2				n.d.	n.d.	n.d.	n.d.	n.d.	n.s.	n.d.
P26196	DDX6	2	2	2	1	1	1	3	3	3	1	1	2	n.s.	n.s.	n.s.	n.s.	Sensitive	n.s.	Sensitive
P26232	CTNNA2							2	3	2	2	2	2	n.d.	n.d.	n.d.	n.d.	n.d.	n.s.	n.s.
P26358	DNMT1	1	1	2	2	2	2	1	1	1	1	1	1	Sensitive	Sensitive	n.s.	Sensitive	n.s.	Sensitive	Sensitive	Sensitive
P26368	U2AF2	3	3	3	1	1	1	1	1	1	1	1	1	Sensitive	Sensitive	Sensitive	n.s.	Sensitive	Sensitive	Sensitive	Sensitive
P26373	RPL13	4	4	4	1	1	1	1		1	1	1	1	Sensitive	n.s.	Sensitive	Resistant	Sensitive	Sensitive	Sensitive	Sensitive
P26374	CHML							3	2	3				n.d.	n.d.	n.d.	n.d.	n.d.	n.s.	n.d.
P26378	ELAVL4							4	3	3				n.d.	n.d.	n.d.	n.d.	n.d.	n.s.	n.d.
P26440	IVD								3	3				n.d.	n.d.	n.d.	n.d.	n.d.	n.s.	n.d.
P26447	S100A4	3	3	4							1	2	2	n.d.	n.d.	n.d.	n.s.	n.d.	n.d.	n.s.
P26572	MGAT1				4	3	4	4	4	4	3	3	3	n.s.	n.s.	n.s.	n.d.	Resistant	Resistant	n.s.
P26583	HMGB2	4	4	4	3	3	3	1	1	1	1	2	2	n.s.	n.s.	n.s.	Resistant	n.s.	Sensitive	n.s.
P26599	PTBP1	2	2	2	3	3	3	4	3	2	1	1	1	n.s.	n.s.	n.s.	n.s.	n.s.	n.s.	Sensitive
P26639	TARS1	1	1	1	1	1	1	3	3	3	3	3	2	n.s.	n.s.	n.s.	Sensitive	Sensitive	n.s.	n.s.
P26640	VARS1	2	2	3	2	2	3	4	4	4	2	3	3	n.s.	n.s.	n.s.	n.s.	n.s.	Resistant	n.s.
P26641	EEF1G	2	2	2	1	1	1	2	1	2	1	1	1	n.s.	Sensitive	n.s.	n.s.	Sensitive	n.s.	Sensitive
P26885	FKBP2	4	3	3					2	3	4	4	4	n.d.	n.s.	n.s.	n.s.	n.d.	n.s.	Resistant
P27105	STOM							4	3	3				n.d.	n.d.	n.d.	n.d.	n.d.	n.s.	n.d.
P27144	AK4	4	4	4				4	3	3	4	4	3	Resistant	n.s.	n.s.	Resistant	n.d.	n.s.	Resistant
P27169	PON1		3	4										n.d.	n.d.	n.d.	n.s.	n.d.	n.d.	n.d.
P27338	MAOB							4	4	4				n.d.	n.d.	n.d.	n.d.	n.d.	Resistant	n.d.
P27348	YWHAQ	2		2	2	2	2	2	2	2	3	3	3	n.s.	n.s.	n.s.	n.s.	n.s.	n.s.	n.s.
P27361	MAPK3							3	2	3				n.d.	n.d.	n.d.	n.d.	n.d.	n.s.	n.d.
P27448	MARK3	3	3	4	4	4	4	4	4	4	4		4	Resistant	n.s.	Resistant	n.s.	Resistant	Resistant	Resistant	Resistant
P27449	ATP6V0C	3	3	3	3	3	3	4	4	4	3	4	4	n.s.	n.s.	n.s.	n.s.	n.s.	Resistant	Resistant
P27544	CERS1							3	2	2				n.d.	n.d.	n.d.	n.d.	n.d.	n.s.	n.d.
P27635	RPL10	2	1	1	1	1	1	1		1	2	1	1	n.s.	Sensitive	Sensitive	Sensitive	Sensitive	Sensitive	Sensitive	Sensitive
P27694	RPA1	4	4	4	4	3	4	2	2	2	2	2	2	n.s.	n.s.	n.s.	Resistant	Resistant	n.s.	n.s.
P27695	APEX1	1	1	1	3	3	3	2	1	1	3	3	3	n.s.	n.s.	n.s.	Sensitive	n.s.	Sensitive	n.s.
P27701	CD82				1	1	1				1	1	1	n.d.	n.d.	n.d.	n.d.	Sensitive	n.d.	Sensitive
P27708	CAD							1	1	1				n.d.	n.d.	n.d.	n.d.	n.d.	Sensitive	n.d.
P27797	CALR	4	4	4	4	4	4	2	2	2	4	3	3	Resistant	n.s.	n.s.	Resistant	Resistant	n.s.	n.s.
P27816	MAP4	2	2	2	4	4	4	3	4	3	4	4	4	n.s.	Resistant	n.s.	n.s.	Resistant	n.s.	Resistant
P27824	CANX	3	3	3	4	4	3	3	2	2	3	3	3	n.s.	n.s.	n.s.	n.s.	Resistant	n.s.	n.s.
P28062	PSMB8										1	1	1	n.d.	n.d.	n.d.	n.d.	n.d.	n.d.	Sensitive
P28066	PSMA5	4	4	3				1	1	1				n.d.	n.d.	n.d.	Resistant	n.d.	Sensitive	n.d.
P28074	PSMB5	2	2	2	4	4	4	2	3	2	1	1	1	n.s.	n.s.	n.s.	n.s.	Resistant	n.s.	Sensitive
P28161	GSTM2		2	3	1	1	1				1	1	1	n.d.	n.s.	n.s.	n.s.	Sensitive	n.d.	Sensitive
P28288	ABCD3	1	1	1	2	1	1	1	1	1	2	2	2	n.s.	Sensitive	Sensitive	Sensitive	Sensitive	Sensitive	n.s.	Sensitive
P28290	ITPRID2							2	1	2	2	2	2	n.d.	n.d.	n.d.	n.d.	n.d.	n.s.	n.s.
P28347	TEAD1		3	2						2	3	3	3	n.d.	n.d.	n.s.	n.s.	n.d.	n.s.	n.s.
P28370	SMARCA1	3	2	2	1	1	1	2	2	2	2	1	1	n.s.	n.s.	n.s.	n.s.	Sensitive	n.s.	Sensitive
P28482	MAPK1	2	2		3	3	3	4	4	4	2	2	2	n.s.	n.s.	n.s.	n.s.	n.s.	Resistant	n.s.
P28702	RXRB										1		1	n.d.	n.d.	n.d.	n.d.	n.d.	n.d.	Sensitive
P28715	ERCC5				1	2	1	3	3	3	1	1	2	n.s.	n.s.	n.s.	n.d.	Sensitive	n.s.	Sensitive
P28749	RBL1	3	3	3							1	1	1	n.d.	n.d.	n.d.	n.s.	n.d.	n.d.	Sensitive
P28799	GRN	4	4	4				4	4	4	4	4	4	Resistant	Resistant	Resistant	Resistant	n.d.	Resistant	Resistant	Resistant
P28838	LAP3	3	3	3	3	3	3	2	2	2	3	3	3	n.s.	n.s.	n.s.	n.s.	n.s.	n.s.	n.s.
P29083	GTF2E1							4	4	4				n.d.	n.d.	n.d.	n.d.	n.d.	Resistant	n.d.
P29084	GTF2E2	2	2	2	4	4	4	2	2	2	3	3	3	n.s.	n.s.	n.s.	n.s.	Resistant	n.s.	n.s.
P29144	TPP2	4	4	4	3	4	4	3	4	4	3	3	3	n.s.	Resistant	Resistant	Resistant	Resistant	Resistant	n.s.	Resistant
P29218	IMPA1										4	4	4	n.d.	n.d.	n.d.	n.d.	n.d.	n.d.	Resistant
P29279	CCN2	1	1	1										n.d.	n.d.	n.d.	Sensitive	n.d.	n.d.	n.d.
P29317	EPHA2	2	2	2					3	3				n.d.	n.d.	n.d.	n.s.	n.d.	n.s.	n.d.
P29350	PTPN6				3	3	2	4	4	4	2	2	2	n.s.	n.s.	n.s.	n.d.	n.s.	Resistant	n.s.
P29353	SHC1	3	4	3				4	4	4	2	2	2	n.s.	n.s.	n.s.	n.s.	n.d.	Resistant	n.s.
P29372	MPG	1	1	1				1			1	1	1	Sensitive	n.d.	n.d.	Sensitive	n.d.	n.s.	Sensitive
P29373	CRABP2	4	4	4				2	2	2				n.d.	n.d.	n.d.	Resistant	n.d.	n.s.	n.d.
P29375	KDM5A							1	1	1	2	2	2	n.d.	n.d.	n.d.	n.d.	n.d.	Sensitive	n.s.
P29401	TKT	1	1	1	1	1	1	3	3	3	2	2	3	n.s.	n.s.	n.s.	Sensitive	Sensitive	n.s.	n.s.
P29558	RBMS1							4	4	4	4	4	4	n.d.	n.d.	n.d.	n.d.	n.d.	Resistant	Resistant
P29590	PML				4	4	4	3	3	3	3	3	3	n.s.	n.s.	n.s.	n.d.	Resistant	n.s.	n.s.
P29692	EEF1D	4	4	4	2		1	2	3	2	4	3		n.s.	n.s.	n.s.	Resistant	n.s.	n.s.	n.s.
P29965	CD40LG				1	1								n.d.	n.d.	n.d.	n.d.	Sensitive	n.d.	n.d.
P29992	GNA11	3	4	3	4	3	4	3	3	3	2	3	2	n.s.	n.s.	n.s.	n.s.	Resistant	n.s.	n.s.
P30040	ERP29	3	3	3	4	4	4	2	3	2	2	2	2	n.s.	n.s.	n.s.	n.s.	Resistant	n.s.	n.s.
P30041	PRDX6	3	3	4	3	3	4	1	1	1	2	2	2	n.s.	n.s.	n.s.	n.s.	n.s.	Sensitive	n.s.
P30043	BLVRB	4	4	4				3	3	3	3	3	3	n.s.	n.s.	n.s.	Resistant	n.d.	n.s.	n.s.
P30044	PRDX5	1	1		2	2	2	4	4	4				n.s.	n.s.	n.d.	Sensitive	n.s.	Resistant	n.d.
P30048	PRDX3										2	2	2	n.d.	n.d.	n.d.	n.d.	n.d.	n.d.	n.s.
P30050	RPL12	1	1	1	1	1	1	1		1	1	1	1	Sensitive	Sensitive	Sensitive	Sensitive	Sensitive	Sensitive	Sensitive	Sensitive
P30084	ECHS1	2	2	2				1	2	1				n.d.	n.d.	n.d.	n.s.	n.d.	Sensitive	n.d.
P30085	CMPK1	2		2		3	2				2	2	3	n.d.	n.d.	n.s.	n.s.	n.s.	n.d.	n.s.
P30086	PEBP1		3	3	4	3	4	4	4	4	4	4	4	Resistant	n.s.	Resistant	n.s.	Resistant	Resistant	Resistant	Resistant
P30101	PDIA3	3	3	4	4	4	4	3	3	3	4	4	4	n.s.	n.s.	Resistant	n.s.	Resistant	n.s.	Resistant
P30153	PPP2R1A	3	3	3	2	2	2	1	1	1	2	2	2	n.s.	n.s.	n.s.	n.s.	n.s.	Sensitive	n.s.
P30154	PPP2R1B	4	4	3				1	1	1				n.d.	n.d.	n.d.	Resistant	n.d.	Sensitive	n.d.
P30260	CDC27	2	2	2	2	3	3	1	1	1	1	1	1	n.s.	n.s.	n.s.	n.s.	n.s.	Sensitive	Sensitive
P30273	FCER1G										1	1	1	n.d.	n.d.	n.d.	n.d.	n.d.	n.d.	Sensitive
P30281	CCND3	2	2	2	1	1	1	2	2	2	2	1		n.s.	n.s.	n.s.	n.s.	Sensitive	n.s.	n.s.
P30405	PPIF				4		3	2	2	3	3	4	4	n.s.	n.d.	n.s.	n.d.	n.s.	n.s.	Resistant
P30414	NKTR	4	4	4	2	2	2	2	2	2	2	2	3	n.s.	n.s.	n.s.	Resistant	n.s.	n.s.	n.s.
P30419	NMT1	3	2	2	4	4	4	2	1	2	4	4	3	n.s.	n.s.	n.s.	n.s.	Resistant	n.s.	Resistant
P30519	HMOX2	4	3	4	4	4	4	4	4	4	4			Resistant	n.s.	Resistant	Resistant	Resistant	Resistant	n.s.	Resistant
P30520	ADSS2	3	2	3	4	4	4		3		4	4	4	n.s.	n.s.	n.s.	n.s.	Resistant	n.s.	Resistant
P30533	LRPAP1							4	4	3				n.d.	n.d.	n.d.	n.d.	n.d.	Resistant	n.d.
P30536	TSPO	1	1	1				1	1	1	1	1	1	Sensitive	Sensitive	Sensitive	Sensitive	n.d.	Sensitive	Sensitive	Sensitive
P30613	PKLR	1			2	1	1			1	3	3	3	n.s.	n.d.	n.s.	n.s.	Sensitive	n.s.	n.s.
P30622	CLIP1	4	4	4	4	4	4	4	4	4	4	4	4	Resistant	Resistant	Resistant	Resistant	Resistant	Resistant	Resistant	Resistant
P30679	GNA15										3	4	3	n.d.	n.d.	n.d.	n.d.	n.d.	n.d.	n.s.
P30740	SERPINB1	2	2	2	4	4	3	2	2	2	2	2	2	n.s.	n.s.	n.s.	n.s.	Resistant	n.s.	n.s.
P30825	SLC7A1							1	1	1	3	3	2	n.d.	n.d.	n.d.	n.d.	n.d.	Sensitive	n.s.
P30838	ALDH3A1		1	1										n.d.	n.d.	n.d.	Sensitive	n.d.	n.d.	n.d.
P30876	POLR2B				2	2	2	3	2	3	1	1	1	n.s.	n.s.	n.s.	n.d.	n.s.	n.s.	Sensitive
P30990	NTS	1	1	1										n.d.	n.d.	n.d.	Sensitive	n.d.	n.d.	n.d.
P31040	SDHA							2	2	3				n.d.	n.d.	n.d.	n.d.	n.d.	n.s.	n.d.
P31146	CORO1A				2	2	2				2	2	2	n.d.	n.d.	n.d.	n.d.	n.s.	n.d.	n.s.
P31150	GDI1	4	4	4	3	3	3	3	2	2	4	3		n.s.	n.s.	n.s.	Resistant	n.s.	n.s.	n.s.
P31153	MAT2A	3	4	3	4	4	3	2	2	3	4	4		n.s.	Resistant	n.s.	n.s.	Resistant	n.s.	Resistant
P31260	HOXA10										2	2	2	n.d.	n.d.	n.d.	n.d.	n.d.	n.d.	n.s.
P31321	PRKAR1B	2	1	1				1	1	1				n.d.	n.d.	n.d.	Sensitive	n.d.	Sensitive	n.d.
P31323	PRKAR2B										4	4	4	n.d.	n.d.	n.d.	n.d.	n.d.	n.d.	Resistant
P31327	CPS1	4	4	4										n.d.	n.d.	n.d.	Resistant	n.d.	n.d.	n.d.
P31350	RRM2	1	1	1	1	1	1				1			Sensitive	n.d.	n.d.	Sensitive	Sensitive	n.d.	n.s.
P31431	SDC4	3	4	4										n.d.	n.d.	n.d.	Resistant	n.d.	n.d.	n.d.
P31483	TIA1	2	1	2	2	2	2		2	4	4	4	4	n.s.	n.s.	n.s.	n.s.	n.s.	n.s.	Resistant
P31689	DNAJA1	2	2	2	2	2	2	4	4	4	3	3	3	n.s.	n.s.	n.s.	n.s.	n.s.	Resistant	n.s.
P31749	AKT1				3	2	2	4	4	4	2	2	2	n.s.	n.s.	n.s.	n.d.	n.s.	Resistant	n.s.
P31751	AKT2							4	4	3				n.d.	n.d.	n.d.	n.d.	n.d.	Resistant	n.d.
P31930	UQCRC1							4	4	4				n.d.	n.d.	n.d.	n.d.	n.d.	Resistant	n.d.
P31937	HIBADH	1	1	1				1	1	1				n.d.	n.d.	n.d.	Sensitive	n.d.	Sensitive	n.d.
P31939	ATIC	2	2	2				2	2	2	4	4	4	n.s.	n.s.	n.s.	n.s.	n.d.	n.s.	Resistant
P31942	HNRNPH3	3	3	4	3	3	4			1	1	1	1	n.s.	n.s.	n.s.	n.s.	n.s.	n.s.	Sensitive
P31943	HNRNPH1	1	2	1	1	1	1	1	1	1	3		2	Sensitive	n.s.	Sensitive	Sensitive	Sensitive	Sensitive	n.s.	Sensitive
P31946	YWHAB	3	3	4	4	3	4	2	1	2	2	2	2	n.s.	n.s.	n.s.	n.s.	Resistant	n.s.	n.s.
P31947	SFN	4	4	4				1	1	1				n.d.	n.d.	n.d.	Resistant	n.d.	Sensitive	n.d.
P31948	STIP1	4	4	4	3	4	4	3	3	3	4	4	4	n.s.	Resistant	Resistant	Resistant	Resistant	n.s.	Resistant	Resistant
P31949	S100A11	2	3	2				1	1	1	1	1	1	n.s.	n.s.	n.s.	n.s.	n.d.	Sensitive	Sensitive
P32242	OTX1										1	2	1	n.d.	n.d.	n.d.	n.d.	n.d.	n.d.	Sensitive
P32321	DCTD	1	1	1	4	4	4				2	2	2	n.s.	n.s.	n.s.	Sensitive	Resistant	n.d.	n.s.
P32322	PYCR1	4	4	4				4	4	3				n.d.	n.d.	n.d.	Resistant	n.d.	Resistant	n.d.
P32455	GBP1				4	4	4							n.d.	n.d.	n.d.	n.d.	Resistant	n.d.	n.d.
P32519	ELF1				1	1	2	1		1	1	1	1	Sensitive	n.d.	n.s.	n.d.	Sensitive	Sensitive	Sensitive	Sensitive
P32969	RPL9	1	1	1	1	1	1	1		1	1	1	1	Sensitive	Sensitive	Sensitive	Sensitive	Sensitive	Sensitive	Sensitive	Sensitive
P33121	ACSL1	3	3	4				4	4	4	3	3	4	n.s.	n.s.	Resistant	n.s.	n.d.	Resistant	n.s.
P33176	KIF5B	2	2	2	4	4	4	3	4	3	3	2	2	n.s.	n.s.	n.s.	n.s.	Resistant	n.s.	n.s.
P33527	ABCC1	4	3	4	4	3	4	3	4	3				n.s.	n.s.	n.s.	Resistant	Resistant	n.s.	n.d.
P33897	ABCD1							4	4	3	4	3	4	n.d.	n.d.	n.d.	n.d.	n.d.	Resistant	Resistant
P33947	KDELR2	3	4	4	3	4	3	2	2	2	4	4	3	n.s.	Resistant	n.s.	Resistant	n.s.	n.s.	Resistant
P33981	TTK	2	2	2							3	3	3	n.d.	n.d.	n.d.	n.s.	n.d.	n.d.	n.s.
P33991	MCM4				1	2	1	1	1					n.d.	n.d.	n.d.	n.d.	Sensitive	Sensitive	n.d.
P33992	MCM5	1	1	1	1	1	2	1	1	1	1	1	1	Sensitive	Sensitive	Sensitive	Sensitive	Sensitive	Sensitive	Sensitive	Sensitive
P33993	MCM7	1	1	1	2	2	2	1	1	1	1	1	1	Sensitive	Sensitive	Sensitive	Sensitive	n.s.	Sensitive	Sensitive	Sensitive
P34896	SHMT1							3	3	3				n.d.	n.d.	n.d.	n.d.	n.d.	n.s.	n.d.
P34897	SHMT2	1	1	1	3	3	3	3	4	4	1	1	1	n.s.	n.s.	n.s.	Sensitive	n.s.	Resistant	Sensitive
P34932	HSPA4	4	4	4	3	3	3	3	3	3	3	3	3	n.s.	n.s.	n.s.	Resistant	n.s.	n.s.	n.s.
P34947	GRK5										4	4	4	n.d.	n.d.	n.d.	n.d.	n.d.	n.d.	Resistant
P35080	PFN2							3	3	3				n.d.	n.d.	n.d.	n.d.	n.d.	n.s.	n.d.
P35221	CTNNA1	2	2	2	2	3	1	2	2	2	3	4	3	n.s.	n.s.	n.s.	n.s.	n.s.	n.s.	n.s.
P35222	CTNNB1	2	2	2				4	3	3	1	1	1	n.s.	n.s.	n.s.	n.s.	n.d.	n.s.	Sensitive
P35226	BMI1	3	3	3	2	2	2	3	3	2	2	1	2	n.s.	n.s.	n.s.	n.s.	n.s.	n.s.	n.s.
P35227	PCGF2	1	1	1	1	1	1	1	1	1	1	1	1	Sensitive	Sensitive	Sensitive	Sensitive	Sensitive	Sensitive	Sensitive	Sensitive
P35237	SERPINB6	2	2	3				2	2	2	3	4	3	n.s.	n.s.	n.s.	n.s.	n.d.	n.s.	n.s.
P35240	NF2	1	2		1	1	1	2	1	2	4	4	4	n.s.	n.s.	n.s.	n.s.	Sensitive	n.s.	Resistant
P35241	RDX	2	2	2	3	3	3	2	2	2	3	2	3	n.s.	n.s.	n.s.	n.s.	n.s.	n.s.	n.s.
P35244	RPA3				4	4	3							n.d.	n.d.	n.d.	n.d.	Resistant	n.d.	n.d.
P35251	RFC1				3	3	3	2	2	2	2	2	2	n.s.	n.s.	n.s.	n.d.	n.s.	n.s.	n.s.
P35268	RPL22	1	1	1	1	1	1			1	1	1	1	Sensitive	Sensitive	Sensitive	Sensitive	Sensitive	n.s.	Sensitive	Sensitive
P35269	GTF2F1	3	3	3	3	3	3				4	4	4	n.s.	n.s.	n.s.	n.s.	n.s.	n.d.	Resistant
P35270	SPR	3	3	3				4	4	4	4	3	3	n.s.	n.s.	n.s.	n.s.	n.d.	Resistant	n.s.
P35354	PTGS2	1	1	1										n.d.	n.d.	n.d.	Sensitive	n.d.	n.d.	n.d.
P35475	IDUA							3	4	3				n.d.	n.d.	n.d.	n.d.	n.d.	n.s.	n.d.
P35504	UGT1A5	1	1	1										n.d.	n.d.	n.d.	Sensitive	n.d.	n.d.	n.d.
P35568	IRS1							4	4	3				n.d.	n.d.	n.d.	n.d.	n.d.	Resistant	n.d.
P35573	AGL								3	3	2	2	2	n.d.	n.d.	n.d.	n.d.	n.d.	n.s.	n.s.
P35579	MYH9	2	2	2	3	3	3	3	3	3	1	1	1	n.s.	n.s.	n.s.	n.s.	n.s.	n.s.	Sensitive
P35580	MYH10	1	1	1	3	3	3	3	4	3	3	3	3	n.s.	n.s.	n.s.	Sensitive	n.s.	n.s.	n.s.
P35606	COPB2	3	2	3	3	4	4	3	3	3	4	4	4	n.s.	n.s.	n.s.	n.s.	Resistant	n.s.	Resistant
P35610	SOAT1							1		1	2	3	2	n.d.	n.d.	n.d.	n.d.	n.d.	Sensitive	n.s.
P35611	ADD1										3	4	4	n.d.	n.d.	n.d.	n.d.	n.d.	n.d.	Resistant
P35613	BSG	3	3	2				1		1	4	4	4	n.s.	n.d.	n.s.	n.s.	n.d.	Sensitive	Resistant
P35625	TIMP3							1			1	1	1	n.d.	n.d.	n.d.	n.d.	n.d.	n.s.	Sensitive
P35626	GRK3				2	1	2							n.d.	n.d.	n.d.	n.d.	n.s.	n.d.	n.d.
P35637	FUS	1	1	1	1	1	1	3	2	3	1	1	1	Sensitive	Sensitive	Sensitive	Sensitive	Sensitive	n.s.	Sensitive	Sensitive
P35658	NUP214	4	4					4	4	4	3	4	4	n.s.	Resistant	n.d.	Resistant	n.d.	Resistant	Resistant	Resistant
P35659	DEK	1	1	1	1	1	1	1	1	1	2	2	2	Sensitive	Sensitive	Sensitive	Sensitive	Sensitive	Sensitive	n.s.	Sensitive
P35716	SOX11	3	3	2	2		1	1	2	1	2	3	2	n.s.	n.s.	n.s.	n.s.	n.s.	Sensitive	n.s.
P35749	MYH11	3	3	4	2	2	2	4	4	4	1	1	1	n.s.	n.s.	n.s.	n.s.	n.s.	Resistant	Sensitive
P35789	ZNF93							1	1	1	2	1	1	n.d.	n.d.	n.d.	n.d.	n.d.	Sensitive	Sensitive
P35790	CHKA	2	3	2	2	2	2	3	3	2	3			n.s.	n.s.	n.s.	n.s.	n.s.	n.s.	n.s.
P35813	PPM1A							4	3	4				n.d.	n.d.	n.d.	n.d.	n.d.	Resistant	n.d.
P35869	AHR	2	2					3	2	3				n.d.	n.d.	n.d.	n.s.	n.d.	n.s.	n.d.
P35914	HMGCL							4	4	4	4	4	4	n.d.	n.d.	n.d.	n.d.	n.d.	Resistant	Resistant
P35998	PSMC2	2	3	2	3	3	3	2	2	2	2	2	2	n.s.	n.s.	n.s.	n.s.	n.s.	n.s.	n.s.
P36222	CHI3L1				1	1	1				1	1	1	n.d.	n.d.	n.d.	n.d.	Sensitive	n.d.	Sensitive
P36402	TCF7				1	1	1							n.d.	n.d.	n.d.	n.d.	Sensitive	n.d.	n.d.
P36404	ARL2	1	1	1	2	2	2				1	1	1	n.s.	n.s.	n.s.	Sensitive	n.s.	n.d.	Sensitive
P36405	ARL3	4	4	4				4	3	3	4	4	4	Resistant	n.s.	n.s.	Resistant	n.d.	n.s.	Resistant
P36507	MAP2K2	4	4	4	4	4	4	3	2	4	4	4	4	Resistant	Resistant	Resistant	Resistant	Resistant	n.s.	Resistant	Resistant
P36542	ATP5F1C	1			2	1	1	1	1	1	2	2	2	n.s.	n.s.	n.s.	n.s.	Sensitive	Sensitive	n.s.
P36543	ATP6V1E1	1	1	1	2	2	3	2	2	2	2	3	2	n.s.	n.s.	n.s.	Sensitive	n.s.	n.s.	n.s.
P36551	CPOX	4	4	3							1	2	2	n.d.	n.d.	n.d.	Resistant	n.d.	n.d.	n.s.
P36578	RPL4	2	1	1	1	1	1	3		1	1	1	1	n.s.	Sensitive	Sensitive	Sensitive	Sensitive	n.s.	Sensitive	Sensitive
P36639	NUDT1							1	1	1				n.d.	n.d.	n.d.	n.d.	n.d.	Sensitive	n.d.
P36776	LONP1	3	3	3	4	4	4	4	4	4	3	3	3	n.s.	n.s.	n.s.	n.s.	Resistant	Resistant	n.s.
P36871	PGM1	4	4	4	2	2	2				3	3	4	n.s.	n.s.	n.s.	Resistant	n.s.	n.d.	n.s.
P36873	PPP1CC							2	3	3	1	1	1	n.d.	n.d.	n.d.	n.d.	n.d.	n.s.	Sensitive
P36897	TGFBR1	4	4								2	2	2	n.d.	n.d.	n.d.	Resistant	n.d.	n.d.	n.s.
P36915	GNL1				3		3	4	4	4	3	3	3	n.s.	n.d.	n.s.	n.d.	n.s.	Resistant	n.s.
P36955	SERPINF1										2	2	2	n.d.	n.d.	n.d.	n.d.	n.d.	n.d.	n.s.
P36956	SREBF1	1	1	1							1	1	1	n.d.	n.d.	n.d.	Sensitive	n.d.	n.d.	Sensitive
P36957	DLST	2	2	2				3	3	3	1	1	1	n.s.	n.s.	n.s.	n.s.	n.d.	n.s.	Sensitive
P36969	GPX4				4	4	4	2	2	2	4	4	4	n.s.	n.s.	n.s.	n.d.	Resistant	n.s.	Resistant
P37108	SRP14	2	2	2	2	2	3	1	1	1	2	2	1	n.s.	n.s.	n.s.	n.s.	n.s.	Sensitive	n.s.
P37198	NUP62	3	4	3										n.d.	n.d.	n.d.	n.s.	n.d.	n.d.	n.d.
P37268	FDFT1	1		1	1			2	2	3				n.s.	n.d.	n.d.	Sensitive	n.s.	n.s.	n.d.
P37287	PIGA							2	3	2				n.d.	n.d.	n.d.	n.d.	n.d.	n.s.	n.d.
P37802	TAGLN2	4	4	4	2	3	2	2	1	2	3	4	3	n.s.	n.s.	n.s.	Resistant	n.s.	n.s.	n.s.
P37837	TALDO1	2	2	3	4	3	4	1	1	2	3	3	3	n.s.	n.s.	n.s.	n.s.	Resistant	Sensitive	n.s.
P38117	ETFB	1		1	1	1	1	4	4	4	3	3	3	n.s.	n.s.	n.s.	Sensitive	Sensitive	Resistant	n.s.
P38159	RBMX	1	1	2	2	2	2	2	2	2	1	1	1	n.s.	n.s.	n.s.	Sensitive	n.s.	n.s.	Sensitive
P38432	COIL	4	4	4	3	4	3	3	3	3	3	3	3	n.s.	n.s.	n.s.	Resistant	n.s.	n.s.	n.s.
P38435	GGCX							3	4	3				n.d.	n.d.	n.d.	n.d.	n.d.	n.s.	n.d.
P38571	LIPA	1	1	1	2	2	2	1	1	1	1	1	1	Sensitive	Sensitive	Sensitive	Sensitive	n.s.	Sensitive	Sensitive	Sensitive
P38606	ATP6V1A		2	3	2	2	3	2	2	3	3	4	3	n.s.	n.s.	n.s.	n.s.	n.s.	n.s.	n.s.
P38646	HSPA9	2	2	3	3	3	3	3	2	3	4	4	4	n.s.	n.s.	n.s.	n.s.	n.s.	n.s.	Resistant
P38919	EIF4A3		1	1	3	2	3	3	3	3	2	2	2	n.s.	n.s.	n.s.	Sensitive	n.s.	n.s.	n.s.
P38935	IGHMBP2	3	4	4	3	3	2	2	2	3	3	3	3	n.s.	n.s.	n.s.	Resistant	n.s.	n.s.	n.s.
P39019	RPS19	1	1	1	1	1	1	1		1	1	1	1	Sensitive	Sensitive	Sensitive	Sensitive	Sensitive	Sensitive	Sensitive	Sensitive
P39023	RPL3	4	3		1	1	1	2		1	1	1	1	n.s.	n.s.	Sensitive	n.s.	Sensitive	n.s.	Sensitive
P39210	MPV17	1	1	2				1	1	2	2	2	2	n.s.	n.s.	n.s.	Sensitive	n.d.	Sensitive	n.s.
P39656	DDOST	2	2	3	2	3	2	2	2	2	2	1	2	n.s.	n.s.	n.s.	n.s.	n.s.	n.s.	n.s.
P39687	ANP32A	3	3	3							4	4	4	n.d.	n.d.	n.d.	n.s.	n.d.	n.d.	Resistant
P39748	FEN1	2	2	2	3	3	3	3	3	3	2	2	3	n.s.	n.s.	n.s.	n.s.	n.s.	n.s.	n.s.
P39880	CUX1							2	1	2				n.d.	n.d.	n.d.	n.d.	n.d.	n.s.	n.d.
P40121	CAPG	4	4	4	2	2	2				3	3	4	n.s.	n.s.	n.s.	Resistant	n.s.	n.d.	n.s.
P40123	CAP2	1	2	2							4		4	n.d.	n.d.	n.d.	n.s.	n.d.	n.d.	Resistant
P40222	TXLNA	2	3	3	1	2	2	2	2	2	2	2	3	n.s.	n.s.	n.s.	n.s.	n.s.	n.s.	n.s.
P40227	CCT6A	2	2	2	4	4	4	1	1	1	3	3	3	n.s.	n.s.	n.s.	n.s.	Resistant	Sensitive	n.s.
P40429	RPL13A	4	1	1	1	1	1	4	1	1	2	1	1	n.s.	Sensitive	Sensitive	Sensitive	Sensitive	Sensitive	Sensitive	Sensitive
P40616	ARL1	1		1							3	3	3	n.d.	n.d.	n.d.	Sensitive	n.d.	n.d.	n.s.
P40763	STAT3	2		1				4	3	4	3	3	3	n.s.	n.d.	n.s.	n.s.	n.d.	Resistant	n.s.
P40818	USP8	4	4	4				4	3	4	2	3	3	n.s.	n.s.	n.s.	Resistant	n.d.	Resistant	n.s.
P40925	MDH1	2	2	2	2	2	2	2	2	2	2	2	2	n.s.	n.s.	n.s.	n.s.	n.s.	n.s.	n.s.
P40926	MDH2	4	4	4	3	4	4				3	3	3	n.s.	n.s.	n.s.	Resistant	Resistant	n.d.	n.s.
P40938	RFC3				1	1	1	2	2	2	1	1	1	n.s.	n.s.	n.s.	n.d.	Sensitive	n.s.	Sensitive
P40939	HADHA	2	2		4	4	4	3	3	3	2	1	1	n.s.	n.s.	n.s.	n.s.	Resistant	n.s.	Sensitive
P41091	EIF2S3	1	1	1	3	3	4	2	2	2	2	2	2	n.s.	n.s.	n.s.	Sensitive	n.s.	n.s.	n.s.
P41162	ETV3	2	2	3	1	1	1				1	1	1	n.s.	n.s.	n.s.	n.s.	Sensitive	n.d.	Sensitive
P41208	CETN2	4	4	3				2	2	2				n.d.	n.d.	n.d.	Resistant	n.d.	n.s.	n.d.
P41212	ETV6				2	2	2							n.d.	n.d.	n.d.	n.d.	n.s.	n.d.	n.d.
P41218	MNDA										1	1	1	n.d.	n.d.	n.d.	n.d.	n.d.	n.d.	Sensitive
P41219	PRPH	2	2	2							1	1	1	n.d.	n.d.	n.d.	n.s.	n.d.	n.d.	Sensitive
P41223	BUD31	1	2	2	4	3	3	2	2	2	2	3	3	n.s.	n.s.	n.s.	n.s.	n.s.	n.s.	n.s.
P41227	NAA10	2	2	2	3	2	2	1	1		1		1	n.s.	n.s.	n.s.	n.s.	n.s.	Sensitive	Sensitive
P41236	PPP1R2	4	4	4				3	4	3				n.d.	n.d.	n.d.	Resistant	n.d.	n.s.	n.d.
P41240	CSK	4	4	4	4	4	4	4	3	4	4	4	3	Resistant	Resistant	Resistant	Resistant	Resistant	Resistant	Resistant	Resistant
P41250	GARS1	3	3	3	3	4	4	2	3	3	2	2	2	n.s.	n.s.	n.s.	n.s.	Resistant	n.s.	n.s.
P41252	IARS1	2	2	2	3	3	3	3	3	3	3	3	3	n.s.	n.s.	n.s.	n.s.	n.s.	n.s.	n.s.
P41440	SLC19A1							1		1	1	1		n.d.	n.d.	n.d.	n.d.	n.d.	Sensitive	Sensitive
P41743	PRKCI	1	1					3	3	3				n.d.	n.d.	n.d.	Sensitive	n.d.	n.s.	n.d.
P42025	ACTR1B	2	4	2	4	4	4	4	4					n.s.	Resistant	n.d.	n.s.	Resistant	Resistant	n.d.
P42126	ECI1	2	2	2				1	1	1				n.d.	n.d.	n.d.	n.s.	n.d.	Sensitive	n.d.
P42166	TMPO	3	3	3	4	4	4	4	3	3	4	4	4	Resistant	n.s.	n.s.	n.s.	Resistant	n.s.	Resistant
P42167	TMPO	2	2	3	3	3	3	3	2	3	3	3	2	n.s.	n.s.	n.s.	n.s.	n.s.	n.s.	n.s.
P42224	STAT1	4	4	4	2	2	2	3	2	2	4	4	4	n.s.	n.s.	n.s.	Resistant	n.s.	n.s.	Resistant
P42226	STAT6										1	1	1	n.d.	n.d.	n.d.	n.d.	n.d.	n.d.	Sensitive
P42285	MTREX			1	2	3	3	3	3	3	2	2	2	n.s.	n.s.	n.s.	n.s.	n.s.	n.s.	n.s.
P42330	AKR1C3	1	1	2										n.d.	n.d.	n.d.	Sensitive	n.d.	n.d.	n.d.
P42331	ARHGAP25				3	3	4				2	2	3	n.d.	n.d.	n.d.	n.d.	n.s.	n.d.	n.s.
P42336	PIK3CA				4	4	4	3	3	3				n.d.	n.d.	n.d.	n.d.	Resistant	n.s.	n.d.
P42338	PIK3CB							3	2	3	1	1	1	n.d.	n.d.	n.d.	n.d.	n.d.	n.s.	Sensitive
P42345	MTOR							3	3	3	2	2	3	n.d.	n.d.	n.d.	n.d.	n.d.	n.s.	n.s.
P42356	PI4KA							2	1	2				n.d.	n.d.	n.d.	n.d.	n.d.	n.s.	n.d.
P42568	MLLT3				4	4	4							n.d.	n.d.	n.d.	n.d.	Resistant	n.d.	n.d.
P42574	CASP3	3	3	3	3	4	4							n.d.	n.d.	n.d.	n.s.	Resistant	n.d.	n.d.
P42575	CASP2				1	2	1							n.d.	n.d.	n.d.	n.d.	Sensitive	n.d.	n.d.
P42677	RPS27	4	3	3	1	1	1	2	1	2	1	2	1	n.s.	n.s.	n.s.	n.s.	Sensitive	n.s.	Sensitive
P42694	HELZ							4	3	4				n.d.	n.d.	n.d.	n.d.	n.d.	Resistant	n.d.
P42695	NCAPD3				4	4	4	4	4	4	2	2	2	n.s.	n.s.	n.s.	n.d.	Resistant	Resistant	n.s.
P42696	RBM34	1	1	1	1	1	1	2	2	2	2	2	2	n.s.	n.s.	n.s.	Sensitive	Sensitive	n.s.	n.s.
P42704	LRPPRC	2	2	2	3	3	3	2	3	2	2	2	2	n.s.	n.s.	n.s.	n.s.	n.s.	n.s.	n.s.
P42766	RPL35	1	1	1	1	1	1	1		1	1	1	1	Sensitive	Sensitive	Sensitive	Sensitive	Sensitive	Sensitive	Sensitive	Sensitive
P42830	CXCL5	1	1	1										n.d.	n.d.	n.d.	Sensitive	n.d.	n.d.	n.d.
P42858	HTT							3	3	4				n.d.	n.d.	n.d.	n.d.	n.d.	n.s.	n.d.
P43007	SLC1A4				3	3	2	1		1	4	4	3	n.s.	n.d.	n.s.	n.d.	n.s.	Sensitive	Resistant
P43034	PAFAH1B1	1		1	3	3	3	2	2	2	3	2	2	n.s.	n.s.	n.s.	Sensitive	n.s.	n.s.	n.s.
P43155	CRAT							3	3	3				n.d.	n.d.	n.d.	n.d.	n.d.	n.s.	n.d.
P43243	MATR3	3	3	2	2	2	2	1	2	1	2	2	2	n.s.	n.s.	n.s.	n.s.	n.s.	Sensitive	n.s.
P43250	GRK6							2	2	2				n.d.	n.d.	n.d.	n.d.	n.d.	n.s.	n.d.
P43251	BTD							3	4	4				n.d.	n.d.	n.d.	n.d.	n.d.	Resistant	n.d.
P43304	GPD2							2	2	3	2	2	2	n.d.	n.d.	n.d.	n.d.	n.d.	n.s.	n.s.
P43307	SSR1	2	2	2	3	3	3	4	4	3	4	4	4	n.s.	n.s.	n.s.	n.s.	n.s.	Resistant	Resistant
P43362	MAGEA9				3	3	3							n.d.	n.d.	n.d.	n.d.	n.s.	n.d.	n.d.
P43378	PTPN9				4	3	3				2	2	2	n.d.	n.d.	n.d.	n.d.	n.s.	n.d.	n.s.
P43403	ZAP70				1	1	2							n.d.	n.d.	n.d.	n.d.	Sensitive	n.d.	n.d.
P43405	SYK										2	2	2	n.d.	n.d.	n.d.	n.d.	n.d.	n.d.	n.s.
P43487	RANBP1	2	2	2				1		1				n.d.	n.d.	n.d.	n.s.	n.d.	Sensitive	n.d.
P43490	NAMPT	3	3	2	4	4	4	3	3	3	4	4	4	n.s.	n.s.	n.s.	n.s.	Resistant	n.s.	Resistant
P43686	PSMC4	3	3	3	3	2	2	2	2	2	2	2	2	n.s.	n.s.	n.s.	n.s.	n.s.	n.s.	n.s.
P43897	TSFM	3	3	3	4	4	4	3	3	3	4	4	4	n.s.	n.s.	n.s.	n.s.	Resistant	n.s.	Resistant
P45877	PPIC							3	2	4	4	4	4	n.d.	n.d.	n.d.	n.d.	n.d.	n.s.	Resistant
P45880	VDAC2	4	4	3	3	4	3	2	2	2	3	3	4	n.s.	n.s.	n.s.	Resistant	n.s.	n.s.	n.s.
P45954	ACADSB	4	4	3	3	3	4	4	4	4				n.s.	n.s.	n.s.	Resistant	n.s.	Resistant	n.d.
P45973	CBX5	1	1		2	3	2	2	2	2	4	4	4	n.s.	n.s.	n.s.	Sensitive	n.s.	n.s.	Resistant
P45974	USP5							2	3	3				n.d.	n.d.	n.d.	n.d.	n.d.	n.s.	n.d.
P45984	MAPK9				4		4	3	4	3	4	4	4	n.s.	n.d.	n.s.	n.d.	Resistant	n.s.	Resistant
P45985	MAP2K4	4	4	4				4	4	4				n.d.	n.d.	n.d.	Resistant	n.d.	Resistant	n.d.
P46013	MKI67	1	1	1	2	2	2	2	3	2	1	1	1	n.s.	n.s.	n.s.	Sensitive	n.s.	n.s.	Sensitive
P46019	PHKA2	1	1	1	1	1	1				2	1	1	n.s.	Sensitive	Sensitive	Sensitive	Sensitive	n.d.	Sensitive	Sensitive
P46060	RANGAP1	2	3	2	2	2	2	3	3	3	3	3	3	n.s.	n.s.	n.s.	n.s.	n.s.	n.s.	n.s.
P46063	RECQL	4		4	4	4	4	3	2	2	3	3	3	n.s.	n.s.	n.s.	Resistant	Resistant	n.s.	n.s.
P46087	NOP2	1	1	1	3	3	3	4	4	4	3	3	3	n.s.	n.s.	n.s.	Sensitive	n.s.	Resistant	n.s.
P46100	ATRX	4	4	4	3	4	3	3	3	3	2	3	3	n.s.	n.s.	n.s.	Resistant	n.s.	n.s.	n.s.
P46109	CRKL	2	4	4	4	4	4		4	4	4	4	4	n.s.	Resistant	Resistant	Resistant	Resistant	Resistant	Resistant	Resistant
P46199	MTIF2							4	4	4				n.d.	n.d.	n.d.	n.d.	n.d.	Resistant	n.d.
P46379	BAG6	3	3	3							1		1	n.d.	n.d.	n.d.	n.s.	n.d.	n.d.	Sensitive
P46439	GSTM5				1	1	1				1	1	1	n.d.	n.d.	n.d.	n.d.	Sensitive	n.d.	Sensitive
P46459	NSF	1		2	3	3	3	3	2	2	4	3	4	n.s.	n.s.	n.s.	n.s.	n.s.	n.s.	Resistant
P46734	MAP2K3	4	4	4				4	4	4	3	4	3	n.s.	Resistant	n.s.	Resistant	n.d.	Resistant	n.s.
P46736	BRCC3										4	4	4	n.d.	n.d.	n.d.	n.d.	n.d.	n.d.	Resistant
P46776	RPL27A	2			1	1	1	1		1	1	1	1	Sensitive	n.d.	Sensitive	n.s.	Sensitive	Sensitive	Sensitive	Sensitive
P46777	RPL5	1	1	1	1	1	1	1		1	1	1	1	Sensitive	Sensitive	Sensitive	Sensitive	Sensitive	Sensitive	Sensitive	Sensitive
P46778	RPL21	2	1	1	1	1	1	1		1	2	2	1	n.s.	n.s.	Sensitive	Sensitive	Sensitive	Sensitive	n.s.	Sensitive
P46779	RPL28	3	2	2	1	1	1	2	1	1	1	2	1	n.s.	n.s.	Sensitive	n.s.	Sensitive	Sensitive	Sensitive	Sensitive
P46781	RPS9	1	1	1	1	1	1	1		1	1	1	1	Sensitive	Sensitive	Sensitive	Sensitive	Sensitive	Sensitive	Sensitive	Sensitive
P46782	RPS5	1	1	1	1	1	1	1		1	1	1	1	Sensitive	Sensitive	Sensitive	Sensitive	Sensitive	Sensitive	Sensitive	Sensitive
P46783	RPS10	1		1	1	1	1	1		1	1	1	1	Sensitive	n.d.	Sensitive	Sensitive	Sensitive	Sensitive	Sensitive	Sensitive
P46821	MAP1B	4	4	3							4	4		n.d.	n.d.	n.d.	Resistant	n.d.	n.d.	Resistant
P46926	GNPDA1	1	1	1	3	3	3	2	2	3	3	3	4	n.s.	n.s.	n.s.	Sensitive	n.s.	n.s.	n.s.
P46939	UTRN				4	4	4	4	3	4				n.d.	n.d.	n.d.	n.d.	Resistant	Resistant	n.d.
P46940	IQGAP1	2	2	2	2	2	2	3	3	3	2	1	2	n.s.	n.s.	n.s.	n.s.	n.s.	n.s.	n.s.
P46977	STT3A	4	4	4	1	1	1	3	3	3	3	4	4	n.s.	n.s.	n.s.	Resistant	Sensitive	n.s.	Resistant
P47712	PLA2G4A	1	1	1										n.d.	n.d.	n.d.	Sensitive	n.d.	n.d.	n.d.
P47755	CAPZA2										3	4	3	n.d.	n.d.	n.d.	n.d.	n.d.	n.d.	n.s.
P47756	CAPZB		4	4				4	4	4	4	4	4	n.d.	Resistant	Resistant	Resistant	n.d.	Resistant	Resistant	Resistant
P47813	EIF1AX	2	2	2	2	2	1	1		1	1	1	1	n.s.	n.s.	Sensitive	n.s.	n.s.	Sensitive	Sensitive
P47895	ALDH1A3	1	1	1										n.d.	n.d.	n.d.	Sensitive	n.d.	n.d.	n.d.
P47897	QARS1									4	1	1	1	n.d.	n.d.	n.d.	n.d.	n.d.	n.s.	Sensitive
P47914	RPL29	1	1	1	1	1	1	1	1	1	1	1	1	Sensitive	Sensitive	Sensitive	Sensitive	Sensitive	Sensitive	Sensitive	Sensitive
P47974	ZFP36L2										3	3	3	n.d.	n.d.	n.d.	n.d.	n.d.	n.d.	n.s.
P47989	XDH	1	1	1	4	4	4		3	2	4	3	3	n.s.	n.s.	n.s.	Sensitive	Resistant	n.s.	n.s.
P48047	ATP5PO	2	1		2	2	2	4	4	4	3	3	2	n.s.	n.s.	n.s.	n.s.	n.s.	Resistant	n.s.
P48059	LIMS1	2	2	2	3	3	3	3	3	3	2	1	2	n.s.	n.s.	n.s.	n.s.	n.s.	n.s.	n.s.
P48060	GLIPR1										2	1	1	n.d.	n.d.	n.d.	n.d.	n.d.	n.d.	Sensitive
P48147	PREP	3		4	3	4	4	3	3	3	2	2	2	n.s.	n.s.	n.s.	n.s.	Resistant	n.s.	n.s.
P48163	ME1	1	2	1				4	4	4	4	4	4	n.s.	n.s.	n.s.	Sensitive	n.d.	Resistant	Resistant
P48307	TFPI2	1	1	1				1	1	1				n.d.	n.d.	n.d.	Sensitive	n.d.	Sensitive	n.d.
P48426	PIP4K2A				3	4	4		3					n.d.	n.d.	n.d.	n.d.	Resistant	n.s.	n.d.
P48431	SOX2							1		1				n.d.	n.d.	n.d.	n.d.	n.d.	Sensitive	n.d.
P48443	RXRG							1	1	1		1		n.d.	n.d.	n.d.	n.d.	n.d.	Sensitive	n.s.
P48444	ARCN1	2	2	2	3	3	3	1	1	1	3	3	3	n.s.	n.s.	n.s.	n.s.	n.s.	Sensitive	n.s.
P48449	LSS				2	2	2		3	2				n.d.	n.d.	n.d.	n.d.	n.s.	n.s.	n.d.
P48454	PPP3CC				4	4	4							n.d.	n.d.	n.d.	n.d.	Resistant	n.d.	n.d.
P48506	GCLC	2	3	2	3	3	3	3	3	2	4	4	4	n.s.	n.s.	n.s.	n.s.	n.s.	n.s.	Resistant
P48507	GCLM	2	2	2				3	3	3	4	4	4	n.s.	n.s.	n.s.	n.s.	n.d.	n.s.	Resistant
P48509	CD151	1	1	1										n.d.	n.d.	n.d.	Sensitive	n.d.	n.d.	n.d.
P48556	PSMD8	2	2	2	3	3	3	3	3	3	2	2	2	n.s.	n.s.	n.s.	n.s.	n.s.	n.s.	n.s.
P48595	SERPINB10				3	4	3				2	3	2	n.d.	n.d.	n.d.	n.d.	n.s.	n.d.	n.s.
P48634	PRRC2A	4	4	4	3	3	3	4	4	4	2	3	3	n.s.	n.s.	n.s.	Resistant	n.s.	Resistant	n.s.
P48637	GSS	4	4											n.d.	n.d.	n.d.	Resistant	n.d.	n.d.	n.d.
P48643	CCT5	2	2	2	3	4	3	1	1	1	1	1	1	n.s.	n.s.	n.s.	n.s.	n.s.	Sensitive	Sensitive
P48651	PTDSS1	4	4	4	2	2	2	3	2	2	3	3	3	n.s.	n.s.	n.s.	Resistant	n.s.	n.s.	n.s.
P48729	CSNK1A1	3	3	3	1	1	1	1	1	1	2	2	2	n.s.	n.s.	n.s.	n.s.	Sensitive	Sensitive	n.s.
P48735	IDH2				1	1	1	4	4	4	1	2	1	n.s.	n.s.	n.s.	n.d.	Sensitive	Resistant	Sensitive
P48736	PIK3CG										2	2	3	n.d.	n.d.	n.d.	n.d.	n.d.	n.d.	n.s.
P48739	PITPNB	2	2	2	3	2	2	2	2	2	2	2	2	n.s.	n.s.	n.s.	n.s.	n.s.	n.s.	n.s.
P48960	ADGRE5							3	2	3	4	4	4	n.d.	n.d.	n.d.	n.d.	n.d.	n.s.	Resistant
P49023	PXN	3	3	4				3	3	3	3	2	2	n.s.	n.s.	n.s.	n.s.	n.d.	n.s.	n.s.
P49069	CAMLG	3	3	3	2	2	2	3	3	3				n.s.	n.s.	n.s.	n.s.	n.s.	n.s.	n.d.
P49116	NR2C2							4	4	4	4	4	4	n.d.	n.d.	n.d.	n.d.	n.d.	Resistant	Resistant
P49137	MAPKAPK2	2	2	2	2	2	2	1	1	1	1	1	1	n.s.	n.s.	n.s.	n.s.	n.s.	Sensitive	Sensitive
P49189	ALDH9A1	2		2	3	3	3	2		2	3	3	3	n.s.	n.d.	n.s.	n.s.	n.s.	n.s.	n.s.
P49207	RPL34	3	2	2	1	1	1	2		1	2	1	1	n.s.	n.s.	Sensitive	n.s.	Sensitive	n.s.	Sensitive
P49247	RPIA				3	4	4							n.d.	n.d.	n.d.	n.d.	Resistant	n.d.	n.d.
P49321	NASP	3	3	2	1	1	1				3	1	1	n.s.	n.s.	n.s.	n.s.	Sensitive	n.d.	Sensitive
P49327	FASN	4	4	4				1	1	1	1	1	1	n.s.	n.s.	n.s.	Resistant	n.d.	Sensitive	Sensitive
P49368	CCT3	2	2	2	1	1	2	2	2	2	2	2	2	n.s.	n.s.	n.s.	n.s.	Sensitive	n.s.	n.s.
P49406	MRPL19	2	2	2										n.d.	n.d.	n.d.	n.s.	n.d.	n.d.	n.d.
P49411	TUFM	3	3	3	3	3	4	3	3	4	4	4	4	n.s.	n.s.	Resistant	n.s.	n.s.	n.s.	Resistant
P49419	ALDH7A1	3	3	3				4	4	4				n.d.	n.d.	n.d.	n.s.	n.d.	Resistant	n.d.
P49447	CYB561							3	2	3				n.d.	n.d.	n.d.	n.d.	n.d.	n.s.	n.d.
P49454	CENPF							4	3	4	4	4	3	n.d.	n.d.	n.d.	n.d.	n.d.	Resistant	Resistant
P49458	SRP9	2	2		1	2	1	1	1	2	2	2	2	n.s.	n.s.	n.s.	n.s.	Sensitive	Sensitive	n.s.
P49585	PCYT1A							2	2	2	3	3	3	n.d.	n.d.	n.d.	n.d.	n.d.	n.s.	n.s.
P49588	AARS1	3	3	3	3	3	4	1	1	1	1	1	1	n.s.	n.s.	n.s.	n.s.	n.s.	Sensitive	Sensitive
P49589	CARS1	3	3	3	2	2	2	4	4	3	2	3	3	n.s.	n.s.	n.s.	n.s.	n.s.	Resistant	n.s.
P49591	SARS1	3	4	3	1	1	1	2	2	2	3	2	3	n.s.	n.s.	n.s.	n.s.	Sensitive	n.s.	n.s.
P49641	MAN2A2				2	2	2	4	3	3	3	3	3	n.s.	n.s.	n.s.	n.d.	n.s.	n.s.	n.s.
P49642	PRIM1				2	2	1	1		1	1	1	1	n.s.	n.d.	Sensitive	n.d.	n.s.	Sensitive	Sensitive
P49643	PRIM2	1		2	1	2	1	2	2	3	1	1	1	Sensitive	n.s.	n.s.	n.s.	Sensitive	n.s.	Sensitive
P49662	CASP4										4	4	4	n.d.	n.d.	n.d.	n.d.	n.d.	n.d.	Resistant
P49674	CSNK1E	3	3	3	2	2	2	2		1	2	1	1	n.s.	n.s.	n.s.	n.s.	n.s.	n.s.	Sensitive
P49703	ARL4D	4	4	4										n.d.	n.d.	n.d.	Resistant	n.d.	n.d.	n.d.
P49711	CTCF	3	3	2	3	3	3	2	1	1	3	3		n.s.	n.s.	n.s.	n.s.	n.s.	Sensitive	n.s.
P49715	CEBPA										2	3	2	n.d.	n.d.	n.d.	n.d.	n.d.	n.d.	n.s.
P49720	PSMB3	2	2	1	1	1	1	3	3	3	1	1	1	n.s.	n.s.	Sensitive	n.s.	Sensitive	n.s.	Sensitive
P49721	PSMB2							2	1	1	3	3	3	n.d.	n.d.	n.d.	n.d.	n.d.	Sensitive	n.s.
P49736	MCM2	4	4	4	2	2	2	1	1	2	1	1	1	n.s.	n.s.	n.s.	Resistant	n.s.	Sensitive	Sensitive
P49748	ACADVL	1	1	1	1	1	1	4	3	4	2	2	2	n.s.	n.s.	n.s.	Sensitive	Sensitive	Resistant	n.s.
P49750	YLPM1	4	4	4	4	4	4	4	4	4	3	2	3	Resistant	Resistant	Resistant	Resistant	Resistant	Resistant	n.s.	Resistant
P49753	ACOT2							4	3	3	3	3	3	n.d.	n.d.	n.d.	n.d.	n.d.	n.s.	n.s.
P49754	VPS41										3	3	3	n.d.	n.d.	n.d.	n.d.	n.d.	n.d.	n.s.
P49755	TMED10	3	3	4	4	4	4	3	3	3	3	3	3	n.s.	n.s.	n.s.	n.s.	Resistant	n.s.	n.s.
P49756	RBM25	4	4	4	3	3	3	4	4	4	4	4	4	Resistant	Resistant	Resistant	Resistant	n.s.	Resistant	Resistant	Resistant
P49757	NUMB	1	1	2	3	3		3	3	3	3	3	3	n.s.	n.s.	n.s.	Sensitive	n.s.	n.s.	n.s.
P49759	CLK1	4	4					4	4	4				n.d.	n.d.	n.d.	Resistant	n.d.	Resistant	n.d.
P49760	CLK2							2	1	2				n.d.	n.d.	n.d.	n.d.	n.d.	n.s.	n.d.
P49761	CLK3	3	2	2	1	1	1	1	1	1	2	2	2	n.s.	n.s.	n.s.	n.s.	Sensitive	Sensitive	n.s.
P49768	PSEN1							4	4	4				n.d.	n.d.	n.d.	n.d.	n.d.	Resistant	n.d.
P49770	EIF2B2							3	3	3				n.d.	n.d.	n.d.	n.d.	n.d.	n.s.	n.d.
P49773	HINT1	2	2	2	2	2	2	1	1	1	4	4	4	n.s.	n.s.	n.s.	n.s.	n.s.	Sensitive	Resistant
P49790	NUP153	4	4	4	4	3	4	4	4	4	4	4	4	Resistant	Resistant	Resistant	Resistant	Resistant	Resistant	Resistant	Resistant
P49792	RANBP2	2	2	2	4	4	4	4	4	4	3	3	3	n.s.	n.s.	n.s.	n.s.	Resistant	Resistant	n.s.
P49815	TSC2								2	3				n.d.	n.d.	n.d.	n.d.	n.d.	n.s.	n.d.
P49821	NDUFV1							1	1					n.d.	n.d.	n.d.	n.d.	n.d.	Sensitive	n.d.
P49840	GSK3A	1	1	1	1	1	1	3	3	2	4	3	3	n.s.	n.s.	n.s.	Sensitive	Sensitive	n.s.	n.s.
P49841	GSK3B	1	1	1	2	2	2	2	2	2	1	1	1	n.s.	n.s.	n.s.	Sensitive	n.s.	n.s.	Sensitive
P49902	NT5C2	2	2	2			2	1	1	2	1	1	1	n.s.	n.s.	n.s.	n.s.	n.s.	Sensitive	Sensitive
P49903	SEPHS1	3	3	3	4	3	3	2	2	3				n.s.	n.s.	n.s.	n.s.	n.s.	n.s.	n.d.
P49914	MTHFS	3	3	3										n.d.	n.d.	n.d.	n.s.	n.d.	n.d.	n.d.
P49915	GMPS	3	3	2	3	3	4	3	3	3	3	3	2	n.s.	n.s.	n.s.	n.s.	n.s.	n.s.	n.s.
P49917	LIG4				2	1	1	4	4	4	3	3	3	n.s.	n.s.	n.s.	n.d.	Sensitive	Resistant	n.s.
P49959	MRE11							3	2	3	3	3	2	n.d.	n.d.	n.d.	n.d.	n.d.	n.s.	n.s.
P50135	HNMT				2	1	2				1	2	1	n.d.	n.d.	n.d.	n.d.	n.s.	n.d.	Sensitive
P50148	GNAQ										1	1	2	n.d.	n.d.	n.d.	n.d.	n.d.	n.d.	Sensitive
P50151	GNG10										4	4	4	n.d.	n.d.	n.d.	n.d.	n.d.	n.d.	Resistant
P50213	IDH3A	3	3		3	3	4	4	4	4	2	2	2	n.s.	n.s.	n.s.	n.s.	n.s.	Resistant	n.s.
P50219	MNX1				1	1	1							n.d.	n.d.	n.d.	n.d.	Sensitive	n.d.	n.d.
P50225	SULT1A1										2	2	2	n.d.	n.d.	n.d.	n.d.	n.d.	n.d.	n.s.
P50238	CRIP1	1	1	1	2	2	2				1	1	1	n.s.	n.s.	n.s.	Sensitive	n.s.	n.d.	Sensitive
P50281	MMP14										2	2	2	n.d.	n.d.	n.d.	n.d.	n.d.	n.d.	n.s.
P50395	GDI2	3	2	3	1	1	1	1	2	1	1	1		Sensitive	n.s.	n.s.	n.s.	Sensitive	Sensitive	Sensitive	Sensitive
P50402	EMD							4	4	4				n.d.	n.d.	n.d.	n.d.	n.d.	Resistant	n.d.
P50416	CPT1A	2	2	2	2	2	2	4	4		1	1	1	n.s.	n.s.	n.s.	n.s.	n.s.	Resistant	Sensitive
P50440	GATM										2	1	2	n.d.	n.d.	n.d.	n.d.	n.d.	n.d.	n.s.
P50452	SERPINB8	2	2	3	2	2	2				1	1	1	n.s.	n.s.	n.s.	n.s.	n.s.	n.d.	Sensitive
P50454	SERPINH1	3	4	2	4	4	4	4	3	3	4	4	4	Resistant	Resistant	n.s.	n.s.	Resistant	n.s.	Resistant
P50461	CSRP3	3	3	3	3	2	4	1	1	1	2	2	2	n.s.	n.s.	n.s.	n.s.	n.s.	Sensitive	n.s.
P50502	ST13	3	3	3	4	4	4	4	4	4	2	2	2	n.s.	n.s.	n.s.	n.s.	Resistant	Resistant	n.s.
P50548	ERF							3	3	3	4	3	3	n.d.	n.d.	n.d.	n.d.	n.d.	n.s.	n.s.
P50552	VASP	3	4	3	4	4	4	1	2	2	3	3	3	n.s.	n.s.	n.s.	n.s.	Resistant	n.s.	n.s.
P50570	DNM2	2	3	3	4		4	3	3	3	3	2	3	n.s.	n.s.	n.s.	n.s.	Resistant	n.s.	n.s.
P50579	METAP2	2	2		3	3	3	4	4	4	1	1		n.s.	n.s.	n.d.	n.s.	n.s.	Resistant	Sensitive
P50613	CDK7	2	3	2	2	2	3	2	2		2	2	2	n.s.	n.s.	n.s.	n.s.	n.s.	n.s.	n.s.
P50616	TOB1	2	1	1				1	1	1	1	1	1	n.s.	Sensitive	Sensitive	Sensitive	n.d.	Sensitive	Sensitive	Sensitive
P50748	KNTC1							1	1	1				n.d.	n.d.	n.d.	n.d.	n.d.	Sensitive	n.d.
P50749	RASSF2										1	1	1	n.d.	n.d.	n.d.	n.d.	n.d.	n.d.	Sensitive
P50750	CDK9	1	1	1	2	2	2	1	1	1	1	1	1	Sensitive	Sensitive	Sensitive	Sensitive	n.s.	Sensitive	Sensitive	Sensitive
P50851	LRBA				3	3	3	3	3	3	3	3	2	n.s.	n.s.	n.s.	n.d.	n.s.	n.s.	n.s.
P50897	PPT1				2	1	1	2	2	2	1	1	1	n.s.	n.s.	n.s.	n.d.	Sensitive	n.s.	Sensitive
P50914	RPL14	2	2	2	1	1	1	1		1	1	1	1	Sensitive	n.s.	Sensitive	n.s.	Sensitive	Sensitive	Sensitive	Sensitive
P50990	CCT8	4	4	3	2	2	2	3	2	2	3	2	2	n.s.	n.s.	n.s.	Resistant	n.s.	n.s.	n.s.
P50991	CCT4	2	2	2	2	2	2	2	3	3	2	2	2	n.s.	n.s.	n.s.	n.s.	n.s.	n.s.	n.s.
P50995	ANXA11	2	3	3	2	2	2	2	3	2	3	2	2	n.s.	n.s.	n.s.	n.s.	n.s.	n.s.	n.s.
P51003	PAPOLA	3	3	4	3		3	3	4	3	3	3	3	n.s.	n.s.	n.s.	n.s.	n.s.	n.s.	n.s.
P51114	FXR1	3	4					2	2		4	4	4	n.s.	n.s.	n.d.	n.s.	n.d.	n.s.	Resistant
P51116	FXR2	2	2	2				1	1	2	3	4	4	n.s.	n.s.	n.s.	n.s.	n.d.	Sensitive	Resistant
P51148	RAB5C	1	1	1	2	2	2	3	4	3	3	3	3	n.s.	n.s.	n.s.	Sensitive	n.s.	n.s.	n.s.
P51149	RAB7A	2	2	2	3	3	3	2	2	2	2	3	3	n.s.	n.s.	n.s.	n.s.	n.s.	n.s.	n.s.
P51153	RAB13	1	1	1				4	4	3	3	3	3	n.s.	n.s.	n.s.	Sensitive	n.d.	Resistant	n.s.
P51159	RAB27A							3	3	3	3	3	4	n.d.	n.d.	n.d.	n.d.	n.d.	n.s.	n.s.
P51397	DAP							3	3	2				n.d.	n.d.	n.d.	n.d.	n.d.	n.s.	n.d.
P51398	DAP3				1	1	1	2	2	2	1	1	1	n.s.	n.s.	n.s.	n.d.	Sensitive	n.s.	Sensitive
P51452	DUSP3	1	1	1				2	3	3				n.d.	n.d.	n.d.	Sensitive	n.d.	n.s.	n.d.
P51531	SMARCA2	4	4	4	4	4	4	2	1	2	1	1	1	n.s.	n.s.	n.s.	Resistant	Resistant	n.s.	Sensitive
P51532	SMARCA4				1	1	1	1	1	1	2	2	2	n.s.	n.s.	n.s.	n.d.	Sensitive	Sensitive	n.s.
P51553	IDH3G							3	3	3				n.d.	n.d.	n.d.	n.d.	n.d.	n.s.	n.d.
P51571	SSR4				4	4	4							n.d.	n.d.	n.d.	n.d.	Resistant	n.d.	n.d.
P51572	BCAP31	2	2	1	1	2	2	1	1	1	2	2	2	n.s.	n.s.	n.s.	n.s.	n.s.	Sensitive	n.s.
P51587	BRCA2							1	1	1	4	3	3	n.d.	n.d.	n.d.	n.d.	n.d.	Sensitive	n.s.
P51606	RENBP										4	4	4	n.d.	n.d.	n.d.	n.d.	n.d.	n.d.	Resistant
P51608	MECP2	4	4	4	4	4	4	4	4	4	4	4	4	Resistant	Resistant	Resistant	Resistant	Resistant	Resistant	Resistant	Resistant
P51610	HCFC1	3	3	4	4	4	4	1	1	1	4	4	4	n.s.	n.s.	Resistant	n.s.	Resistant	Sensitive	Resistant
P51648	ALDH3A2	1	2	2				4	3	4	4	4	4	n.s.	n.s.	n.s.	n.s.	n.d.	Resistant	Resistant
P51649	ALDH5A1				3	3	3	4	4	4				n.d.	n.d.	n.d.	n.d.	n.s.	Resistant	n.d.
P51659	HSD17B4	3	3	3	2	2	2	3	3	3	3	3	2	n.s.	n.s.	n.s.	n.s.	n.s.	n.s.	n.s.
P51665	PSMD7	3	3	3	4	4	4	2	2	2	3	3	2	n.s.	n.s.	n.s.	n.s.	Resistant	n.s.	n.s.
P51668	UBE2D1	4	3	4				3	3	4	4	4	4	n.s.	n.s.	Resistant	Resistant	n.d.	n.s.	Resistant
P51690	ARSL	1	1	1										n.d.	n.d.	n.d.	Sensitive	n.d.	n.d.	n.d.
P51798	CLCN7							4	4	4				n.d.	n.d.	n.d.	n.d.	n.d.	Resistant	n.d.
P51801	CLCNKB							2	1	2				n.d.	n.d.	n.d.	n.d.	n.d.	n.s.	n.d.
P51809	VAMP7	1	1	1	3	3	3	3	2	4	3	3	3	n.s.	n.s.	n.s.	Sensitive	n.s.	n.s.	n.s.
P51812	RPS6KA3	2	3	2	3	3	3	4	4	4	3	3	4	n.s.	n.s.	n.s.	n.s.	n.s.	Resistant	n.s.
P51825	AFF1							2	2	2	1	1	1	n.d.	n.d.	n.d.	n.d.	n.d.	n.s.	Sensitive
P51843	NR0B1	4	3	3										n.d.	n.d.	n.d.	n.s.	n.d.	n.d.	n.d.
P51858	HDGF	3	4		2	3	2	2	1	1	1	2	1	n.s.	n.s.	n.s.	n.s.	n.s.	Sensitive	Sensitive
P51946	CCNH							2	2	2	1	1	1	n.d.	n.d.	n.d.	n.d.	n.d.	n.s.	Sensitive
P51948	MNAT1	3	4	3										n.d.	n.d.	n.d.	n.s.	n.d.	n.d.	n.d.
P51957	NEK4										4	4	4	n.d.	n.d.	n.d.	n.d.	n.d.	n.d.	Resistant
P51965	UBE2E1	1	1	1	1	1	1	1	1	1	1	1	1	Sensitive	Sensitive	Sensitive	Sensitive	Sensitive	Sensitive	Sensitive	Sensitive
P51970	NDUFA8	4		4				1	1	1				n.d.	n.d.	n.d.	Resistant	n.d.	Sensitive	n.d.
P51991	HNRNPA3	1	1	1	1	1	2	1	1	1	2	2	2	Sensitive	Sensitive	n.s.	Sensitive	Sensitive	Sensitive	n.s.	Sensitive
P52209	PGD	1	1	1	2	2	3	2	2	2	2	3		n.s.	n.s.	n.s.	Sensitive	n.s.	n.s.	n.s.
P52272	HNRNPM	2	3	3	3	3	3	2	2	2	3	3	2	n.s.	n.s.	n.s.	n.s.	n.s.	n.s.	n.s.
P52292	KPNA2	2	2	2	3	3	3	2	3	1	3	3	3	n.s.	n.s.	n.s.	n.s.	n.s.	n.s.	n.s.
P52294	KPNA1	3	4	3	4	4	4	3	3	3	4	4	4	n.s.	Resistant	n.s.	n.s.	Resistant	n.s.	Resistant
P52306	RAP1GDS1				3	3	3	1	1	1				n.d.	n.d.	n.d.	n.d.	n.s.	Sensitive	n.d.
P52333	JAK3	1	1	1	2	2	2							n.d.	n.d.	n.d.	Sensitive	n.s.	n.d.	n.d.
P52429	DGKE				2	2	2	2	1	2	3	3	2	n.s.	n.s.	n.s.	n.d.	n.s.	n.s.	n.s.
P52565	ARHGDIA	1	1	2	4	4	4	1	1	2	1	2	2	Sensitive	n.s.	n.s.	Sensitive	Resistant	Sensitive	n.s.
P52566	ARHGDIB				3	4	3				3	3	3	n.d.	n.d.	n.d.	n.d.	n.s.	n.d.	n.s.
P52569	SLC7A2							1		1				n.d.	n.d.	n.d.	n.d.	n.d.	Sensitive	n.d.
P52594	AGFG1	3	3	3	2		2	4	4	4	4	4	4	n.s.	n.s.	n.s.	n.s.	n.s.	Resistant	Resistant
P52597	HNRNPF	4	4	4	4	3	3	3	2	3	1	1	2	n.s.	n.s.	n.s.	Resistant	n.s.	n.s.	Sensitive
P52630	STAT2							4	4					n.d.	n.d.	n.d.	n.d.	n.d.	Resistant	n.d.
P52701	MSH6	3		2	1	1	1	2	1	2	2	2	2	n.s.	n.s.	n.s.	n.s.	Sensitive	n.s.	n.s.
P52732	KIF11	3	3	3	4	4	4	4	4					n.s.	n.s.	n.d.	n.s.	Resistant	Resistant	n.d.
P52735	VAV2							4	4	4				n.d.	n.d.	n.d.	n.d.	n.d.	Resistant	n.d.
P52737	ZNF136							2	2	2				n.d.	n.d.	n.d.	n.d.	n.d.	n.s.	n.d.
P52739	ZNF131										4	4	4	n.d.	n.d.	n.d.	n.d.	n.d.	n.d.	Resistant
P52747	ZNF143							3	3	2	2	2	2	n.d.	n.d.	n.d.	n.d.	n.d.	n.s.	n.s.
P52756	RBM5										3	3	3	n.d.	n.d.	n.d.	n.d.	n.d.	n.d.	n.s.
P52788	SMS	2	2	2										n.d.	n.d.	n.d.	n.s.	n.d.	n.d.	n.d.
P52815	MRPL12	2	3	2	2	2	2							n.d.	n.d.	n.d.	n.s.	n.s.	n.d.	n.d.
P52895	AKR1C2	1	1											n.d.	n.d.	n.d.	Sensitive	n.d.	n.d.	n.d.
P52907	CAPZA1								1		3	3	4	n.d.	n.d.	n.d.	n.d.	n.d.	n.s.	n.s.
P52926	HMGA2	3	4	3										n.d.	n.d.	n.d.	n.s.	n.d.	n.d.	n.d.
P52943	CRIP2							4	4	4	4	4	4	n.d.	n.d.	n.d.	n.d.	n.d.	Resistant	Resistant
P52948	NUP98	3	3	3	4	4	3	3	3	3	3	3	3	n.s.	n.s.	n.s.	n.s.	Resistant	n.s.	n.s.
P53004	BLVRA	3	3	4	2	2	3		2		2	2	2	n.s.	n.s.	n.s.	n.s.	n.s.	n.s.	n.s.
P53007	SLC25A1	1	1	1	2	2	2	1	1	1	1	1	1	Sensitive	Sensitive	Sensitive	Sensitive	n.s.	Sensitive	Sensitive	Sensitive
P53041	PPP5C	3	3	4				2	2	2				n.d.	n.d.	n.d.	n.s.	n.d.	n.s.	n.d.
P53350	PLK1	1	1	1	1	1	1	1		1	2	1		Sensitive	Sensitive	Sensitive	Sensitive	Sensitive	Sensitive	n.s.	Sensitive
P53355	DAPK1	1	1	1										n.d.	n.d.	n.d.	Sensitive	n.d.	n.d.	n.d.
P53396	ACLY	3	3	3	3	3	3	4	3	3	1	1	1	n.s.	n.s.	n.s.	n.s.	n.s.	n.s.	Sensitive
P53567	CEBPG	3	3	3										n.d.	n.d.	n.d.	n.s.	n.d.	n.d.	n.d.
P53582	METAP1	1	1		4	3	3	2		2	3	3	3	n.s.	n.s.	n.s.	Sensitive	n.s.	n.s.	n.s.
P53597	SUCLG1	2	2	2	3	3	4	4	4	4	3	3	3	n.s.	n.s.	n.s.	n.s.	n.s.	Resistant	n.s.
P53609	PGGT1B										3	4	4	n.d.	n.d.	n.d.	n.d.	n.d.	n.d.	Resistant
P53611	RABGGTB										4	4	4	n.d.	n.d.	n.d.	n.d.	n.d.	n.d.	Resistant
P53618	COPB1	3	3	4	2	2	2	2	2	2	1	2	2	n.s.	n.s.	n.s.	n.s.	n.s.	n.s.	n.s.
P53621	COPA	2	2	2	2	2	2	3	3	3	2	2	3	n.s.	n.s.	n.s.	n.s.	n.s.	n.s.	n.s.
P53634	CTSC										3	3	2	n.d.	n.d.	n.d.	n.d.	n.d.	n.d.	n.s.
P53667	LIMK1				2	3	2							n.d.	n.d.	n.d.	n.d.	n.s.	n.d.	n.d.
P53671	LIMK2							3	4	3				n.d.	n.d.	n.d.	n.d.	n.d.	n.s.	n.d.
P53677	AP3M2							3	2	3				n.d.	n.d.	n.d.	n.d.	n.d.	n.s.	n.d.
P53680	AP2S1				1	2	1	1	1	1	1	1	1	Sensitive	n.s.	Sensitive	n.d.	Sensitive	Sensitive	Sensitive	Sensitive
P53701	HCCS	3	3	3							4	4	4	n.d.	n.d.	n.d.	n.s.	n.d.	n.d.	Resistant
P53801	PTTG1IP	1	1	1	3	4	3	3	2	3	3	3	2	n.s.	n.s.	n.s.	Sensitive	n.s.	n.s.	n.s.
P53803	POLR2K							1		1	2	2	2	n.d.	n.d.	n.d.	n.d.	n.d.	Sensitive	n.s.
P53804	TTC3	3	3	3				4	4	4	3	3	3	n.s.	n.s.	n.s.	n.s.	n.d.	Resistant	n.s.
P53816	PLAAT3		3	3										n.d.	n.d.	n.d.	n.s.	n.d.	n.d.	n.d.
P53985	SLC16A1	4	4	4	1	1	1	1	1	2	1	1	1	Sensitive	Sensitive	n.s.	Resistant	Sensitive	Sensitive	Sensitive	Sensitive
P53990	IST1	3	3	4	4	4	4	4	4	4	4	3	3	Resistant	n.s.	Resistant	n.s.	Resistant	Resistant	n.s.
P53992	SEC24C							4	4	4	4	4	4	n.d.	n.d.	n.d.	n.d.	n.d.	Resistant	Resistant
P53999	SUB1	3	3	3	1	1	1	1	1	1	1	1	1	Sensitive	Sensitive	Sensitive	n.s.	Sensitive	Sensitive	Sensitive	Sensitive
P54132	BLM	3	3	3	2	2	2	3	3	4	3	3	3	n.s.	n.s.	n.s.	n.s.	n.s.	n.s.	n.s.
P54136	RARS1	2	2	2	4	4	4	2	2	2	4	3	3	n.s.	n.s.	n.s.	n.s.	Resistant	n.s.	n.s.
P54274	TERF1				1	1	1	1	1	1	2	3	3	n.s.	n.s.	n.s.	n.d.	Sensitive	Sensitive	n.s.
P54278	PMS2							4	4	4				n.d.	n.d.	n.d.	n.d.	n.d.	Resistant	n.d.
P54577	YARS1	4	3	4	3	3	3	2	2	2	2	2	2	n.s.	n.s.	n.s.	Resistant	n.s.	n.s.	n.s.
P54578	USP14	2	2	2	2	3	3	1	1	1	3	3	3	n.s.	n.s.	n.s.	n.s.	n.s.	Sensitive	n.s.
P54619	PRKAG1	4	4	4				2	2	2				n.d.	n.d.	n.d.	Resistant	n.d.	n.s.	n.d.
P54652	HSPA2	3	3	2										n.d.	n.d.	n.d.	n.s.	n.d.	n.d.	n.d.
P54707	ATP12A	4	4	4				3	3	3				n.d.	n.d.	n.d.	Resistant	n.d.	n.s.	n.d.
P54709	ATP1B3	1	1	1	1	1	1	1	1	1	1	1	1	Sensitive	Sensitive	Sensitive	Sensitive	Sensitive	Sensitive	Sensitive	Sensitive
P54727	RAD23B	3	4	3	3	4	3							n.d.	n.d.	n.d.	n.s.	n.s.	n.d.	n.d.
P54753	EPHB3							4	4	3				n.d.	n.d.	n.d.	n.d.	n.d.	Resistant	n.d.
P54756	EPHA5							2	2	3				n.d.	n.d.	n.d.	n.d.	n.d.	n.s.	n.d.
P54760	EPHB4							2	2	2				n.d.	n.d.	n.d.	n.d.	n.d.	n.s.	n.d.
P54764	EPHA4	2	2	2	2	1	3				4	4	4	n.s.	n.s.	n.s.	n.s.	n.s.	n.d.	Resistant
P54803	GALC							4	4	4				n.d.	n.d.	n.d.	n.d.	n.d.	Resistant	n.d.
P54819	AK2	4	4	4	4	4	4	2	3	3	2	1	1	n.s.	n.s.	n.s.	Resistant	Resistant	n.s.	Sensitive
P54852	EMP3	1	1	1	2	2	2				1	1	1	n.s.	n.s.	n.s.	Sensitive	n.s.	n.d.	Sensitive
P54886	ALDH18A1	1	1	1	2	2	3	3	4	4	2	3	3	n.s.	n.s.	n.s.	Sensitive	n.s.	Resistant	n.s.
P54920	NAPA	2	2	2	3	3	3	4	4	4	4	4	4	n.s.	n.s.	n.s.	n.s.	n.s.	Resistant	Resistant
P54922	ADPRH										4	4	4	n.d.	n.d.	n.d.	n.d.	n.d.	n.d.	Resistant
P55008	AIF1				1		1				1	1	1	n.d.	n.d.	n.d.	n.d.	Sensitive	n.d.	Sensitive
P55010	EIF5	4	4	4	4	4	4	3	3	3	3	3	3	n.s.	n.s.	n.s.	Resistant	Resistant	n.s.	n.s.
P55011	SLC12A2	1	1	1	3	3	3	2	2	2	4	4	4	n.s.	n.s.	n.s.	Sensitive	n.s.	n.s.	Resistant
P55039	DRG2	2	2	2	1	1	1	1	1	1	2	2	2	n.s.	n.s.	n.s.	n.s.	Sensitive	Sensitive	n.s.
P55042	RRAD	4	3											n.d.	n.d.	n.d.	n.s.	n.d.	n.d.	n.d.
P55055	NR1H2										1	1	1	n.d.	n.d.	n.d.	n.d.	n.d.	n.d.	Sensitive
P55060	CSE1L	3	3	3	2	2	2	2	2	2	1	1	1	n.s.	n.s.	n.s.	n.s.	n.s.	n.s.	Sensitive
P55061	TMBIM6	3	3	3				1		1	1	1		n.s.	n.d.	n.d.	n.s.	n.d.	Sensitive	Sensitive
P55072	VCP	2	2	2	3	2	3	3	2	3	4	4	4	n.s.	n.s.	n.s.	n.s.	n.s.	n.s.	Resistant
P55081	MFAP1	3	3	3	3	3	3	3	3	3	3	4	4	n.s.	n.s.	n.s.	n.s.	n.s.	n.s.	Resistant
P55084	HADHB	1	1	1	2	2	2	4	4	4	2	1	1	n.s.	n.s.	n.s.	Sensitive	n.s.	Resistant	Sensitive
P55145	MANF	4	4	4	4	4	4	4	4	3	4	4	4	Resistant	Resistant	Resistant	Resistant	Resistant	Resistant	Resistant	Resistant
P55160	NCKAP1L										1	1	1	n.d.	n.d.	n.d.	n.d.	n.d.	n.d.	Sensitive
P55196	AFDN							4	4	4				n.d.	n.d.	n.d.	n.d.	n.d.	Resistant	n.d.
P55198	MLLT6							3	3	3				n.d.	n.d.	n.d.	n.d.	n.d.	n.s.	n.d.
P55199	ELL							4	4	4				n.d.	n.d.	n.d.	n.d.	n.d.	Resistant	n.d.
P55201	BRPF1				1	1	1	4	4	4	4	3	4	n.s.	n.s.	n.s.	n.d.	Sensitive	Resistant	Resistant
P55209	NAP1L1	2		2	2	2	3	2	2	2	2	2	3	n.s.	n.s.	n.s.	n.s.	n.s.	n.s.	n.s.
P55210	CASP7				4	4	4	3	3	3	4	4	4	n.s.	n.s.	n.s.	n.d.	Resistant	n.s.	Resistant
P55212	CASP6				1	1	2							n.d.	n.d.	n.d.	n.d.	Sensitive	n.d.	n.d.
P55263	ADK							3	3	3	3	3	3	n.d.	n.d.	n.d.	n.d.	n.d.	n.s.	n.s.
P55265	ADAR	3	3	2	3	3	3	3	3	3	3	2	3	n.s.	n.s.	n.s.	n.s.	n.s.	n.s.	n.s.
P55317	FOXA1							1	1	1				n.d.	n.d.	n.d.	n.d.	n.d.	Sensitive	n.d.
P55327	TPD52	1	2	2										n.d.	n.d.	n.d.	n.s.	n.d.	n.d.	n.d.
P55769	SNU13	4	4	4	4	4	4	4	3	3	2	2	2	Resistant	n.s.	n.s.	Resistant	Resistant	n.s.	n.s.
P55786	NPEPPS							1	1	2	4	4	4	n.d.	n.d.	n.d.	n.d.	n.d.	Sensitive	Resistant
P55795	HNRNPH2	3	3	4				2	2	2	1	1	1	n.s.	n.s.	n.s.	n.s.	n.d.	n.s.	Sensitive
P55854	SUMO3	1	1	1	1	1	1	1	1	1	1	2	1	Sensitive	Sensitive	Sensitive	Sensitive	Sensitive	Sensitive	Sensitive	Sensitive
P55884	EIF3B				4	4	3	2	2	2				n.d.	n.d.	n.d.	n.d.	Resistant	n.s.	n.d.
P55899	FCGRT										3	2	2	n.d.	n.d.	n.d.	n.d.	n.d.	n.d.	n.s.
P56159	GFRA1							1	1	1				n.d.	n.d.	n.d.	n.d.	n.d.	Sensitive	n.d.
P56181	NDUFV3	3	3	3				3	3	3	4	4		n.s.	n.s.	n.d.	n.s.	n.d.	n.s.	Resistant
P56182	RRP1	2	2	2	1		1	2	2	2	1	1	1	n.s.	n.s.	n.s.	n.s.	Sensitive	n.s.	Sensitive
P56192	MARS1	2	1		1	1	1	4	4	3	1	1	2	n.s.	Sensitive	n.s.	n.s.	Sensitive	Resistant	Sensitive
P56211	ARPP19	2	2	2	4	4	4	2	2	3	4	3	2	n.s.	n.s.	n.s.	n.s.	Resistant	n.s.	n.s.
P56270	MAZ	1	1	1	2	2	2	1		1				n.s.	n.d.	n.s.	Sensitive	n.s.	Sensitive	n.d.
P56377	AP1S2	3	3	4	2	1	1	2	2	3				n.s.	n.s.	n.s.	n.s.	Sensitive	n.s.	n.d.
P56378	ATP5MJ	4	4		1	1	1	1	1	1				n.s.	n.s.	n.d.	Resistant	Sensitive	Sensitive	n.d.
P56381	ATP5F1E							1		1	1	1	1	n.d.	n.d.	n.d.	n.d.	n.d.	Sensitive	Sensitive
P56385	ATP5ME	1	1	1				1	1	1				n.d.	n.d.	n.d.	Sensitive	n.d.	Sensitive	n.d.
P56545	CTBP2	2	2	2				4	4	4	4	4	4	n.s.	n.s.	n.s.	n.s.	n.d.	Resistant	Resistant
P56556	NDUFA6	1	1	1	1	1	1	1	1	1	1	1	1	Sensitive	Sensitive	Sensitive	Sensitive	Sensitive	Sensitive	Sensitive	Sensitive
P56589	PEX3							3	3	3				n.d.	n.d.	n.d.	n.d.	n.d.	n.s.	n.d.
P56715	RP1							2	2	2				n.d.	n.d.	n.d.	n.d.	n.d.	n.s.	n.d.
P56730	PRSS12										3	2	2	n.d.	n.d.	n.d.	n.d.	n.d.	n.d.	n.s.
P56749	CLDN12							1	1	1				n.d.	n.d.	n.d.	n.d.	n.d.	Sensitive	n.d.
P56937	HSD17B7							2	1	2				n.d.	n.d.	n.d.	n.d.	n.d.	n.s.	n.d.
P56945	BCAR1	4	4	4										n.d.	n.d.	n.d.	Resistant	n.d.	n.d.	n.d.
P56962	STX17				4	3	4	1	1	1				n.d.	n.d.	n.d.	n.d.	Resistant	Sensitive	n.d.
P57057	SLC37A1							1	1	1				n.d.	n.d.	n.d.	n.d.	n.d.	Sensitive	n.d.
P57071	PRDM15							2	1	2				n.d.	n.d.	n.d.	n.d.	n.d.	n.s.	n.d.
P57076	CFAP298						2							n.d.	n.d.	n.d.	n.d.	n.s.	n.d.	n.d.
P57081	WDR4										3	3	3	n.d.	n.d.	n.d.	n.d.	n.d.	n.d.	n.s.
P57088	TMEM33	1	1	2	3	2	2				1	1	1	n.s.	n.s.	n.s.	Sensitive	n.s.	n.d.	Sensitive
P57103	SLC8A3							3	3	3	2	2	3	n.d.	n.d.	n.d.	n.d.	n.d.	n.s.	n.s.
P57678	GEMIN4				3	4	3	4	4	4				n.d.	n.d.	n.d.	n.d.	n.s.	Resistant	n.d.
P57721	PCBP3	4	4	4	4	4	4	2	1	2	4	4	4	Resistant	Resistant	Resistant	Resistant	Resistant	n.s.	Resistant	Resistant
P57723	PCBP4	1	1		2	2	2	2	1	2	2	2	2	n.s.	n.s.	n.s.	Sensitive	n.s.	n.s.	n.s.
P57772	EEFSEC				4	4	4	4	4	4	2	2	2	n.s.	n.s.	n.s.	n.d.	Resistant	Resistant	n.s.
P57775	FBXW4				3	3	3							n.d.	n.d.	n.d.	n.d.	n.s.	n.d.	n.d.
P58004	SESN2										1	1	1	n.d.	n.d.	n.d.	n.d.	n.d.	n.d.	Sensitive
P58107	EPPK1							3	3	3				n.d.	n.d.	n.d.	n.d.	n.d.	n.s.	n.d.
P58317	ZNF121							1	1	1				n.d.	n.d.	n.d.	n.d.	n.d.	Sensitive	n.d.
P58546	MTPN	4	4	3							4	4	4	n.d.	n.d.	n.d.	Resistant	n.d.	n.d.	Resistant
P59768	GNG2	4	4	4	4	4	4							n.d.	n.d.	n.d.	Resistant	Resistant	n.d.	n.d.
P59998	ARPC4			1	2	2	2	1	1	1	1	1	1	n.s.	n.s.	Sensitive	n.s.	n.s.	Sensitive	Sensitive
P60002	ELOF1	4	4	4	2	2	2	3	3	3				n.s.	n.s.	n.s.	Resistant	n.s.	n.s.	n.d.
P60033	CD81	1	1	1	2	2	2				1	1	1	n.s.	n.s.	n.s.	Sensitive	n.s.	n.d.	Sensitive
P60059	SEC61G	2	2	2	2	3	3	1	1	1	1	1	1	n.s.	n.s.	n.s.	n.s.	n.s.	Sensitive	Sensitive
P60174	TPI1	4	3	4	1	1	1		2		1	1	1	n.s.	n.s.	n.s.	Resistant	Sensitive	n.s.	Sensitive
P60228	EIF3E	3	3	3	1	1	1	1	1	1	1	1	1	Sensitive	Sensitive	Sensitive	n.s.	Sensitive	Sensitive	Sensitive	Sensitive
P60468	SEC61B	3	2	4				2		2				n.d.	n.d.	n.d.	n.s.	n.d.	n.s.	n.d.
P60520	GABARAPL2	1	1	1	1	1	1	4	4	4	1	1	1	Sensitive	Sensitive	Sensitive	Sensitive	Sensitive	Resistant	Sensitive	Sensitive
P60660	MYL6	2	3	3				1	1	1	1	1	1	n.s.	n.s.	n.s.	n.s.	n.d.	Sensitive	Sensitive
P60763	RAC3	1	1	1	3	2	2	1	1	1	1	1	1	Sensitive	Sensitive	Sensitive	Sensitive	n.s.	Sensitive	Sensitive	Sensitive
P60842	EIF4A1	1		1	1	1	1	1	1	1	2	2	2	Sensitive	n.s.	Sensitive	Sensitive	Sensitive	Sensitive	n.s.	Sensitive
P60866	RPS20	1	1	1	1	1	1	1		1	1	1	1	Sensitive	Sensitive	Sensitive	Sensitive	Sensitive	Sensitive	Sensitive	Sensitive
P60891	PRPS1	4	4	3	3		2	2	2	2				n.s.	n.d.	n.s.	Resistant	n.s.	n.s.	n.d.
P60900	PSMA6	1			1	1	1	1		2	1	2	1	Sensitive	n.d.	n.s.	n.s.	Sensitive	n.s.	Sensitive
P60903	S100A10	1	1		1	1	1	2	2	2	3	3	4	n.s.	n.s.	n.s.	Sensitive	Sensitive	n.s.	n.s.
P60953	CDC42	3	3	3	3	3	3	4	4	4	4	3	3	n.s.	n.s.	n.s.	n.s.	n.s.	Resistant	n.s.
P60981	DSTN	3	4	3	3	3	3	1	1	2	4	4	4	n.s.	n.s.	n.s.	n.s.	n.s.	Sensitive	Resistant
P60983	GMFB							3	3	3	4	4	4	n.d.	n.d.	n.d.	n.d.	n.d.	n.s.	Resistant
P61006	RAB8A	4	4	4	4	4	4	2	2	2	4	3	3	Resistant	n.s.	n.s.	Resistant	Resistant	n.s.	n.s.
P61009	SPCS3	3		4	3	3	3	3	2	3	2	2	2	n.s.	n.s.	n.s.	n.s.	n.s.	n.s.	n.s.
P61011	SRP54	1	1	1	4	4	4	3	3	3	3	2	3	n.s.	n.s.	n.s.	Sensitive	Resistant	n.s.	n.s.
P61019	RAB2A	4	4	4	3	2	2	3	4	4	3	4		n.s.	Resistant	n.s.	Resistant	n.s.	Resistant	n.s.
P61020	RAB5B	4	4	4	3	3	4	3	4	4	4	4	4	n.s.	Resistant	Resistant	Resistant	n.s.	Resistant	Resistant	Resistant
P61024	CKS1B	1	1	1	1		1	1		1	1	1	1	Sensitive	n.d.	Sensitive	Sensitive	Sensitive	Sensitive	Sensitive	Sensitive
P61026	RAB10	1	1	1	1	1	2	1		1	2	2	2	Sensitive	n.s.	n.s.	Sensitive	Sensitive	Sensitive	n.s.	Sensitive
P61073	CXCR4				2	3	2				3	2	3	n.d.	n.d.	n.d.	n.d.	n.s.	n.d.	n.s.
P61077	UBE2D3							1						n.d.	n.d.	n.d.	n.d.	n.d.	n.s.	n.d.
P61081	UBE2M	2	2	2	2	3	2	2	2	3	4	4	4	n.s.	n.s.	n.s.	n.s.	n.s.	n.s.	Resistant
P61086	UBE2K	4	4	4							4	4	4	n.d.	n.d.	n.d.	Resistant	n.d.	n.d.	Resistant
P61088	UBE2N										4	4		n.d.	n.d.	n.d.	n.d.	n.d.	n.d.	Resistant
P61106	RAB14	4	4	4	3	3	3	3	3	3	3	3	3	n.s.	n.s.	n.s.	Resistant	n.s.	n.s.	n.s.
P61158	ACTR3	2	1	2	2	3	2	2	1	2	2	2	2	n.s.	n.s.	n.s.	n.s.	n.s.	n.s.	n.s.
P61160	ACTR2	1	1	1	1	1	1	2	2	2	2	2	2	n.s.	n.s.	n.s.	Sensitive	Sensitive	n.s.	n.s.
P61163	ACTR1A				1	1	1	2	2	3	4			n.s.	n.d.	n.d.	n.d.	Sensitive	n.s.	n.s.
P61165	TMEM258	2	2	2	1	1	1	1		1				n.s.	n.d.	n.s.	n.s.	Sensitive	Sensitive	n.d.
P61201	COPS2	3	4	3	3	3	3	2	4	2	4	4	4	n.s.	Resistant	n.s.	n.s.	n.s.	n.s.	Resistant
P61221	ABCE1	2	2	2	2	2	2	2	2	2	1	1	1	n.s.	n.s.	n.s.	n.s.	n.s.	n.s.	Sensitive
P61224	RAP1B	1	2	2	4	3	4	2	2	2	2	2	3	n.s.	n.s.	n.s.	n.s.	Resistant	n.s.	n.s.
P61225	RAP2B				3	4	2	4	3	4	3	4	4	n.s.	n.s.	n.s.	n.d.	n.s.	Resistant	Resistant
P61244	MAX	2	4	2	4	4	4	4	3	3	3	3	2	n.s.	n.s.	n.s.	n.s.	Resistant	n.s.	n.s.
P61247	RPS3A	1	1	1	1	1	1	1		1	1	1	1	Sensitive	Sensitive	Sensitive	Sensitive	Sensitive	Sensitive	Sensitive	Sensitive
P61254	RPL26	1	1	1	1	1	1	1		1	1	1	1	Sensitive	Sensitive	Sensitive	Sensitive	Sensitive	Sensitive	Sensitive	Sensitive
P61289	PSME3	1	1	1	4	3	4	2	2	2	1	1	1	n.s.	n.s.	n.s.	Sensitive	Resistant	n.s.	Sensitive
P61313	RPL15	3	3	2	2	2	1	3	1	1	1	2	1	n.s.	n.s.	Sensitive	n.s.	n.s.	Sensitive	Sensitive
P61353	RPL27	1	1	1	1	1	1	1		1	1	2	1	Sensitive	n.s.	Sensitive	Sensitive	Sensitive	Sensitive	Sensitive	Sensitive
P61421	ATP6V0D1							4	4	4				n.d.	n.d.	n.d.	n.d.	n.d.	Resistant	n.d.
P61513	RPL37A	1	1	1	2	2	2	1		1	1	1		Sensitive	n.s.	n.s.	Sensitive	n.s.	Sensitive	Sensitive	Sensitive
P61586	RHOA	3	3	3	2	2	2		2	2	2	2	2	n.s.	n.s.	n.s.	n.s.	n.s.	n.s.	n.s.
P61587	RND3								2					n.d.	n.d.	n.d.	n.d.	n.d.	n.s.	n.d.
P61604	HSPE1	3	3	2	3	4	4	3	2	2	4	4	4	n.s.	n.s.	n.s.	n.s.	Resistant	n.s.	Resistant
P61626	LYZ										1	1	1	n.d.	n.d.	n.d.	n.d.	n.d.	n.d.	Sensitive
P61758	VBP1	2	2	2	3	3	3				2	3	3	n.s.	n.s.	n.s.	n.s.	n.s.	n.d.	n.s.
P61764	STXBP1							4	3	4	1	1	1	n.d.	n.d.	n.d.	n.d.	n.d.	Resistant	Sensitive
P61769	B2M	3	3	3	2	2	2				1	1	1	n.s.	n.s.	n.s.	n.s.	n.s.	n.d.	Sensitive
P61812	TGFB2	2	3	2							4	3	3	n.d.	n.d.	n.d.	n.s.	n.d.	n.d.	n.s.
P61916	NPC2	4	4	4							3	3	4	n.d.	n.d.	n.d.	Resistant	n.d.	n.d.	n.s.
P61923	COPZ1				2	3	2							n.d.	n.d.	n.d.	n.d.	n.s.	n.d.	n.d.
P61927	RPL37	2	2	1	1	1	1	3	1	1	2	2		n.s.	n.s.	Sensitive	n.s.	Sensitive	Sensitive	n.s.
P61956	SUMO2	1	2	1	3	4	3	1		1	2	3	2	n.s.	n.s.	n.s.	Sensitive	n.s.	Sensitive	n.s.
P61960	UFM1		4	4							3	4	4	n.d.	n.d.	n.d.	Resistant	n.d.	n.d.	Resistant
P61962	DCAF7										2	2	2	n.d.	n.d.	n.d.	n.d.	n.d.	n.d.	n.s.
P61966	AP1S1	1	1	1	1	1	1	1	1	1				Sensitive	Sensitive	Sensitive	Sensitive	Sensitive	Sensitive	n.d.	Sensitive
P61970	NUTF2	3	3	3	4	3	4	1	1	1	4	4	3	n.s.	n.s.	n.s.	n.s.	Resistant	Sensitive	Resistant
P61978	HNRNPK	2	2	2	3	3	3	4	4	4	2	2	2	n.s.	n.s.	n.s.	n.s.	n.s.	Resistant	n.s.
P61981	YWHAG	4	4	4	4	3	4	3	2	3	4	4	4	Resistant	n.s.	Resistant	Resistant	Resistant	n.s.	Resistant	Resistant
P62070	RRAS2	4	4	3	3	3	3							n.d.	n.d.	n.d.	Resistant	n.s.	n.d.	n.d.
P62072	TIMM10	3	3		2	2	2	1	1	1	2	2	2	n.s.	n.s.	n.s.	n.s.	n.s.	Sensitive	n.s.
P62081	RPS7	1	1	1	1	1	1	1		1	1	1	1	Sensitive	Sensitive	Sensitive	Sensitive	Sensitive	Sensitive	Sensitive	Sensitive
P62136	PPP1CA	1		1				1	1	1				n.d.	n.d.	n.d.	Sensitive	n.d.	Sensitive	n.d.
P62140	PPP1CB								2	2	2	2		n.d.	n.d.	n.d.	n.d.	n.d.	n.s.	n.s.
P62191	PSMC1	4	4	4	3	3	3	2	2	2	3	3	3	n.s.	n.s.	n.s.	Resistant	n.s.	n.s.	n.s.
P62195	PSMC5	1	2	2	2	2	2	2	2	2	4	3	4	n.s.	n.s.	n.s.	n.s.	n.s.	n.s.	Resistant
P62241	RPS8	3	1	1	1	1	1	1		1	2	1	1	n.s.	Sensitive	Sensitive	Sensitive	Sensitive	Sensitive	Sensitive	Sensitive
P62244	RPS15A	2	1	1	1	1	1	1		1	1	1		Sensitive	Sensitive	Sensitive	Sensitive	Sensitive	Sensitive	Sensitive	Sensitive
P62249	RPS16	2	1	1	1	1	1	1	1	1	1	1	1	Sensitive	Sensitive	Sensitive	Sensitive	Sensitive	Sensitive	Sensitive	Sensitive
P62258	YWHAE	2	2	2	3	3	3	3	3	3	4	4	3	n.s.	n.s.	n.s.	n.s.	n.s.	n.s.	Resistant
P62263	RPS14	1	1	1	1	1	1	1	1	1	1	1	1	Sensitive	Sensitive	Sensitive	Sensitive	Sensitive	Sensitive	Sensitive	Sensitive
P62266	RPS23	3	2	1	1	1	1	1	1	1	2	1	1	n.s.	Sensitive	Sensitive	n.s.	Sensitive	Sensitive	Sensitive	Sensitive
P62269	RPS18	1	1		1	1	1	1		1	1	1	1	Sensitive	Sensitive	Sensitive	Sensitive	Sensitive	Sensitive	Sensitive	Sensitive
P62273	RPS29	1	1	1				1	1	1	1	1	1	Sensitive	Sensitive	Sensitive	Sensitive	n.d.	Sensitive	Sensitive	Sensitive
P62277	RPS13	1	1	1	1	1	1	1	1	1	1	1	1	Sensitive	Sensitive	Sensitive	Sensitive	Sensitive	Sensitive	Sensitive	Sensitive
P62280	RPS11	2	1	1	1	1	1	1		1	1	1	1	Sensitive	Sensitive	Sensitive	Sensitive	Sensitive	Sensitive	Sensitive	Sensitive
P62304	SNRPE							1		1				n.d.	n.d.	n.d.	n.d.	n.d.	Sensitive	n.d.
P62312	LSM6				4	3	3	3	2	3	4	4		n.s.	n.s.	n.d.	n.d.	n.s.	n.s.	Resistant
P62314	SNRPD1	2	2	2	2	2	2	1	1	2	1	1	1	n.s.	n.s.	n.s.	n.s.	n.s.	Sensitive	Sensitive
P62316	SNRPD2	1	1	1	1	1	1	1	1	2	1	1	1	Sensitive	Sensitive	Sensitive	Sensitive	Sensitive	Sensitive	Sensitive	Sensitive
P62318	SNRPD3		1	1	1		1	1	1	1	1	1	1	Sensitive	Sensitive	Sensitive	Sensitive	Sensitive	Sensitive	Sensitive	Sensitive
P62328	TMSB4X	2	2		1	2	1	1	1	1	2	2	2	n.s.	n.s.	n.s.	n.s.	Sensitive	Sensitive	n.s.
P62330	ARF6	4	4	4	3	4	3	3	2	2	3	3	3	n.s.	n.s.	n.s.	Resistant	n.s.	n.s.	n.s.
P62333	PSMC6	4	4	4	2	2	2	2	2	2	3	2	2	n.s.	n.s.	n.s.	Resistant	n.s.	n.s.	n.s.
P62341	SELENOT				4	4	4		2	2				n.d.	n.d.	n.d.	n.d.	Resistant	n.s.	n.d.
P62380	TBPL1				2	1	1	1		1				n.d.	n.d.	n.d.	n.d.	Sensitive	Sensitive	n.d.
P62424	RPL7A	2	1	1	1	1	1	1		1	1	1	1	Sensitive	Sensitive	Sensitive	Sensitive	Sensitive	Sensitive	Sensitive	Sensitive
P62487	POLR2G	3	3	3	1	1	1	1	1	1				n.s.	n.s.	n.s.	n.s.	Sensitive	Sensitive	n.d.
P62495	ETF1	3		3	2	2	2	2	3	2	2	2	2	n.s.	n.s.	n.s.	n.s.	n.s.	n.s.	n.s.
P62633	CNBP	3	3	3	4	4	4	2	3	2	4	4	3	n.s.	n.s.	n.s.	n.s.	Resistant	n.s.	Resistant
P62701	RPS4X	1	1	1	1	1	1	1		1	1	1	1	Sensitive	Sensitive	Sensitive	Sensitive	Sensitive	Sensitive	Sensitive	Sensitive
P62736	ACTA2	1	1		2	2	2	2	2	2	1	1	1	n.s.	n.s.	n.s.	Sensitive	n.s.	n.s.	Sensitive
P62745	RHOB				2	2	1	1		1	1	1		n.s.	n.d.	n.d.	n.d.	n.s.	Sensitive	Sensitive
P62750	RPL23A	1	1	1	1	1	1	1		1	1	1	1	Sensitive	Sensitive	Sensitive	Sensitive	Sensitive	Sensitive	Sensitive	Sensitive
P62753	RPS6	4	2	2	1	1	1	1		1	1	1	1	Sensitive	n.s.	Sensitive	n.s.	Sensitive	Sensitive	Sensitive	Sensitive
P62805	H4C1	1	1	1	1	1	1	1		1	1	1	1	Sensitive	Sensitive	Sensitive	Sensitive	Sensitive	Sensitive	Sensitive	Sensitive
P62820	RAB1A	2	2	3	3	3	3	2	2	2	2	2	3	n.s.	n.s.	n.s.	n.s.	n.s.	n.s.	n.s.
P62826	RAN	1	1	1	1	1	1	1	1	1	2	2	2	Sensitive	Sensitive	Sensitive	Sensitive	Sensitive	Sensitive	n.s.	Sensitive
P62829	RPL23				1	1	1	1		1	1	1	1	Sensitive	n.d.	Sensitive	n.d.	Sensitive	Sensitive	Sensitive	Sensitive
P62834	RAP1A	4		4	3	3	3	2	1	2	4	4	4	n.s.	n.s.	n.s.	Resistant	n.s.	n.s.	Resistant
P62837	UBE2D2	3	4	3										n.d.	n.d.	n.d.	n.s.	n.d.	n.d.	n.d.
P62841	RPS15	2	1	1	1	1	1	1			1	1	1	Sensitive	Sensitive	Sensitive	Sensitive	Sensitive	n.s.	Sensitive	Sensitive
P62847	RPS24	2	1	1	1	1	1	1		1	1	1	1	Sensitive	Sensitive	Sensitive	Sensitive	Sensitive	Sensitive	Sensitive	Sensitive
P62851	RPS25	1	1	1	1	1	1	1		1	1	1	1	Sensitive	Sensitive	Sensitive	Sensitive	Sensitive	Sensitive	Sensitive	Sensitive
P62854	RPS26	3	3	3	2	2	2	1	1	1	4	4	4	n.s.	n.s.	n.s.	n.s.	n.s.	Sensitive	Resistant
P62861	FAU	1	1		1		1	1		1	3	2	2	Sensitive	n.d.	n.s.	Sensitive	Sensitive	Sensitive	n.s.	Sensitive
P62875	POLR2L	1	1	1	3	4	2	1		1	1	1	1	Sensitive	n.s.	Sensitive	Sensitive	n.s.	Sensitive	Sensitive	Sensitive
P62888	RPL30	1	1	1	1	1	1	1		1	1	1	1	Sensitive	Sensitive	Sensitive	Sensitive	Sensitive	Sensitive	Sensitive	Sensitive
P62899	RPL31	1	1	1	1	1	1	1		1	1	1	1	Sensitive	Sensitive	Sensitive	Sensitive	Sensitive	Sensitive	Sensitive	Sensitive
P62906	RPL10A	1	1	1	1	1	1	1	1	1	1	1	1	Sensitive	Sensitive	Sensitive	Sensitive	Sensitive	Sensitive	Sensitive	Sensitive
P62910	RPL32	2	1	2	1	1	1	2	1	1	2	2	1	n.s.	Sensitive	Sensitive	n.s.	Sensitive	Sensitive	n.s.
P62913	RPL11	1		1	1	1	1	1	1	1	1	1	1	Sensitive	Sensitive	Sensitive	Sensitive	Sensitive	Sensitive	Sensitive	Sensitive
P62917	RPL8	2	1	1	1	1	1	1		1	1			Sensitive	n.d.	Sensitive	Sensitive	Sensitive	Sensitive	n.s.	Sensitive
P62937	PPIA	2	2	2	2	1	2	1	1	2	1	1	1	n.s.	Sensitive	n.s.	n.s.	n.s.	Sensitive	Sensitive
P62942	FKBP1A	3	4	4							1		2	n.d.	n.d.	n.d.	Resistant	n.d.	n.d.	n.s.
P62979	RPS27A	3	1		1	1		1		1	2	2	1	n.s.	n.s.	n.d.	n.s.	Sensitive	Sensitive	n.s.
P62987	UBA52							1	1	1	2	1		n.d.	n.d.	n.d.	n.d.	n.d.	Sensitive	n.s.
P62993	GRB2	2	2	3	2	2	2	3	3		1	1	1	n.s.	n.s.	n.s.	n.s.	n.s.	n.s.	Sensitive
P63000	RAC1	3	2	3	4	4	4	1	1	1	2	2	2	n.s.	n.s.	n.s.	n.s.	Resistant	Sensitive	n.s.
P63010	AP2B1	2	2	3	4	4	3	3	2	3	2	2	2	n.s.	n.s.	n.s.	n.s.	Resistant	n.s.	n.s.
P63027	VAMP2	2	3	2	1	2	2	1	1	1	1	1	1	Sensitive	n.s.	n.s.	n.s.	n.s.	Sensitive	Sensitive
P63092	GNAS							2	2	2				n.d.	n.d.	n.d.	n.d.	n.d.	n.s.	n.d.
P63098	PPP3R1	3	3	3				4	4	4				n.d.	n.d.	n.d.	n.s.	n.d.	Resistant	n.d.
P63104	YWHAZ	4	4	3	2	2	2	2	1	2	2	3	3	n.s.	n.s.	n.s.	Resistant	n.s.	n.s.	n.s.
P63165	SUMO1	2	2	2	2	2	2	1	1	1	2	2	2	n.s.	n.s.	n.s.	n.s.	n.s.	Sensitive	n.s.
P63167	DYNLL1	2	3	2				1	1	1				n.d.	n.d.	n.d.	n.s.	n.d.	Sensitive	n.d.
P63172	DYNLT1										4	4	4	n.d.	n.d.	n.d.	n.d.	n.d.	n.d.	Resistant
P63173	RPL38				3	3	2							n.d.	n.d.	n.d.	n.d.	n.s.	n.d.	n.d.
P63208	SKP1	2	2	2	3	3	4				4	3	4	n.s.	n.s.	n.s.	n.s.	n.s.	n.d.	Resistant
P63218	GNG5	4	4	4	3	4	3	2	2	2	3	3	3	n.s.	n.s.	n.s.	Resistant	n.s.	n.s.	n.s.
P63220	RPS21	3	2	3	2	2	2	1	1	1	2	1	2	n.s.	n.s.	n.s.	n.s.	n.s.	Sensitive	n.s.
P63241	EIF5A	2	2	2	4	4	3		4	4	3	4	3	n.s.	Resistant	n.s.	n.s.	Resistant	Resistant	n.s.
P63244	RACK1	1	1	1	1	1	1	1	1	1	1	1	1	Sensitive	Sensitive	Sensitive	Sensitive	Sensitive	Sensitive	Sensitive	Sensitive
P63261	ACTG1	1	1	1	3	3	3	1	1	1	1	1	2	Sensitive	Sensitive	n.s.	Sensitive	n.s.	Sensitive	Sensitive	Sensitive
P63279	UBE2I	2	3	3	3	3	3	2	2	2	3	3	3	n.s.	n.s.	n.s.	n.s.	n.s.	n.s.	n.s.
P63313	TMSB10	1	1	1	1	1	1	1	1	1	1	1	1	Sensitive	Sensitive	Sensitive	Sensitive	Sensitive	Sensitive	Sensitive	Sensitive
P67775	PPP2CA	2	2	2							2	2	2	n.d.	n.d.	n.d.	n.s.	n.d.	n.d.	n.s.
P67809	YBX1	1	1		1	1	1	1		1	1	2	1	Sensitive	n.s.	Sensitive	Sensitive	Sensitive	Sensitive	Sensitive	Sensitive
P67812	SEC11A	1	1	1	1	1	1	1	1	1	1	1	1	Sensitive	Sensitive	Sensitive	Sensitive	Sensitive	Sensitive	Sensitive	Sensitive
P67870	CSNK2B	1	1	1	2	2	2	3	3	3	2	2	2	n.s.	n.s.	n.s.	Sensitive	n.s.	n.s.	n.s.
P68036	UBE2L3	4	4	4	3	4	4	4	3	4	3		4	n.s.	n.s.	Resistant	Resistant	Resistant	Resistant	n.s.	Resistant
P68363	TUBA1B	1		1	1	1	1	1	1	1	2	2	2	Sensitive	n.s.	Sensitive	Sensitive	Sensitive	Sensitive	n.s.	Sensitive
P68366	TUBA4A		2	2							4	3	4	n.d.	n.d.	n.d.	n.s.	n.d.	n.d.	Resistant
P68371	TUBB4B	1	1	1	2	2	2	2	2	2	2	2	2	n.s.	n.s.	n.s.	Sensitive	n.s.	n.s.	n.s.
P68400	CSNK2A1	2	2	2	3	4	3	3	3	3	2	2	3	n.s.	n.s.	n.s.	n.s.	n.s.	n.s.	n.s.
P68402	PAFAH1B2							3	3	3				n.d.	n.d.	n.d.	n.d.	n.d.	n.s.	n.d.
P78310	CXADR	4	4	4										n.d.	n.d.	n.d.	Resistant	n.d.	n.d.	n.d.
P78314	SH3BP2							2	2	2				n.d.	n.d.	n.d.	n.d.	n.d.	n.s.	n.d.
P78316	NOP14	3	3		1	1	1	1	1	1	1	1	1	Sensitive	Sensitive	Sensitive	n.s.	Sensitive	Sensitive	Sensitive	Sensitive
P78318	IGBP1	3		4	3	3	4	3	3	3	4	4	4	n.s.	n.s.	Resistant	n.s.	n.s.	n.s.	Resistant
P78332	RBM6	3	3	3				3	3	3	2	3	3	n.s.	n.s.	n.s.	n.s.	n.d.	n.s.	n.s.
P78344	EIF4G2	1	1	1	4	4	3	2	2	2	2	1	2	n.s.	n.s.	n.s.	Sensitive	Resistant	n.s.	n.s.
P78345	RPP38		4	4				2	2	2	2	2	2	n.d.	n.s.	n.s.	Resistant	n.d.	n.s.	n.s.
P78346	RPP30				2		2	2	3	2				n.d.	n.d.	n.d.	n.d.	n.s.	n.s.	n.d.
P78347	GTF2I	1	1	1	3	3	3	3	2	2	2	2	2	n.s.	n.s.	n.s.	Sensitive	n.s.	n.s.	n.s.
[truncated: 3,620 more rows]

## Sheet: Description
Reference	Uniprot ID
Gene Symbol	Offical gene symbol
Sensitivity_cell line	The protein synthesis inhibition sensitivity annotation based on the rank of synthesis inhibition efficiencies. 1 - top 25%, most sensitive; 2 - 25-50%; 3 - 50-75%; 4 - 75-100%, most resistant
Inhibitor sensitivity	The inhibitor-based protein synthesis inhibition sensitivity annotation. Sensitive - annotated as sensitive in 3 out of 4 cell lines; Resistant - annotated as resistant in 3 out of 4 cell lines; n.s. - not being sensitive/resistant to the inhibition; n.d. - being detected in less than 3 cell lines.
Cell line sensitivity	The cell type-based protein synthesis inhibition sensitivity annotation. Sensitive - annotated as sensitive in 2 out of 3 inhibitor treatments; Resistant - annotated as resistant in 3 out of 4 inhibitor treatments; n.s. - not being sensitive/resistant to the inhibition; n.d. - being detected in less than 2 inhibitor treatments.
General sensitivity	Protein being annotated as generally sensitive or resistant to the synthesis inhibition.
