# Supplementary material for: Global quantification of newly synthesized proteins reveals cell type- and inhibitor-specific effects on protein synthesis inhibition
Source: PNAS Nexus. 2023 May 19;2(6):pgad168. doi: 10.1093/pnasnexus/pgad168 (PMC10235912; doi:10.1093/pnasnexus/pgad168)
Supplement: pgad168_Supplementary_Data [file pgad168_supplementary_data.zip › PNASNEXUS-PNASNEXUS-2023-00216-T-s06.xlsx]

## Sheet: Sensitive
Dataset S5a. Clustering of proteins sensitive to the synthesis inhibition
Category	Term	Count	PValue	Fold Enrichment
GOTERM_MF_DIRECT	structural constituent of ribosome	111	2.86074e-31	2.52227
GOTERM_CC_DIRECT	ribosome	95	1.01323e-23	2.38887
GOTERM_BP_DIRECT	SRP-dependent cotranslational protein targeting to membrane	72	6.8007e-23	2.66173
GOTERM_BP_DIRECT	translation	110	1.52501e-22	2.19951
GOTERM_CC_DIRECT	cytosolic ribosome	63	2.4947e-21	2.73436
GOTERM_BP_DIRECT	cytoplasmic translation	67	9.41062e-21	2.62978
GOTERM_BP_DIRECT	nuclear-transcribed mRNA catabolic process, nonsense-mediated decay	76	1.87624e-17	2.3012
GOTERM_BP_DIRECT	viral transcription	71	6.45344e-16	2.2801
GOTERM_BP_DIRECT	translational initiation	79	1.23082e-15	2.16521
GOTERM_CC_DIRECT	cytosolic large ribosomal subunit	46	1.50602e-14	2.64993
GOTERM_BP_DIRECT	rRNA processing	91	1.5451e-11	1.83111
GOTERM_CC_DIRECT	nucleosome	42	8.86598e-10	2.29435
GOTERM_CC_DIRECT	cytosolic small ribosomal subunit	31	2.16766e-09	2.58474
GOTERM_BP_DIRECT	nucleosome assembly	42	8.44984e-09	2.18902
GOTERM_BP_DIRECT	mitochondrial translational termination	43	3.23866e-08	2.10322
GOTERM_BP_DIRECT	chromatin silencing at rDNA	21	5.06082e-08	2.90283
GOTERM_MF_DIRECT	RNA binding	418	5.26692e-08	1.21884
GOTERM_CC_DIRECT	nucleolus	218	6.79526e-08	1.34118
GOTERM_BP_DIRECT	mitotic chromosome condensation	27	2.16579e-07	2.4526
GOTERM_BP_DIRECT	mitochondrial translational elongation	42	2.37397e-07	2.02318
GOTERM_BP_DIRECT	amyloid fibril formation	31	2.48465e-07	2.29205
GOTERM_BP_DIRECT	CENP-A containing nucleosome assembly	22	2.89162e-07	2.69017
GOTERM_CC_DIRECT	small ribosomal subunit	22	3.09278e-07	2.68095
GOTERM_BP_DIRECT	telomere organization	16	3.1348e-07	3.17929
GOTERM_BP_DIRECT	negative regulation of gene expression, epigenetic	29	5.66463e-07	2.30499
GOTERM_CC_DIRECT	CENP-A containing nucleosome	14	2.94443e-06	3.16839
GOTERM_BP_DIRECT	depurination	17	2.95753e-06	2.84463
GOTERM_BP_DIRECT	telomere capping	17	2.95753e-06	2.84463
GOTERM_CC_DIRECT	nucleus	812	3.09112e-06	1.10655
GOTERM_BP_DIRECT	negative regulation of DNA recombination at telomere	19	4.94569e-06	2.62637
GOTERM_BP_DIRECT	DNA-templated transcription, initiation	19	4.94569e-06	2.62637
GOTERM_BP_DIRECT	negative regulation of megakaryocyte differentiation	15	5.34033e-06	2.98058
GOTERM_BP_DIRECT	ribosomal large subunit biogenesis	20	5.69614e-06	2.54343
GOTERM_MF_DIRECT	RNA polymerase II core promoter proximal region sequence-specific DNA binding	124	6.56114e-06	1.39884
GOTERM_BP_DIRECT	DNA replication-dependent nucleosome assembly	16	8.00818e-06	2.82604
GOTERM_MF_DIRECT	protein heterodimerization activity	62	8.48052e-06	1.63005
GOTERM_BP_DIRECT	positive regulation of histone exchange	17	1.04585e-05	2.7024
GOTERM_BP_DIRECT	DNA replication-independent nucleosome assembly	18	1.24754e-05	2.60124
GOTERM_CC_DIRECT	mitochondrial inner membrane	109	1.36195e-05	1.41539
GOTERM_MF_DIRECT	DNA binding	201	1.70009e-05	1.27376
GOTERM_CC_DIRECT	extracellular region	150	2.46818e-05	1.32384
GOTERM_BP_DIRECT	regulation of androgen receptor signaling pathway	20	3.55504e-05	2.35503
GOTERM_CC_DIRECT	nuclear chromosome	24	6.23532e-05	2.11226
GOTERM_BP_DIRECT	ribosomal small subunit biogenesis	15	6.85594e-05	2.64941
GOTERM_BP_DIRECT	ribosomal large subunit assembly	16	7.64169e-05	2.54343
GOTERM_CC_DIRECT	mitochondrial respiratory chain complex I	21	7.83217e-05	2.21787
GOTERM_BP_DIRECT	mitochondrial electron transport, NADH to ubiquinone	21	0.000147325	2.15371
GOTERM_CC_DIRECT	mitochondrial large ribosomal subunit	24	0.000206601	2.00109
GOTERM_MF_DIRECT	RNA polymerase II transcription factor activity, sequence-specific DNA binding	105	0.000271425	1.34148
GOTERM_CC_DIRECT	polysomal ribosome	20	0.000324596	2.11226
GOTERM_CC_DIRECT	nucleoplasm	668	0.000329791	1.09379
GOTERM_MF_DIRECT	NADH dehydrogenase (ubiquinone) activity	19	0.000337452	2.1587
GOTERM_CC_DIRECT	U1 snRNP	12	0.000396973	2.71576
GOTERM_BP_DIRECT	chromatin silencing	14	0.000440827	2.47278
GOTERM_CC_DIRECT	ribonucleoprotein complex	57	0.000550528	1.48031
GOTERM_BP_DIRECT	regulation of megakaryocyte differentiation	24	0.000555315	1.90757
GOTERM_BP_DIRECT	negative regulation of transcription from RNA polymerase II promoter	138	0.000724901	1.26075
GOTERM_BP_DIRECT	regulation of transcription from RNA polymerase II promoter	170	0.000910829	1.2228
GOTERM_MF_DIRECT	nucleosomal DNA binding	20	0.000974304	1.98827
GOTERM_MF_DIRECT	sequence-specific double-stranded DNA binding	51	0.000983922	1.48847
GOTERM_BP_DIRECT	mitochondrial respiratory chain complex I assembly	23	0.00104079	1.87497
GOTERM_CC_DIRECT	large ribosomal subunit	12	0.00106369	2.53471
GOTERM_BP_DIRECT	regulation of gene silencing by miRNA	28	0.00109763	1.74549
GOTERM_MF_DIRECT	ubiquitin ligase inhibitor activity	8	0.00173924	3.18124
GOTERM_BP_DIRECT	negative regulation of ubiquitin protein ligase activity	8	0.001746	3.17929
GOTERM_MF_DIRECT	rRNA binding	19	0.001887	1.94979
GOTERM_BP_DIRECT	anaphase-promoting complex-dependent catabolic process	33	0.00195878	1.6141
GOTERM_CC_DIRECT	mitochondrial respiratory chain complex IV	9	0.00226863	2.85155
GOTERM_BP_DIRECT	double-strand break repair via nonhomologous end joining	25	0.00265007	1.72787
GOTERM_MF_DIRECT	transcriptional activator activity, RNA polymerase II transcription regulatory region sequence-specific binding	57	0.00305327	1.39485
GOTERM_CC_DIRECT	secretory granule lumen	38	0.00390418	1.50499
GOTERM_CC_DIRECT	chromosome, telomeric region	50	0.00407588	1.41446
GOTERM_CC_DIRECT	ficolin-1-rich granule lumen	42	0.00441117	1.46233
GOTERM_CC_DIRECT	mitochondrial ribosome	13	0.0044344	2.16785
GOTERM_CC_DIRECT	U12-type spliceosomal complex	13	0.0044344	2.16785
GOTERM_CC_DIRECT	mitochondrial small ribosomal subunit	13	0.0044344	2.16785
GOTERM_BP_DIRECT	viral life cycle	33	0.0047942	1.54289
GOTERM_BP_DIRECT	mitochondrial translation	16	0.0049145	1.95649
GOTERM_BP_DIRECT	mitochondrial electron transport, cytochrome c to oxygen	8	0.00571462	2.82604
GOTERM_MF_DIRECT	transcription factor activity, sequence-specific DNA binding	56	0.00633621	1.35992
GOTERM_BP_DIRECT	response to retinoic acid	14	0.00664625	2.02318
GOTERM_BP_DIRECT	circadian rhythm	14	0.00664625	2.02318
GOTERM_BP_DIRECT	positive regulation of apoptotic process	61	0.00786822	1.32833
GOTERM_MF_DIRECT	transcription regulatory region sequence-specific DNA binding	38	0.00957558	1.43913
GOTERM_CC_DIRECT	platelet alpha granule lumen	14	0.0112935	1.92859
GOTERM_BP_DIRECT	chromosome condensation	10	0.0114726	2.27092
GOTERM_BP_DIRECT	ribosomal small subunit assembly	10	0.0114726	2.27092
GOTERM_CC_DIRECT	extracellular space	101	0.0116671	1.2214
GOTERM_CC_DIRECT	telomerase holoenzyme complex	10	0.0117592	2.26314
GOTERM_BP_DIRECT	male gonad development	18	0.0126511	1.73416
GOTERM_BP_DIRECT	proteasomal protein catabolic process	13	0.0128779	1.96813
GOTERM_CC_DIRECT	chromosome	59	0.013099	1.30724
GOTERM_MF_DIRECT	5S rRNA binding	8	0.0138391	2.54499
GOTERM_MF_DIRECT	small ribosomal subunit rRNA binding	7	0.0143523	2.78358
GOTERM_CC_DIRECT	methylosome	7	0.0146632	2.77234
GOTERM_CC_DIRECT	extracellular matrix	12	0.0155583	2.00109
GOTERM_BP_DIRECT	positive regulation of translation	24	0.0161417	1.5572
GOTERM_BP_DIRECT	lung development	14	0.0171123	1.85459
GOTERM_MF_DIRECT	promoter-specific chromatin binding	20	0.0175441	1.6314
GOTERM_MF_DIRECT	DNA replication origin binding	11	0.0176818	2.05845
GOTERM_BP_DIRECT	ATP biosynthetic process	11	0.0177575	2.05719
GOTERM_BP_DIRECT	retinol metabolic process	11	0.0177575	2.05719
GOTERM_BP_DIRECT	response to glucose	16	0.0179442	1.75409
GOTERM_BP_DIRECT	immune response	25	0.0179534	1.5285
GOTERM_CC_DIRECT	chromosome, centromeric region	20	0.0183396	1.62482
GOTERM_MF_DIRECT	transcriptional repressor activity, RNA polymerase II transcription regulatory region sequence-specific binding	39	0.0190279	1.37854
GOTERM_BP_DIRECT	double-strand break repair	29	0.0198275	1.46348
GOTERM_BP_DIRECT	maturation of SSU-rRNA from tricistronic rRNA transcript (SSU-rRNA, 5.8S rRNA, LSU-rRNA)	13	0.0203559	1.87867
GOTERM_MF_DIRECT	extracellular matrix structural constituent	10	0.0206879	2.12082
GOTERM_BP_DIRECT	cholesterol biosynthetic process	15	0.0214109	1.76627
GOTERM_BP_DIRECT	regulation of mitotic cell cycle phase transition	28	0.0232429	1.45935
GOTERM_BP_DIRECT	pre-replicative complex assembly	25	0.0232618	1.49967
GOTERM_BP_DIRECT	maturation of LSU-rRNA from tricistronic rRNA transcript (SSU-rRNA, 5.8S rRNA, LSU-rRNA)	9	0.0241748	2.20105
GOTERM_BP_DIRECT	positive regulation of intrinsic apoptotic signaling pathway	9	0.0241748	2.20105
GOTERM_BP_DIRECT	positive regulation of reactive oxygen species metabolic process	9	0.0241748	2.20105
GOTERM_BP_DIRECT	liver regeneration	12	0.0242356	1.90757
GOTERM_CC_DIRECT	chromatin	109	0.0242421	1.18272
GOTERM_BP_DIRECT	positive regulation of gene expression	63	0.0243304	1.25972
GOTERM_CC_DIRECT	condensed chromosome	12	0.0248779	1.90103
GOTERM_BP_DIRECT	regulation of transcription, DNA-templated	108	0.0266365	1.17994
GOTERM_BP_DIRECT	cellular response to fatty acid	8	0.0279106	2.31221
GOTERM_MF_DIRECT	sequence-specific DNA binding	40	0.0287176	1.33947
GOTERM_BP_DIRECT	alternative mRNA splicing, via spliceosome	11	0.0288805	1.9429
GOTERM_MF_DIRECT	double-stranded DNA binding	32	0.0295291	1.39451
GOTERM_BP_DIRECT	transcription-coupled nucleotide-excision repair	22	0.0295988	1.52053
GOTERM_CC_DIRECT	microvillus	15	0.0316189	1.69735
GOTERM_BP_DIRECT	retinal metabolic process	7	0.0317618	2.47278
GOTERM_BP_DIRECT	MyD88-dependent toll-like receptor signaling pathway	7	0.0317618	2.47278
GOTERM_BP_DIRECT	positive regulation of RNA splicing	7	0.0317618	2.47278
GOTERM_MF_DIRECT	protein domain specific binding	59	0.0337014	1.25129
GOTERM_MF_DIRECT	threonine-type endopeptidase activity	6	0.0350531	2.72677
GOTERM_BP_DIRECT	histone H2A-K119 monoubiquitination	6	0.0351427	2.72511
GOTERM_BP_DIRECT	killing of cells of other organism	6	0.0351427	2.72511
GOTERM_MF_DIRECT	enzyme binding	74	0.0358375	1.21346
GOTERM_MF_DIRECT	large ribosomal subunit rRNA binding	5	0.0363962	3.18124
GOTERM_BP_DIRECT	regulation of epithelial cell proliferation	5	0.0364757	3.17929
GOTERM_BP_DIRECT	response to vitamin E	5	0.0364757	3.17929
GOTERM_BP_DIRECT	glial cell proliferation	5	0.0364757	3.17929
GOTERM_BP_DIRECT	glycolytic process	12	0.036729	1.81674
GOTERM_BP_DIRECT	positive regulation of cysteine-type endopeptidase activity involved in apoptotic process	12	0.036729	1.81674
GOTERM_BP_DIRECT	DNA damage response, detection of DNA damage	14	0.0367724	1.71193
GOTERM_BP_DIRECT	RNA metabolic process	17	0.0403231	1.58964
GOTERM_BP_DIRECT	nucleosome disassembly	9	0.0411111	2.04383
GOTERM_CC_DIRECT	proteasome core complex	9	0.0419432	2.03682
GOTERM_CC_DIRECT	blood microparticle	15	0.0438225	1.63882
GOTERM_BP_DIRECT	receptor internalization	13	0.044137	1.72212
GOTERM_BP_DIRECT	response to glucocorticoid	11	0.0441514	1.84064
GOTERM_BP_DIRECT	regulation of circadian rhythm	16	0.0480846	1.58964
GOTERM_BP_DIRECT	steroid metabolic process	8	0.0490843	2.11953
GOTERM_BP_DIRECT	antimicrobial humoral immune response mediated by antimicrobial peptide	8	0.0490843	2.11953
GOTERM_BP_DIRECT	positive regulation of epithelial cell proliferation	8	0.0490843	2.11953

## Sheet: Conflict
Dataset S5b. Clustering of proteins that have conflict sensitivity annotations in different experiments
Category	Term	Count	PValue	Fold Enrichment
GOTERM_MF_DIRECT	RNA binding	176	0.000238293	1.26167
GOTERM_CC_DIRECT	extracellular exosome	165	0.000369132	1.26498
GOTERM_BP_DIRECT	mRNA splicing, via spliceosome	43	0.000503407	1.69632
GOTERM_BP_DIRECT	response to carbohydrate	6	0.00128921	5.9174
GOTERM_BP_DIRECT	cellular response to organic cyclic compound	11	0.00152024	3.09959
GOTERM_CC_DIRECT	MLL1 complex	9	0.00299546	3.35137
GOTERM_BP_DIRECT	RNA splicing	29	0.00502548	1.69486
GOTERM_BP_DIRECT	RNA export from nucleus	13	0.00687806	2.3311
GOTERM_BP_DIRECT	regulation of rhodopsin mediated signaling pathway	4	0.00731347	7.88987
GOTERM_BP_DIRECT	regulation of cell junction assembly	4	0.00731347	7.88987
GOTERM_BP_DIRECT	cardiac muscle hypertrophy	4	0.00731347	7.88987
GOTERM_BP_DIRECT	tRNA aminoacylation for protein translation	11	0.00750041	2.5526
GOTERM_BP_DIRECT	protein localization to plasma membrane	16	0.00759881	2.06947
GOTERM_BP_DIRECT	cell redox homeostasis	9	0.0094811	2.84035
GOTERM_BP_DIRECT	positive regulation of rRNA processing	5	0.0116901	4.93117
GOTERM_CC_DIRECT	nucleoplasm	275	0.0130878	1.11135
GOTERM_MF_DIRECT	tRNA binding	13	0.0151194	2.11816
GOTERM_BP_DIRECT	transcription, DNA-templated	12	0.0155503	2.20182
GOTERM_BP_DIRECT	regulation of cell death	4	0.0165667	6.31189
GOTERM_MF_DIRECT	cytochrome-b5 reductase activity, acting on NAD(P)H	4	0.0169807	6.25673
GOTERM_BP_DIRECT	chromatin remodeling	18	0.0181322	1.79769
GOTERM_BP_DIRECT	regulation of RNA splicing	10	0.0221481	2.32055
GOTERM_BP_DIRECT	mRNA processing	27	0.0227058	1.54367
GOTERM_MF_DIRECT	mRNA 3'-UTR binding	13	0.0241125	1.99357
GOTERM_CC_DIRECT	nuclear speck	44	0.0247333	1.37081
GOTERM_MF_DIRECT	SNARE binding	8	0.0262501	2.60697
GOTERM_CC_DIRECT	integral component of Golgi membrane	8	0.0262725	2.60662
GOTERM_CC_DIRECT	spliceosomal complex	19	0.027187	1.68838
GOTERM_MF_DIRECT	calcium ion binding	27	0.0273108	1.51917
GOTERM_CC_DIRECT	aminoacyl-tRNA synthetase multienzyme complex	5	0.0293675	3.90993
GOTERM_BP_DIRECT	tRNA transcription from RNA polymerase III promoter	4	0.0300437	5.25991
GOTERM_BP_DIRECT	box C/D snoRNP assembly	4	0.0300437	5.25991
GOTERM_BP_DIRECT	adherens junction assembly	4	0.0300437	5.25991
GOTERM_MF_DIRECT	ADP binding	9	0.0304359	2.34628
GOTERM_MF_DIRECT	amino acid binding	4	0.0307666	5.21394
GOTERM_BP_DIRECT	positive regulation of histone H3-K4 methylation	6	0.0323938	3.15595
GOTERM_BP_DIRECT	tRNA processing	7	0.0326316	2.76145
GOTERM_MF_DIRECT	TBP-class protein binding	6	0.0335218	3.12837
GOTERM_BP_DIRECT	negative regulation of protein kinase activity	9	0.034937	2.29061
GOTERM_BP_DIRECT	ephrin receptor signaling pathway	11	0.0385469	2.01834
GOTERM_BP_DIRECT	regulation of insulin secretion	6	0.0423565	2.9587
GOTERM_BP_DIRECT	ER to Golgi vesicle-mediated transport	22	0.0433079	1.53608
GOTERM_MF_DIRECT	electron carrier activity	10	0.0457232	2.05814
GOTERM_MF_DIRECT	cadherin binding	40	0.0457347	1.33691
GOTERM_BP_DIRECT	stem cell population maintenance	8	0.0461385	2.33774
GOTERM_MF_DIRECT	actin filament binding	22	0.0469781	1.52266
GOTERM_BP_DIRECT	response to alkaloid	4	0.0477092	4.5085
GOTERM_BP_DIRECT	SNARE complex assembly	4	0.0477092	4.5085
GOTERM_BP_DIRECT	monocyte differentiation	4	0.0477092	4.5085
GOTERM_CC_DIRECT	myosin complex	8	0.0481134	2.317
GOTERM_BP_DIRECT	retrograde vesicle-mediated transport, Golgi to ER	14	0.0488727	1.7533

## Sheet: Resistant
Dataset S5c. Clustering of proteins resistant to the synthesis inhibition
Category	Term	Count	PValue	Fold Enrichment
GOTERM_BP_DIRECT	protein folding	73	1.24746e-08	1.69817
GOTERM_MF_DIRECT	unfolded protein binding	52	2.15359e-07	1.78421
GOTERM_BP_DIRECT	regulation of cellular response to heat	40	1.52818e-05	1.74871
GOTERM_CC_DIRECT	cytosol	1033	2.10013e-05	1.07817
GOTERM_MF_DIRECT	chaperone binding	41	2.8422e-05	1.70659
GOTERM_BP_DIRECT	chaperone mediated protein folding requiring cofactor	21	4.02217e-05	2.12993
GOTERM_MF_DIRECT	heat shock protein binding	26	0.000240014	1.83377
GOTERM_CC_DIRECT	mitochondrial matrix	109	0.000273365	1.31045
GOTERM_MF_DIRECT	GTPase activity	84	0.000348959	1.35848
GOTERM_MF_DIRECT	GTP binding	100	0.000525552	1.3088
GOTERM_CC_DIRECT	intermediate filament cytoskeleton	21	0.000543346	1.91158
GOTERM_BP_DIRECT	endoplasmic reticulum organization	17	0.000674637	2.05265
GOTERM_CC_DIRECT	endoplasmic reticulum lumen	53	0.0010391	1.43708
GOTERM_BP_DIRECT	intracellular protein transport	88	0.00105008	1.31256
GOTERM_MF_DIRECT	misfolded protein binding	15	0.00252967	2.00453
GOTERM_CC_DIRECT	perinuclear region of cytoplasm	162	0.00254142	1.19336
GOTERM_CC_DIRECT	presynapse	31	0.00345697	1.54926
GOTERM_BP_DIRECT	mitochondrion organization	29	0.00395768	1.56454
GOTERM_BP_DIRECT	IRE1-mediated unfolded protein response	25	0.00416972	1.6254
GOTERM_MF_DIRECT	insulin receptor binding	10	0.00518326	2.30825
GOTERM_MF_DIRECT	GDP binding	30	0.0056708	1.52344
GOTERM_BP_DIRECT	collagen fibril organization	16	0.00591613	1.84409
GOTERM_CC_DIRECT	endomembrane system	35	0.00629552	1.46241
GOTERM_BP_DIRECT	endoplasmic reticulum unfolded protein response	18	0.00650859	1.75544
GOTERM_MF_DIRECT	protein disulfide isomerase activity	11	0.00676529	2.14844
GOTERM_BP_DIRECT	positive regulation of I-kappaB kinase/NF-kappaB signaling	42	0.00685878	1.40127
GOTERM_CC_DIRECT	nuclear pore	30	0.00778245	1.49928
GOTERM_MF_DIRECT	protein disulfide oxidoreductase activity	13	0.00905752	1.94164
GOTERM_MF_DIRECT	cadherin binding	111	0.00911651	1.20443
GOTERM_MF_DIRECT	ubiquitin-protein transferase activity	51	0.0094044	1.33497
GOTERM_CC_DIRECT	endosome	65	0.00977764	1.28427
GOTERM_BP_DIRECT	endocytosis	45	0.0103306	1.35837
GOTERM_MF_DIRECT	protein binding involved in protein folding	19	0.0110166	1.66353
GOTERM_BP_DIRECT	protein folding in endoplasmic reticulum	9	0.0110485	2.28207
GOTERM_CC_DIRECT	nuclear body	74	0.012972	1.24907
GOTERM_MF_DIRECT	ATP binding	318	0.01313	1.10003
GOTERM_MF_DIRECT	identical protein binding	289	0.0149874	1.10345
GOTERM_BP_DIRECT	barbed-end actin filament capping	11	0.0155119	1.99228
GOTERM_BP_DIRECT	regulation of synaptic plasticity	11	0.0155119	1.99228
GOTERM_BP_DIRECT	response to endoplasmic reticulum stress	23	0.0158756	1.53472
GOTERM_CC_DIRECT	melanosome	39	0.0170017	1.36167
GOTERM_MF_DIRECT	1-phosphatidylinositol binding	7	0.0172031	2.53907
GOTERM_BP_DIRECT	protein localization to chromosome, telomeric region	7	0.0173302	2.53563
GOTERM_MF_DIRECT	nuclear localization sequence binding	13	0.0175143	1.83377
GOTERM_CC_DIRECT	ER to Golgi transport vesicle	16	0.0176104	1.69918
GOTERM_BP_DIRECT	chaperone-mediated protein folding	18	0.0181569	1.63005
GOTERM_BP_DIRECT	protein transport	101	0.0212772	1.18564
GOTERM_CC_DIRECT	endoplasmic reticulum chaperone complex	8	0.0221654	2.26558
GOTERM_MF_DIRECT	transferase activity	35	0.0226463	1.36719
GOTERM_BP_DIRECT	negative regulation by host of viral release from host cell	8	0.0228571	2.25389
GOTERM_CC_DIRECT	cytoplasm	827	0.0263677	1.04348
GOTERM_BP_DIRECT	protein ubiquitination	88	0.0264283	1.19324
GOTERM_CC_DIRECT	glutamatergic synapse	58	0.0265191	1.25279
GOTERM_BP_DIRECT	response to unfolded protein	19	0.0270818	1.5541
GOTERM_CC_DIRECT	nuclear membrane	64	0.0272043	1.23577
GOTERM_MF_DIRECT	transcription cofactor activity	40	0.0282169	1.319
GOTERM_BP_DIRECT	protein peptidyl-prolyl isomerization	17	0.0289138	1.59651
GOTERM_MF_DIRECT	Hsp90 protein binding	16	0.0293384	1.625
GOTERM_CC_DIRECT	chaperone complex	12	0.0296933	1.79914
GOTERM_BP_DIRECT	cellular iron ion homeostasis	16	0.029709	1.6228
GOTERM_CC_DIRECT	cell-cell junction	38	0.0297991	1.32676
GOTERM_MF_DIRECT	Hsp70 protein binding	15	0.0300089	1.65592
GOTERM_BP_DIRECT	clathrin-dependent endocytosis	11	0.0302399	1.85946
GOTERM_BP_DIRECT	dendrite development	11	0.0302399	1.85946
GOTERM_MF_DIRECT	clathrin binding	12	0.0305831	1.79228
GOTERM_BP_DIRECT	defense response to virus	42	0.0323233	1.29874
GOTERM_CC_DIRECT	axon	54	0.0333258	1.25122
GOTERM_CC_DIRECT	microtubule	69	0.0342098	1.21287
GOTERM_BP_DIRECT	protein dephosphorylation	32	0.0355782	1.35234
GOTERM_BP_DIRECT	COPII vesicle coating	21	0.035964	1.47912
GOTERM_MF_DIRECT	lipid binding	31	0.0369881	1.35709
GOTERM_MF_DIRECT	magnesium ion binding	52	0.0400734	1.24558
GOTERM_BP_DIRECT	phosphatidylinositol biosynthetic process	25	0.0400773	1.40868
GOTERM_CC_DIRECT	ciliary basal body	17	0.041234	1.54747
GOTERM_CC_DIRECT	lysosomal membrane	71	0.041952	1.19843
GOTERM_BP_DIRECT	regulation of glycolytic process	17	0.0432563	1.53949
GOTERM_BP_DIRECT	endocytic recycling	17	0.0432563	1.53949
GOTERM_MF_DIRECT	PDZ domain binding	16	0.0445859	1.5625
GOTERM_MF_DIRECT	peptidyl-prolyl cis-trans isomerase activity	16	0.0445859	1.5625
GOTERM_CC_DIRECT	cis-Golgi network	15	0.0449356	1.59298
GOTERM_BP_DIRECT	receptor clustering	7	0.0461835	2.21868
GOTERM_CC_DIRECT	neuromuscular junction	14	0.0467006	1.62195
GOTERM_CC_DIRECT	cytoplasmic side of plasma membrane	14	0.0467006	1.62195
GOTERM_BP_DIRECT	tRNA export from nucleus	15	0.0469426	1.58477
GOTERM_MF_DIRECT	kinase activity	49	0.0474375	1.24414
GOTERM_CC_DIRECT	early endosome membrane	34	0.0478168	1.31301

## Sheet: Description
Category	Three categories of gene annotation terms. BP = biological process, CC = cellular compartment, MF = molecular function
Term	Name of gene annotation terms.
Count	The number of identified proteins that belong to the specified GO term.
PValue	Calculated by comparing the observed frequency of an annotation term with the frequency expected by chance.
Fold Enrichment	Comparing the background frequency of total genes annotated to a term with the sample frequency.
