# Supplementary material for: Global quantification of newly synthesized proteins reveals cell type- and inhibitor-specific effects on protein synthesis inhibition
Source: PNAS Nexus. 2023 May 19;2(6):pgad168. doi: 10.1093/pnasnexus/pgad168 (PMC10235912; doi:10.1093/pnasnexus/pgad168)
Supplement: pgad168_Supplementary_Data [file pgad168_supplementary_data.zip › PNASNEXUS-PNASNEXUS-2023-00216-T-s07.xlsx]

## Sheet: Generally sensitive
Dataset S6a. Clustering of proteins generally sensitive to the synthesis inhibition
Category	Term	Count	PValue	Fold Enrichment
GOTERM_MF_DIRECT	structural constituent of ribosome	77	4.011e-54	8.17807
GOTERM_CC_DIRECT	cytosolic ribosome	58	5.8326e-54	11.7287
GOTERM_BP_DIRECT	cytoplasmic translation	61	4.39179e-53	10.7329
GOTERM_BP_DIRECT	translation	78	4.15284e-48	6.94572
GOTERM_CC_DIRECT	ribosome	64	8.09067e-42	7.55816
GOTERM_MF_DIRECT	RNA binding	180	3.82148e-38	2.44873
GOTERM_CC_DIRECT	cytosolic large ribosomal subunit	38	1.13359e-30	10.0171
GOTERM_CC_DIRECT	cytosolic small ribosomal subunit	29	5.29541e-25	10.9769
GOTERM_MF_DIRECT	structural constituent of chromatin	28	1.51032e-24	11.2524
GOTERM_CC_DIRECT	nucleosome	32	2.79677e-21	7.87308
GOTERM_BP_DIRECT	nucleosome assembly	31	3.40864e-19	7.18601
GOTERM_BP_DIRECT	telomere organization	16	3.73007e-17	14.6038
GOTERM_CC_DIRECT	small ribosomal subunit	19	1.49805e-15	10.3881
GOTERM_CC_DIRECT	nucleolus	86	4.89623e-15	2.37741
GOTERM_CC_DIRECT	CENP-A containing nucleosome	14	6.56217e-15	14.762
GOTERM_BP_DIRECT	protein localization to CENP-A containing chromatin	14	7.50604e-15	14.6038
GOTERM_CC_DIRECT	membrane	150	1.80786e-13	1.70462
GOTERM_BP_DIRECT	negative regulation of megakaryocyte differentiation	14	2.65895e-13	12.7783
GOTERM_BP_DIRECT	DNA replication-independent nucleosome assembly	16	2.72766e-13	10.621
GOTERM_CC_DIRECT	nuclear chromosome	19	1.69991e-12	7.79107
GOTERM_CC_DIRECT	ribonucleoprotein complex	34	2.11383e-12	4.08056
GOTERM_BP_DIRECT	DNA replication-dependent nucleosome assembly	14	3.58515e-12	11.3585
GOTERM_BP_DIRECT	DNA-templated transcription, initiation	14	3.49038e-10	8.88928
GOTERM_MF_DIRECT	protein heterodimerization activity	30	6.27659e-10	3.7173
GOTERM_CC_DIRECT	polysomal ribosome	15	1.74768e-09	7.38102
GOTERM_BP_DIRECT	ribosomal large subunit biogenesis	14	2.62557e-09	7.8636
GOTERM_CC_DIRECT	nucleoplasm	186	6.82253e-09	1.39661
GOTERM_BP_DIRECT	ribosomal small subunit biogenesis	11	2.46884e-08	9.44953
GOTERM_MF_DIRECT	NADH dehydrogenase (ubiquinone) activity	13	7.91264e-08	6.90356
GOTERM_BP_DIRECT	rRNA processing	24	1.79345e-07	3.47022
GOTERM_BP_DIRECT	ribosomal large subunit assembly	11	1.94615e-07	8.0321
GOTERM_CC_DIRECT	focal adhesion	42	1.97158e-07	2.3755
GOTERM_CC_DIRECT	mitochondrial respiratory chain complex I	13	2.15805e-07	6.39688
GOTERM_MF_DIRECT	rRNA binding	13	4.58986e-07	6.04062
GOTERM_CC_DIRECT	extracellular exosome	107	7.59165e-07	1.54857
GOTERM_CC_DIRECT	chromosome, telomeric region	24	1.26276e-06	3.1353
GOTERM_CC_DIRECT	mitochondrial inner membrane	39	2.66604e-06	2.24015
GOTERM_BP_DIRECT	mitochondrial ATP synthesis coupled proton transport	14	3.16423e-06	4.75473
GOTERM_MF_DIRECT	DNA binding	62	3.67303e-06	1.80057
GOTERM_BP_DIRECT	mitochondrial respiratory chain complex I assembly	12	8.87106e-06	5.15429
GOTERM_BP_DIRECT	aerobic respiration	13	1.10787e-05	4.63048
GOTERM_BP_DIRECT	mitochondrial electron transport, NADH to ubiquinone	11	1.2072e-05	5.53938
GOTERM_MF_DIRECT	nucleosomal DNA binding	11	2.7662e-05	5.11129
GOTERM_CC_DIRECT	large ribosomal subunit	8	4.07629e-05	7.38102
GOTERM_MF_DIRECT	ubiquitin ligase inhibitor activity	6	6.24985e-05	11.1519
GOTERM_BP_DIRECT	negative regulation of ubiquitin protein ligase activity	6	6.81658e-05	10.9529
GOTERM_BP_DIRECT	positive regulation of cytoplasmic translation	7	0.000110672	7.8636
GOTERM_MF_DIRECT	mRNA binding	26	0.000116722	2.30119
GOTERM_MF_DIRECT	mRNA 5'-UTR binding	9	0.000148996	5.35292
GOTERM_CC_DIRECT	U1 snRNP	7	0.000172232	7.38102
GOTERM_CC_DIRECT	nucleus	193	0.000237703	1.2098
GOTERM_CC_DIRECT	postsynaptic density	18	0.000287665	2.68401
GOTERM_CC_DIRECT	synapse	21	0.000536579	2.33085
GOTERM_BP_DIRECT	maturation of SSU-rRNA from tricistronic rRNA transcript (SSU-rRNA, 5.8S rRNA, LSU-rRNA)	8	0.000615264	5.07959
GOTERM_BP_DIRECT	ribosomal small subunit assembly	6	0.000766298	7.30191
GOTERM_MF_DIRECT	small ribosomal subunit rRNA binding	5	0.00112219	9.29326
GOTERM_BP_DIRECT	maturation of LSU-rRNA from tricistronic rRNA transcript (SSU-rRNA, 5.8S rRNA, LSU-rRNA)	6	0.00117606	6.74023
GOTERM_BP_DIRECT	negative regulation of nuclear-transcribed mRNA catabolic process, deadenylation-dependent decay	5	0.00120108	9.12739
GOTERM_BP_DIRECT	positive regulation of translation	11	0.00169963	3.21284
GOTERM_BP_DIRECT	chromosome condensation	6	0.00172799	6.25878
GOTERM_MF_DIRECT	protein domain specific binding	21	0.00207091	2.09566
GOTERM_CC_DIRECT	polysome	8	0.00207769	4.21772
GOTERM_BP_DIRECT	histone H3-K27 trimethylation	4	0.00284757	11.6831
GOTERM_CC_DIRECT	mitochondrial respiratory chain complex IV	5	0.00310441	7.38102
GOTERM_BP_DIRECT	CRD-mediated mRNA stabilization	5	0.00322788	7.30191
GOTERM_BP_DIRECT	mitochondrial electron transport, cytochrome c to oxygen	5	0.00322788	7.30191
GOTERM_BP_DIRECT	mRNA splicing, via spliceosome	21	0.00406445	1.97858
GOTERM_BP_DIRECT	negative regulation of chromatin silencing	5	0.00480191	6.6381
GOTERM_BP_DIRECT	negative regulation of DNA recombination	5	0.00480191	6.6381
GOTERM_MF_DIRECT	large ribosomal subunit rRNA binding	4	0.00513804	9.91281
GOTERM_CC_DIRECT	female germ cell nucleus	4	0.00524622	9.84135
GOTERM_CC_DIRECT	CRD-mediated mRNA stability complex	4	0.00524622	9.84135
GOTERM_BP_DIRECT	histone ubiquitination	4	0.00540769	9.73588
GOTERM_CC_DIRECT	respiratory chain	6	0.00563231	4.92068
GOTERM_BP_DIRECT	nucleosome positioning	5	0.00681971	6.08493
GOTERM_BP_DIRECT	antimicrobial humoral immune response mediated by antimicrobial peptide	5	0.00681971	6.08493
GOTERM_CC_DIRECT	small-subunit processome	8	0.00783943	3.37418
GOTERM_MF_DIRECT	U1 snRNA binding	4	0.0085473	8.49669
GOTERM_BP_DIRECT	negative regulation of translation	10	0.00885864	2.75544
GOTERM_BP_DIRECT	killing of cells of other organism	4	0.0089875	8.34504
GOTERM_BP_DIRECT	maturation of LSU-rRNA	5	0.009328	5.61686
GOTERM_BP_DIRECT	mRNA stabilization	5	0.009328	5.61686
GOTERM_MF_DIRECT	mRNA 3'-UTR binding	10	0.0113284	2.65522
GOTERM_CC_DIRECT	telomerase holoenzyme complex	5	0.0119223	5.27215
GOTERM_BP_DIRECT	liver regeneration	6	0.0144555	3.98286
GOTERM_BP_DIRECT	regulation of centrosome duplication	5	0.0159751	4.86794
GOTERM_BP_DIRECT	mitochondrial translation	11	0.017734	2.32815
GOTERM_CC_DIRECT	cyclin-dependent protein kinase holoenzyme complex	5	0.0194735	4.61314
GOTERM_CC_DIRECT	cytoplasmic ribonucleoprotein granule	9	0.0197941	2.60506
GOTERM_BP_DIRECT	chromatin silencing	5	0.0201786	4.5637
GOTERM_CC_DIRECT	commitment complex	3	0.0249309	11.0715
GOTERM_CC_DIRECT	histone pre-mRNA 3'end processing complex	3	0.0249309	11.0715
GOTERM_CC_DIRECT	GAIT complex	3	0.0249309	11.0715
GOTERM_BP_DIRECT	regulation of mitotic spindle assembly	5	0.0250016	4.29524
GOTERM_MF_DIRECT	5S rRNA binding	4	0.0252003	5.94768
GOTERM_CC_DIRECT	midbody	14	0.0254363	1.9497
GOTERM_BP_DIRECT	positive regulation of mitochondrial ATP synthesis coupled electron transport	3	0.0254443	10.9529
GOTERM_BP_DIRECT	positive regulation of DNA topoisomerase (ATP-hydrolyzing) activity	3	0.0254443	10.9529
GOTERM_BP_DIRECT	primary miRNA processing	4	0.0264251	5.84153
GOTERM_MF_DIRECT	double-stranded DNA binding	11	0.0270415	2.18082
GOTERM_BP_DIRECT	ribosome biogenesis	7	0.0331195	2.83963
GOTERM_BP_DIRECT	negative regulation of protein ubiquitination involved in ubiquitin-dependent protein catabolic process	4	0.0345339	5.31048
GOTERM_BP_DIRECT	sphingolipid metabolic process	4	0.0345339	5.31048
GOTERM_MF_DIRECT	chromatin DNA binding	8	0.0354429	2.53093
GOTERM_CC_DIRECT	U4/U6 x U5 tri-snRNP complex	6	0.0371121	3.16329
GOTERM_MF_DIRECT	U1 snRNP binding	3	0.0391745	8.92153
GOTERM_MF_DIRECT	ATP:ADP antiporter activity	3	0.0391745	8.92153
GOTERM_CC_DIRECT	sex chromatin	3	0.0397108	8.85722
GOTERM_BP_DIRECT	ribosomal small subunit export from nucleus	3	0.0405088	8.7623
GOTERM_BP_DIRECT	mitochondrial ATP transmembrane transport	3	0.0405088	8.7623
GOTERM_BP_DIRECT	histone H3-S10 phosphorylation	3	0.0405088	8.7623
GOTERM_CC_DIRECT	macromolecular complex	31	0.0442892	1.41679
GOTERM_MF_DIRECT	promoter-specific chromatin binding	7	0.048371	2.60211
GOTERM_CC_DIRECT	pericentric heterochromatin	5	0.0491084	3.51477
GOTERM_CC_DIRECT	mitochondrial large ribosomal subunit	7	0.0498319	2.58336

## Sheet: Generally resistant
Dataset S6b. Clustering of proteins generally resistant to the synthesis inhibition
Category	Term	Count	PValue	Fold Enrichment
GOTERM_BP_DIRECT	protein folding	16	5.69044e-07	4.91297
GOTERM_CC_DIRECT	cytosol	101	0.000282762	1.30009
GOTERM_MF_DIRECT	chaperone binding	9	0.000541406	4.70837
GOTERM_BP_DIRECT	negative regulation of inclusion body assembly	4	0.000568947	21.0848
GOTERM_BP_DIRECT	chaperone mediated protein folding requiring cofactor	6	0.000921288	7.59053
GOTERM_CC_DIRECT	mitochondrial matrix	16	0.00248419	2.39471
GOTERM_BP_DIRECT	response to unfolded protein	6	0.00252994	6.1214
GOTERM_MF_DIRECT	protein disulfide isomerase activity	4	0.00674767	9.81916
GOTERM_MF_DIRECT	unfolded protein binding	8	0.00841124	3.40398
GOTERM_BP_DIRECT	chaperone-mediated protein folding	5	0.0121076	5.45297
GOTERM_BP_DIRECT	dendrite development	4	0.012635	7.9068
GOTERM_BP_DIRECT	microtubule bundle formation	4	0.012635	7.9068
GOTERM_BP_DIRECT	regulation of neuron differentiation	3	0.0135545	15.8136
GOTERM_CC_DIRECT	microtubule	11	0.0158135	2.39061
GOTERM_MF_DIRECT	ATPase activator activity	4	0.019939	6.71837
GOTERM_BP_DIRECT	response to endoplasmic reticulum stress	5	0.0329377	4.05477
GOTERM_MF_DIRECT	U6 snRNA binding	3	0.0441171	8.70335
GOTERM_CC_DIRECT	endomembrane system	6	0.0492288	2.97468

## Sheet: Description
Category	Three categories of gene annotation terms. BP = biological process, CC = cellular compartment, MF = molecular function
Term	Name of gene annotation terms.
Count	The number of identified proteins that belong to the specified GO term.
PValue	Calculated by comparing the observed frequency of an annotation term with the frequency expected by chance.
Fold Enrichment	Comparing the background frequency of total genes annotated to a term with the sample frequency.
