# Supplementary material for: Global quantification of newly synthesized proteins reveals cell type- and inhibitor-specific effects on protein synthesis inhibition
Source: PNAS Nexus. 2023 May 19;2(6):pgad168. doi: 10.1093/pnasnexus/pgad168 (PMC10235912; doi:10.1093/pnasnexus/pgad168)
Supplement: pgad168_Supplementary_Data [file pgad168_supplementary_data.zip › PNASNEXUS-PNASNEXUS-2023-00216-T-s08.xlsx]

## Sheet: Sheet1
Dataset S7. Properties of proteins generally resistant or sensitive to the synthesis inhibition
Uniprot	Gene name	General sensitivity	Protein abundance			mRNA experssion				Translation efficiency		Isoelectric point	Gravy score	Percent disorder	# of interactors (Bioplex 3.0 )
			A549	Jurkat	MCF7	A549	Jurkat	MCF7	THP-1	A549	MCF7
P0DN76	U2AF1L5	Sensitive								0.856561		8.704	-1.06375	28.75
P63313	TMSB10	Sensitive				12.0555	9.56623	11.6865	10.1092	0.0888238	0.645076	5.178	-1.30909	100
P62273	RPS29	Sensitive	216	214	227					1.60719	4.7757	10.362	-0.773214	19.64
O75438	NDUFB1	Sensitive	190	181	193	8.54234	8.3505	9.76484	8.84806	0.4976	1.38653	9.152	-0.181034	18.97	15
P84101	SERF2	Sensitive	63.5	163	0	8.81766	9.22448	10.0904	10.3741	0.0468446	1.27531	10.77	-2.04237	100
P15954	COX7C	Sensitive	206	163	182	8.96861	9.2055	9.77123	9.27461	2.06011	3.66805	10.55	-0.0777778	20.63
Q9Y6X1	SERP1	Sensitive				5.41177	7.03188	6.64068	6.75181	0.992844	3.6802	11.262	0.0030303	59.09
P62875	POLR2L	Sensitive	130	180	131	7.89294	5.6017	7.56163	7.43304	0.489148	3.26379	7.603	0.174627	11.94	64
Q8N5G0	SMIM20	Sensitive	165	53	0					0.344582		11.199	-0.152239	22.39
Q9BZL1	UBL5	Sensitive	134	188	124					1.06154	2.03064	8.437	-0.415068	9.59
P09669	COX6C	Sensitive	210	202	219	8.41806	8.68366	13.8622	9.54469	0.679102	2.13736	10.659	-0.270667	20	5
P61024	CKS1B	Sensitive	94.9	86.5	58.6	8.60589	8.28619	7.42744	8.05224	0.349008	1.21923	9.152	-0.973418	32.91	30
O00483	NDUFA4	Sensitive	209	207	212	6.84637	5.77926	7.0798	6.61235	1.03435	3.60759	9.582	-0.380247	12.35	22
P05204	HMGN2	Sensitive	209	194	224					0.252361	0.595038	10.362	-1.72	100	4
P61513	RPL37A	Sensitive	220	206	216					0.242507	4.17217	10.74	-0.445652	26.09	104
A6NKH3	RPL37AP8	Sensitive										10.508	-0.494624	22.58
A0A096LP01	SMIM26	Sensitive										6.726	-0.554737	26.32
O43676	NDUFB3	Sensitive	192	186	183	7.03419	5.85699	6.95977	6.85636	0.522075	1.21599	9.435	-0.718367	20.41	59
P05114	HMGN1	Sensitive	178	183	122					0.0206184	-1.01623	9.969	-1.551	100	8
O75964	ATP5MG	Sensitive	93.2	97.9	112	7.1534	7.86462	8.42761	7.84994			9.852	0.242718	8.74	6
P55854	SUMO3	Sensitive	57.9	99	0	5.49697	6.99277	7.60807	7.60452	0.20756	2.14771	5.249	-0.828155	48.54	5
P62805	H4C1	Sensitive	16.3	15.5	17.6							11.583	-0.521359	38.83	15
P18077	RPL35A	Sensitive				9.94771	11.138	10.9015	10.827	0.326383	2.75224	11.31	-0.581818	23.64	121
P14927	UQCRB	Sensitive	197	196	209	8.12665	8.69324	9.57202	9.43973	0.134463	1.23429	8.994	-1.04955	30.63	21
Q9Y421	FAM32A	Sensitive	112	114	120	6.1014	6.48236	6.6314	6.62366	0.0946781	1.05837	10.328	-1.39286	100	3
O14548	COX7A2L	Sensitive	199	186	0	7.09772	6.79753	7.40446	6.71658	0.107721	2.0225	9.581	-0.157018	7.89	17
P62888	RPL30	Sensitive	230	221	237	11.2337	12.3792	12.7846	12.512	0.290652	0.0532982	9.843	-0.294783	15.65	87
P14174	MIF	Sensitive	224	224	250					0.846487	6.12982	7.723	-0.00173913	9.57	7
O95166	GABARAP	Sensitive	60.9	0	197	8.29315	8.52806	8.29517	6.78359	1.0612	2.14737	8.965	-0.534188	15.38	10
P60520	GABARAPL2	Sensitive	106	185	209	6.66235	6.62176	7.2268	6.46172	1.14972	1.22389	8.094	-0.316239	13.68	4
Q9H0R8	GABARAPL1	Sensitive	0	0	115	4.44824	5.18785	0.526069	2.18903	0.333147		8.909	-0.794017	17.95	11
P62316	SNRPD2	Sensitive	222	211	239	9.42993	9.33559	9.23635	9.17884	0.235377	1.14548	10.247	-0.705932	70.34	19
P60866	RPS20	Sensitive	240	223	243	10.7039	11.7564	10.8897	11.3454	0.169173	1.30131	10.273	-0.395798	36.13	3
P0DPB5	POLR1D	Sensitive				7.04898	7.51877	6.72165	6.50096	0.221006	1.0698		-1.72705	87.7
P42766	RPL35	Sensitive	231	220	241	11.0825	11.3062	11.339	11.3889	0.215898	1.38296	11.327	-1.04634	61.79	29
P62899	RPL31	Sensitive	230	216	235	11.6133	12.9131	11.7771	12.2078	0.783611	1.50969	10.836	-0.8144	30.4	63
P62851	RPS25	Sensitive	116	113	118	9.5701	11.0719	11.0407	11.3078	0.0830466	1.57696	10.444	-0.8608	70.4	3
P62318	SNRPD3	Sensitive	217	203	226	7.03067	7.51325	8.35231	8.21941	0.222009	2.05066	10.611	-0.434127	38.1	67
Q5QNW6	H2BC18	Sensitive	0	0	21.2							10.626	-0.719048	59.52
P53999	SUB1	Sensitive	219	203	236	7.66519	7.20163	7.19702	8.06781	0.346373	2.39579	9.922	-1.0937	74.8
Q96A08	H2BC1	Sensitive	0	0	0	0	0	0	0			10.626	-0.586614	59.84	66
P35268	RPL22	Sensitive	228	216	233	8.3789	9.82901	8.88719	10.194	0.10044	1.91662	9.436	-0.755469	31.25	47
P56556	NDUFA6	Sensitive	86.7	92.3	68.2	5.58105	5.93452	5.92552	6.43012	0.271165	1.95577	10.425	-0.585938	15.62	6
O95139	NDUFB6	Sensitive	189	187	124	6.33896	6.10035	6.4143	5.75355	1.82734	2.87602	9.864	-0.696875	26.56	18
P62244	RPS15A	Sensitive	217	215	233	11.2798	11.9743	11.3681	11.6897	0.148044	2.45298	10.442	-0.12	4.62	1
P62847	RPS24	Sensitive	224	211	231	11.5771	11.7025	11.9399	11.2358	0.224639	1.44645	11.094	-0.994737	52.63
P62861	FAU	Sensitive	214	208	227	8.53803	10.1865	9.67825	10.1302	0.567514	2.48232	12.341	-0.449624	53.38	21
P08708	RPS17	Sensitive				11.9624	12.7661	12.6176	12.2356			10.107	-0.578519	17.04	19
P61353	RPL27	Sensitive	221	222	237	11.4463	11.5786	10.8566	11.7664		0.970008	10.869	-0.644118	27.94	10
P84243	H3-3A	Sensitive	95.3	89.6	62.3	8.97748	8.72812	9.27508	9.9504			11.494	-0.618382	37.5	49
Q71DI3	H3C15	Sensitive										11.494	-0.603676	37.5
P46779	RPL28	Sensitive	226	208	225	10.0167	11.5268	10.7809	10.4917	0.373476	1.40644	12.188	-0.743796	29.2	128
P17568	NDUFB7	Sensitive	186	182	184	6.88277	7.12939	8.15629	7.54628	0.147714	2.13844	8.989	-0.99562	43.07	29
Q8IXM3	MRPL41	Sensitive	133	188	170	4.07211	5.17113	7.23343	5.59932	1.71432	3.63397	9.816	-0.4	43.07	50
Q6P161	MRPL54	Sensitive	105	158	58.2	5.43996	4.4019	5.27314	5.67666	0.518542	1.38714	9.827	-0.783333	22.46
P62829	RPL23	Sensitive	230	219	234	11.0591	11.455	9.96479	11.1506	0.186871	2.93749	10.803	-0.193571	20	89
P53680	AP2S1	Sensitive	176	174	206	7.48535	7.07831	7.70701	7.57984	1.43929	2.03241	5.877	-0.0521127	8.45	26
P62266	RPS23	Sensitive	224	211	228	11.4672	13.1572	12.0232	12.6758	0.419494	2.89139	10.804	-0.518881	23.78	3
P16104	H2AX	Sensitive	195	186	209	5.11977	7.08863	6.79649	6.36527			11.028	-0.361538	38.46	117
Q9P0J0	NDUFA13	Sensitive	94.8	94.2	95.5	6.30268	8.32238	8.87664	8.7494	0.260919	0.670337	8.564	-0.4125	16.67	23
P39019	RPS19	Sensitive	218	216	231	11.7291	12.2707	11.516	11.7181	0.564955	1.58214	10.603	-0.611034	31.72	133
P62841	RPS15	Sensitive	200	208	219	9.87495	11.1448	10.5445	11.0963	0.569293	1.89694	10.681	-0.714483	35.17	72
P61254	RPL26	Sensitive	232	216	230	11.9262	12.0207	11.457	10.7362	0.0172313	0.34738	10.857	-1.1069	57.93	133
Q15388	TOMM20	Sensitive	185	184	204	6.62673	6.4522	6.48704	7.57092	0.978033	1.8972	8.587	-0.323448	26.9	4
Q9UI09	NDUFA12	Sensitive	180	182	185	7.21772	7.00484	7.30979	7.00191	0.120665	0.921554	9.826	-0.851034	11.03	34
P62249	RPS16	Sensitive	228	219	234	11.8424	12.0038	11.1882	11.5545	1.44221	1.11281	10.481	-0.444521	15.07	109
O76095	JTB	Sensitive				6.51932	7.3512	7.28568	7.73152	0.263067	-0.245499	8.1	-0.0109589	15.07	24
P46776	RPL27A	Sensitive	217	219	237	11.0227	11.5726	10.0527	11.559	0.1023	3.54558	11.282	-0.652703	40.54	96
P62263	RPS14	Sensitive	239	221	240	11.2427	12.3821	11.8605	12.1233	0.549126	2.08921	10.364	-0.502649	41.06	68
P62277	RPS13	Sensitive	218	216	230	10.4463	11.006	10.267	11.0034	0.59473	0.66599	10.826	-0.454305	15.89	75
Q9Y6H1	CHCHD2	Sensitive	196	109	198	8.80623	8.96711	9.49382	9.2543	1.17366	1.90027	9.288	-0.382781	54.97	56
Q5T1J5	CHCHD2P9	Sensitive										10.14	-0.410596	58.28	4
P62269	RPS18	Sensitive								0.459457	0.290694	11.246	-0.709868	25	12
Q9NX24	NHP2	Sensitive	193	186	204	8.05436	7.5624	9.97255	8.02846	0.280389	1.61383	8.065	-0.454248	21.57	3
Q8NCS4	TMEM35B	Sensitive	0	82.1	61.5							9.42	0.874026	9.74
P10620	MGST1	Sensitive	224	189	0	9.96953	0.722466	8.5724	7.43488	0.856521	0.977767	9.513	0.194194	3.23
Q8N9Q2	SREK1IP1	Sensitive				3.86394	3.85699	2.56316	4.50335	0.100912	1.84476	10.182	-1.87871	100	11
Q969G6	RFK	Sensitive	51.9	98.2	44.3	5.98277	4.56377	3.60881	3.40871	0.837463	0.826128	8.109	-0.4	6.45	1
P62750	RPL23A	Sensitive	232	222	238					0.195746	-0.553182	10.76	-0.726282	73.08	113
P83731	RPL24	Sensitive	224	215	233	10.422	10.3426	10.2722	10.4494	0.244982	1.16938	11.526	-0.926115	73.25	5
P62280	RPS11	Sensitive	235	222	238	11.7234	12.1223	11.4736	12.1596	0.119018	0.437367	10.597	-0.606962	12.66	2
P61966	AP1S1	Sensitive	133	191	200	6.85012	6.46548	8.33718	5.84323		1.72037	5.506	-0.160759	17.09	8
P47914	RPL29	Sensitive	229	210	235	9.73986	10.7635	9.81344	11.0583	0.353003	0.227886	11.895	-1.08931	86.16	6
P09234	SNRPC	Sensitive	201	195	217	7.24717	7.67955	7.93239	8.34332	0.352629	0.77274	9.883	-0.706918	57.86	15
P46778	RPL21	Sensitive	221	210	224	10.1556	11.1868	10.6178	11.1522	0.366271	0.353893	10.79	-0.885625	40	5
Q9UHA3	RSL24D1	Sensitive	166	171	124	7.01458	7.02625	6.58796	6.24565	0.538715	1.32031	10.292	-1.04233	35.58	17
P84103	SRSF3	Sensitive	221	208	231	8.19663	8.51952	8.3031	9.17637	0.594484	1.55264	11.797	-1.52073	43.9	194
P46783	RPS10	Sensitive	216	211	222	10.7207	11.8212	11.8147	12.4198	0.483123	0.599122	10.407	-0.850909	40.61	117
P30050	RPL12	Sensitive	228	216	232					0.0621774	-0.652834	9.735	-0.346667	19.39	10
P23528	CFL1	Sensitive	243	227	250	10.587	9.12686	10.5655	10.2938	0.624487	1.34764	7.966	-0.359036	18.07	3
P13073	COX4I1	Sensitive	223	208	223	9.26238	9.28244	9.65442	9.55987	0.507473	1.52953	9.779	-0.45858	20.71	32
P30536	TSPO	Sensitive	126	191	0	6.26209	0.536053	3.60288	8.34416	3.82985	2.11209	9.464	0.243787	3.55	6
Q9Y6A9	SPCS1	Sensitive				7.1921	7.58218	7.32841	7.66555	0.266486	1.01619	9.489	-0.172781	44.38	103
Q14011	CIRBP	Sensitive				5.58496	8.87431	8.68145	8.03689	0.302089	0.516269	9.633	-1.05872	48.26	11
O96000	NDUFB10	Sensitive	193	191	193	7.83188	7.4494	8.35724	7.5093	0.201288	1.19516	8.383	-1.03081	27.33	7
Q9NRX2	MRPL17	Sensitive	179	180	175	6.48123	5.69377	5.56407	5.98048	0.328178	2.78945	10.337	-0.514857	14.86	34
Q02543	RPL18A	Sensitive	226	212	227	10.1887	11.7293	11.1563	11.0589	0.367712	0.256586	10.99	-0.667045	15.34	72
Q9NQ39	RPS10P5	Sensitive										10.388	-0.822727	40.91
P62913	RPL11	Sensitive	227	215	233	10.2148	11.4282	10.252	11.228	0.0761726	0.184047	9.831	-0.533708	9.55
Q9Y6M9	NDUFB9	Sensitive	201	190	192	8.16687	7.59887	9.3004	8.74201	0.517931	2.39957	8.293	-1.07709	29.05	34
P67812	SEC11A	Sensitive	179	190	205	8.52943	6.77413	8.81388	7.4176	0.193543	0.170984	9.685	0.103911	1.68	8
Q93045	STMN2	Sensitive	0	0	0	0.0426443	0.0565835	0.0426443	0.0143553			8.355	-0.843575	49.16	12
Q13442	PDAP1	Sensitive	206	199	202	7.58459	7.57705	8.45578	7.42333	0.0556207	1.76866	9.179	-1.61215	93.37	1
Q13185	CBX3	Sensitive	208	207	227	8.20065	7.8438	8.06803	7.87271	0.56868	1.21896	5.093	-0.966667	55.74	42
Q5J8M3	EMC4	Sensitive	184	178	182	7.56133	6.97016	7.03386	6.44294	0.531077	0.944354	8.59	0.116393	23.5
Q04760	GLO1	Sensitive	199	203	218	6.95699	6.33628	6.74685	8.77475	0.602903	0.334893	4.999	-0.515761	21.2
P18621	RPL17	Sensitive								0.142543	-1.23068	10.47	-0.901087	40.76	234
Q9UI14	RABAC1	Sensitive	123	118	57.7	6.86827	6.79442	7.30086	5.42626	3.82972	2.2174	7.076	0.265946	20.54	23
Q9UM13	ANAPC10	Sensitive	106	144	115	4.22342	5.40565	4.04701	4.40803	0.303968	0.676019	9.208	-0.673514	13.51	7
O95169	NDUFB8	Sensitive	97.6	90.6	96.5	7.76242	7.83384	7.77808	7.07628	0.605992	0.958665	6.473	-0.707527	23.12	48
Q07020	RPL18	Sensitive	233	221	240	11.0767	11.7295	11.4527	11.1734		1.34721	11.908	-0.723936	27.13	93
O43674	NDUFB5	Sensitive	161	172	177	6.55044	6.43179	6.28485	6.61824		1.11981	9.781	-0.183069	7.41	50
Q9BQE4	SELENOS	Sensitive	161	159	45.5	6.72288	5.68004	7.42719	5.51096			9.956	-0.790426	45.5	5
P32969	RPL9	Sensitive	213	216	231	9.85445	10.9513	10.0599	10.7445	0.67809	0.512677	10.236	-0.353646	6.77	7
P60763	RAC3	Sensitive	107	103	242	3.54967	5.26266	3.9279	3.90304	0.184165	1.27911	7.986	-0.102604	18.23	15
P51965	UBE2E1	Sensitive	117	153	0	6.8759	6.25039	5.96463	6.64285	0.298748	-0.0270141	8.43	-0.57772	39.38	2
Q6DN03	H2BC20P	Sensitive										10.984	-0.649223	40.93	2
P62081	RPS7	Sensitive				11.1852	11.6528	10.8145	10.9005	0.395274	0.444298	10.423	-0.458763	24.74	3
P46781	RPS9	Sensitive				10.7113	11.623	11.0098	10.862	0.822425	1.03272	10.931	-0.64433	30.41	124
P84098	RPL19	Sensitive	230	219	231	11.0912	11.9438	10.0543	11.1996	0.388233	0.936214	11.691	-1.11122	51.53	161
Q9NVS2	MRPS18A	Sensitive	106	108	54.6	5.20828	6.05767	5.85375	6.01881		1.97984	10.605	-0.568367	20.92
Q969Q4	ARL11	Sensitive				0	2.55582	0.31034	3.82579			6.082	-0.206633	11.73	4
Q9Y324	FCF1	Sensitive	58.7	161	56.3	6.20984	6.38111	5.77162	5.80374	0.216073	0.450463	9.933	-0.669697	33.33	42
P61026	RAB10	Sensitive	221	216	231	7.9822	5.82018	6.88618	6.28522	0.160347	0.801406	8.321	-0.33	9.5	3
P40429	RPL13A	Sensitive	218	214	230	11.0774	11.6985	11.4094	11.2522		0.74017	11.214	-0.481281	15.76	176
P46782	RPS5	Sensitive	222	216	238	10.8807	10.8871	10.461	10.6326	0.707071	0.92616	9.966	-0.380392	12.25	45
Q14919	DRAP1	Sensitive	177	181	200	7.03078	7.63539	7.44882	6.48704	0.105955	0.991974	4.913	-0.98439	63.9
P62241	RPS8	Sensitive	234	223	244	10.069	11.5412	10.5684	11.5921	0.393678	0.840555	10.607	-1.02019	27.88	78
P26373	RPL13	Sensitive	223	218	236	10.1351	12.3837	11.935	11.6741	0.342439	2.68266	11.845	-0.854502	54.98	152
Q92522	H1-10	Sensitive	205	201	227	4.11353	8.09666	6.57259	5.853			11.078	-0.979343	90.61	7
Q9UQN3	CHMP2B	Sensitive	123	210	59.7	5.80658	4.46663	5.33342	3.22959	0.669033	1.17623	9.102	-0.684507	57.75
P16403	H1-2	Sensitive	241	225	255	5.14975	3.86987	6.45697	2.16027			11.285	-0.684507	100	135
P27635	RPL10	Sensitive				11.523	12.3617	11.9727	10.8532	0.646815	2.04689	10.367	-0.540654	9.35	21
P50914	RPL14	Sensitive	229	215	234	9.61717	10.6123	9.36667	10.2298	0.361312	0.630615	11.24	-0.512093	57.21	50
P62826	RAN	Sensitive	241	222	247	10.4677	9.49589	10.0462	10.3155		0.751163	7.236	-0.265741	7.41	20
P62906	RPL10A	Sensitive	229	219	234					0.363417	0.411714	10.233	-0.408295	20.74	22
P10412	H1-4	Sensitive	215	172	220	0.594549	2.32769	0.722466	0.584963			11.369	-0.780365	100	71
P16035	TIMP2	Sensitive	52	0	46.1	6.84687	6.63923	3.01436	5.1177	0.651059	2.45075	7.27	-0.197273	8.18	5
P16402	H1-3	Sensitive	132	167	220	0.321928	1.12433	1.46467	0.0703893			11.366	-0.768778	100	93
O43633	CHMP2A	Sensitive	195	160	186	7.25795	7.3505	7.43663	6.90388		1.15708	5.727	-0.618018	44.14	13
Q9Y3E7	CHMP3	Sensitive				6.28021	5.32085	5.95	5.96023	0.0906067	0.69527	4.96	-0.551351	53.15
P08579	SNRPB2	Sensitive	186	181	206	6.92279	6.26585	6.61427	5.45746	0.632416	1.09081	9.992	-0.647111	36.44	35
Q9P016	THYN1	Sensitive	168	148	211	4.30743	7.4422	3.97177	5.32769	0.222758	0.739847	9.501	-0.859556	32.89	4
P16401	H1-5	Sensitive	181	223	254	0.163499	0.871844	0.536053	0.526069			11.262	-0.742035	100	98
P80723	BASP1	Sensitive	223	190	0	7.76553	0.137504	7.97734	6.39077	0.158089	1.11088	4.48	-1.25595	100	1
P04183	TK1	Sensitive	186	186	170	7.31352	5.75942	7.15451	7.16108	1.02197	2.21328	8.34	-0.0269231	10.68	6
Q9UM00	TMCO1	Sensitive	188	180	179	6.71287	5.86518	5.99435	6.74806	0.167014	1.45344	10.027	-0.184937	16.32
Q9UKD2	MRTO4	Sensitive	200	198	202	5.68846	4.48993	5.14568	5.80787	0.643623	1.52413	8.296	-0.712134	36.82	5
Q9P031	CCDC59	Sensitive	157	152	58.3	6.19594	6.48172	6.12536	6.25871	0.0596943	1.13169	10.167	-1.36349	75.1	34
Q9Y2R9	MRPS7	Sensitive	188	188	191	7.1809	5.97384	6.87664	6.48398	0.274776	1.02155	10.263	-0.513636	16.12	86
P23396	RPS3	Sensitive	230	220	240	11.6207	12.5941	12.5309	12.3916	0.232958	0.336679	9.912	-0.152675	14.81	166
Q9H1E3	NUCKS1	Sensitive	181	175	187	7.14384	7.43204	7.77906	8.38952	0.119074	1.46609	4.845	-1.92058	100
Q5BKY9	FAM133B	Sensitive	104	110	167					0.0807552	0.102481	10.356	-1.91417	100	6
P18124	RPL7	Sensitive	228	275	283	11.2594	12.1775	11.7795	12.263	0.495882	-0.191804	10.952	-0.622581	17.74	38
Q9Y3Y2	CHTOP	Sensitive	179	183	199	5.72465	6.28854	6.11936	6.54055	0.38001	0.836504	12.39	-0.708065	43.95
P62753	RPS6	Sensitive	226	215	283	10.6908	11.909	10.0004	11.7396	0.276724	0.371067	11.129	-0.945382	53.82	162
Q9NX20	MRPL16	Sensitive	172	176	106	5.51538	6.14629	5.70543	6.06437	0.485862	0.922754	10.406	-0.382869	15.54	44
Q9Y3A2	UTP11	Sensitive	161	169	123	5.67412	5.28207	5.59276	5.49506			10.467	-1.1332	41.5	52
P25788	PSMA3	Sensitive	212	206	227	7.94492	6.8813	7.94316	7.50645	0.769091	0.921417	5.08	-0.278824	21.18
Q6DKI1	RPL7L1	Sensitive	180	194	192	6.12722	5.97361	6.38836	7.1917	0.351533	1.32057	10.804	-0.400392	17.65	60
P24539	ATP5PB	Sensitive	206	198	221	7.64371	7.40352	7.73789	8.70688			9.529	-0.158594	9.38	42
P62917	RPL8	Sensitive	229	217	234	11.0303	11.2765	11.9389	11.8928	0.402861	0.993852	11.293	-0.527626	21.4	64
P82914	MRPS15	Sensitive	174	173	129	6.24584	6.14119	6.28744	6.0343	0.185654	0.058835	10.775	-0.646693	32.68	48
Q9UMY1	NOL7	Sensitive	172	169	167					0.56153	1.02758	10.004	-1.0821	65.76	7
P22090	RPS4Y1	Sensitive				8.16138	7.55834	0.333424	9.71956			10.538	-0.244487	5.7	13
P62701	RPS4X	Sensitive	228	222	237					0.10459	0.510875	10.45	-0.329658	7.22	8
P61247	RPS3A	Sensitive	233	222	238	10.6807	12.0168	10.8273	11.4756	0.339821	-0.0361449	10.047	-0.617803	37.12	120
P62424	RPL7A	Sensitive	116	110	144	10.9783	11.5726	11.3277	11.4204	0.248057	0.119095	10.914	-0.546992	33.08	107
Q9Y287	ITM2B	Sensitive				7.49458	6.98664	6.89045	6.93699	1.15377	1.52332	4.876	-0.0665414	14.29	12
Q14493	SLBP	Sensitive	99	48.4	179	5.79416	6.33074	4.85898	6.72	0.444674	1.01377	7.193	-1.24185	57.41	10
Q9H2C2	ARV1	Sensitive	98.9	0	53.7	5.10434	4.90063	4.11353	5.13011		-0.163179	8.111	0.168266	9.59	29
Q13243	SRSF5	Sensitive	187	184	204	7.06749	9.05379	8.26336	8.50044	0.250061	1.12498	11.755	-1.30735	46.32
Q9NWB6	ARGLU1	Sensitive	159	152	127	4.97269	7.36028	5.58946	6.4363	0.141502	1.4126	10.64	-1.82527	73.63
Q99436	PSMB7	Sensitive	200	185	200	8.19338	8.03177	8.14262	7.32562	0.411776	0.853318	7.476	-0.0776173	10.11	27
P54709	ATP1B3	Sensitive	196	201	213	7.46312	6.80491	5.97016	6.54859	1.45299	1.41115	8.226	-0.144086	4.3	27
P09012	SNRPA	Sensitive	197	195	214	6.06156	7.53084	6.46842	6.57818	0.231474	1.15498	10.122	-0.438652	36.88	8
Q02878	RPL6	Sensitive	230	221	234	11.0258	10.7252	10.4655	10.5704	0.248655	-0.328088	10.901	-0.731944	52.78	53
Q15014	MORF4L2	Sensitive				9.58193	7.33029	9.71581	8.29237	0.177646	0.513035	9.961	-0.810069	36.81	24
P15880	RPS2	Sensitive	223	217	234	10.7694	11.7559	11.0248	11.735	0.116143	-1.27197	10.525	-0.233447	19.8	79
Q9BYG3	NIFK	Sensitive	194	189	191	6.35931	4.66903	5.45615	6.08066	0.259081		10.164	-0.95256	46.08	50
P06748	NPM1	Sensitive	238	225	240	11.8502	10.3975	11.4009	10.9835	0.427581	0.666868	4.495	-0.969728	53.4
P08865	RPSA	Sensitive	112	109	119	11.1906	11.4176	10.1433	10.9952	0.165653	-2.64192	4.65	-0.309492	30.85	26
P46777	RPL5	Sensitive	225	215	231	9.95181	11.3041	9.58295	11.4597	0.272105	0.0144759	9.918	-0.742761	25.93	39
P12236	SLC25A6	Sensitive	208	193	207	7.72103	8.46414	8.33204	8.97533	0.635911	1.57614	9.958	0.0751678	4.36	18
P05141	SLC25A5	Sensitive	234	224	236	9.29253	9.02209	9.44725	8.40608	1.09722	1.23897	9.888	0.0516779	3.36	8
Q00526	CDK3	Sensitive	0	0	0							8.912	-0.202295	7.21	24
Q9BY42	RTF2	Sensitive				6.16511	6.5331	6.96751	6.06286			8.486	-0.70915	39.87	12
Q9H7B2	RPF2	Sensitive	191	188	175					0.145757	0.438396	10.292	-0.68366	34.31	51
Q9NZ01	TECR	Sensitive	207	200	217	6.39386	7.1921	7.76507	7.55628	0.563538	1.43914	9.579	0.0366883	4.55	9
P53007	SLC25A1	Sensitive	96.9	96.8	99.6	4.73173	5.49442	6.25058	6.77703	0.389733	1.73405	10.119	-0.0646302	2.57
P04818	TYMS	Sensitive	175	180	205	7.14119	8.53021	5.84273	7.84411	0.929337	1.06915	6.669	-0.411821	11.5	7
P13051	UNG	Sensitive	160	165	164	6.2891	6.15015	7.38578	5.92458	0.615518	1.05188	9.543	-0.48754	20.45
Q9H0C2	SLC25A31	Sensitive	0	0	57.3	0	0	0	0			10.137	-0.0285714	4.76	6
Q8NHW5	RPLP0P6	Sensitive										5.304	0.000946372	12.3
P63244	RACK1	Sensitive	228	217	237							7.478	-0.25142	2.21	9
Q8TC12	RDH11	Sensitive	193	181	195	6.28096	6.363	6.21801	4.74685	0.169981	1.14019	8.809	0.0811321	0.94	7
P22087	FBL	Sensitive	217	202	216	9.50122	9.01274	8.25158	7.94228	0.608092	0.516133	10.442	-0.480374	23.68	45
P67809	YBX1	Sensitive	137	128	112	9.14183	9.96064	9.07189	12.743		-0.215104	10.053	-1.48426	61.42	194
O95218	ZRANB2	Sensitive	181	163	197	4.96347	6.54458	4.94579	6.17473	0.19663	0.643228	10.283	-1.73394	66.97
O95900	TRUB2	Sensitive	154	147	0	5.09677	4.5097	5.62527	4.57954	0.684308	1.32883	9.112	-0.254079	11.18	41
P00338	LDHA	Sensitive	241	221	292	11.1122	8.10071	8.62077	9.22535	0.684652	0.899062	8.163	-0.0063253	0.9	3
Q6ZMR3	LDHAL6A	Sensitive	0	0	53.8	0	0.0426443	0	0.613532			6.66	-0.0111446	4.82	3
P20042	EIF2S2	Sensitive	196	191	213	7.03738	7.09075	6.68608	6.91851	0.243033	1.13711	5.521	-1.03003	54.35
P04406	GAPDH	Sensitive	242	277	262	12.4051	11.8939	11.7043	10.6131	0.480454	1.71514	8.456	-0.107761	3.58	3
Q8N752	CSNK1A1L	Sensitive	88	91.4	92.6	0.0143553	0.0426443	0.0285692	0.0285692	0.142816		9.628	-0.579822	16.02	21
Q9Y394	DHRS7	Sensitive	188	181	201	6.5051	6.40667	6.1633	3.89627		1.81219	8.192	0.0575221	3.54
P35227	PCGF2	Sensitive								0.494839	1.23718	7.781	-0.494767	29.36	21
Q9H3K2	GHITM	Sensitive	190	149	125	7.8392	6.99107	8.03359	6.13812	0.312867	0.534922	10.144	0.418261	2.03	45
P50616	TOB1	Sensitive				6.05246	3.62761	7.33593	3.66789	0.41648	0.8626	6.627	-0.573333	35.07	15
P09001	MRPL3	Sensitive	182	172	158	6.88509	6.23285	6.30195	7.0177	0.302669	0.317017	9.713	-0.41523	15.52	27
Q9H9Y2	RPF1	Sensitive	121	167	115	5.42291	5.47249	4.98687	5.44493	0.223278	-0.07388	10.293	-0.827507	34.38	62
P13995	MTHFD2	Sensitive	185	185	192	7.67384	8.80229	7.96532	6.40497	0.371571	1.47499	8.852	-0.0311429	7.14	6
Q14103	HNRNPD	Sensitive	225	207	304	7.71115	8.36488	7.36755	8.55593	1.39797	1.74453	7.694	-0.923662	34.37
O00767	SCD	Sensitive	172	192	184	7.62366	7.77538	8.92139	5.41346	0.434614	1.46284	9.097	-0.190529	6.41	4
Q96HE9	PRR11	Sensitive	76.1	138	0	5.57289	6.23228	6.65992	6.0433	0.210031	0.347725	10.441	-0.468889	39.44	52
Q00325	SLC25A3	Sensitive	221	210	226	9.37875	8.5435	8.70784	8.77801	1.05954	1.08243	9.54	0.0237569	6.91
Q9UBU8	MORF4L1	Sensitive	169	177	184	8.91934	7.75876	9.66686	8.77676	0.336941	0.712623	9.468	-0.71768	21.27
Q8IWS0	PHF6	Sensitive	229	175	313	4.42626	5.10224	3.48671	4	0.144043	0.597595	8.543	-1.01205	31.78
Q9NQZ5	STARD7	Sensitive	49.4	125	49.4	6.42744	5.86888	6.36877	6.61985	0.16965	-0.603739	9.056	-0.56973	13.78	10
Q9Y617	PSAT1	Sensitive	202	192	224	7.66541	8.28868	4.51096	6.22612	1.59581		7.466	0.0194595	12.43
Q9NQ29	LUC7L	Sensitive	186	174	182	5.55305	5.89191	5.17233	4.9514	0.300115	0.818716	10.198	-1.33827	41.24
O75367	MACROH2A1	Sensitive	380	372	337	7.33056	7.73118	8.11014	9.44037			10.107	-0.248925	36.29
P16989	YBX3	Sensitive	327	315	234	7.3378	7.77373	6.44576	6.50922	0.476286		9.928	-1.11156	52.69
P50750	CDK9	Sensitive	108	162	182	5.30488	6.12825	5.08958	5.62498	0.913976	1.43444	8.831	-0.375	9.68
P63261	ACTG1	Sensitive	86.6	51.8	68	11.7942	9.94269	11.1076	11.2827	0.433591	1.95289	5.232	-0.198933	6.93
P35659	DEK	Sensitive				6.3978	6.65421	5.85025	5.95093	0.250392	0.382001	8.692	-1.28587	77.33
Q562R1	ACTBL2	Sensitive	134	187	135	0.0840643	0.0143553	0.0426443	0.0143553			5.328	-0.19016	6.12	109
Q16795	NDUFA9	Sensitive	190	187	196	6.73471	6.64674	5.59455	4.96578	0.821146	2.01719	10.035	-0.0286472	2.39	25
P51991	HNRNPA3	Sensitive	279	264	374	8.20848	8.21548	8.17931	9.03125	1.17918	0.650607	9.113	-0.988889	36.51	3
Q9UGC7	MTRF1L	Sensitive	46.5	46.1	0	4.08746	3.31179	3.63575	3.67807	0.124607	-0.153306	8.352	-0.585526	20.79
P10644	PRKAR1A	Sensitive	189	187	212	6.83479	6.21975	8.22077	6.34643	0.126488	1.52842	5.143	-0.43727	13.91	11
Q8N490	PNKD	Sensitive	110	216	52.2	5.54751	5.38024	6.16068	5.03474	0.515544	1.28547	9.183	-0.532727	19.22
Q99986	VRK1	Sensitive	186	187	211	4.89045	5.86096	4.92979	5.6522	0.450648	0.665192	9.052	-0.718434	21.97	14
P82933	MRPS9	Sensitive	178	183	185	5.55244	5.5741	4.90881	4.53294	0.181273	0.692186	9.723	-0.569192	10.86	90
O95067	CCNB2	Sensitive	43.5	0	104	6.57425	6.2709	5.58736	6.10622	0.411287	0.411519	9.033	-0.308291	12.56	21
P15291	B4GALT1	Sensitive	127	167	34.4	6.49506	3.81044	5.29572	4.38336	0.291828	1.3065	8.532	-0.20603	8.79
P38571	LIPA	Sensitive	116	147	158	5.73525	4.64212	4.83289	4.4822	0.571607	0.802139	6.579	-0.108521	0
O14965	AURKA	Sensitive	169	166	103	7.04056	6.29756	7.12226	6.35385	0.333634	0.374866	9.604	-0.65732	19.85	59
P60842	EIF4A1	Sensitive	313	303	337	10.3471	9.21839	10.5408	8.96252	0.423878	0.683952	5.217	-0.26133	9.85	20
Q92901	RPL3L	Sensitive	0	0	0	0.137504	0.15056	0.0703893	0.15056			10.748	-0.615725	17.94	4
Q86YD1	PTOV1	Sensitive	89.4	0	0	6.12474	6.6879	6.67962	6.11207	0.735229	2.14099	10.786	-0.344712	12.5
P14324	FDPS	Sensitive	196	194	230	7.18458	7.84015	7.14507	8.66324	0.239515	0.337702	5.866	-0.23747	9.07	10
Q9BZE1	MRPL37	Sensitive	180	179	166	6.08002	6.99299	6.40293	7.91175	0.174847	-0.118753	8.472	-0.277541	6.86	29
Q9NXE8	CWC25	Sensitive								0.165205	-0.29723	10.483	-1.45012	62.35	20
P36578	RPL4	Sensitive	230	219	235	12.0412	12.3225	11.9471	11.6832	0.240773	0.761053	11.335	-0.610773	33.49	170
P82675	MRPS5	Sensitive	178	175	189	6.50653	6.60437	5.89482	6.29297	0.084874	0.13261	10.196	-0.562326	31.86	58
O95232	LUC7L3	Sensitive	193	183	199	7.05615	8.31474	7.10287	7.38016	0.153673	0.55845	10.061	-1.69861	52.31	1
P14635	CCNB1	Sensitive	172	177	167	8.2198	7.147	7.51609	7.59111	1.00356	1.16295	7.22	-0.239261	26.79	35
P06733	ENO1	Sensitive	294	371	338	11.1416	9.52101	10.2798	10.6141	0.588969	1.12483	7.13	-0.221429	5.76	2
P13929	ENO3	Sensitive	92	87.3	109	5.69905	6.13443	3.74524	3.7666	0.339384		7.536	-0.193548	4.38
Q13895	BYSL	Sensitive	186	179	185	5.31179	5.17313	4.99367	5.2426	0.816017	1.29559	8.002	-0.372998	24.94	15
Q9BXS6	NUSAP1	Sensitive	103	150	178	6.24375	7.60095	6.05507	7.05821	0.150614	0.327921	10.218	-1.1068	61.9
O95864	FADS2	Sensitive	211	0	196	7.3147	8.07377	4.18428	5.6893	0.434617	1.37592	8.952	-0.182207	4.28	2
Q96EX2	RNFT2	Sensitive	0	0	44.4	2.24184	3.52857	1.5656	0.15056	0.528523	2.53095	7.648	0.141441	11.71
P60228	EIF3E	Sensitive	201	196	206	8.61912	9.01123	8.779	8.81044	0.190683	0.00306365	5.749	-0.326966	8.99	16
P50395	GDI2	Sensitive	219	256	232	7.74234	7.58579	7.57092	6.38647	0.483102	0.425821	6.153	-0.332135	3.6	15
Q9NV06	DCAF13	Sensitive				6.47086	5.35579	7.17033	5.91217	0.359185	0.540878	9.357	-0.511461	9.66	36
P31943	HNRNPH1	Sensitive	226	214	239	8.6215	9.28251	9.4823	10.0829	0.132943	0.816428	6.002	-0.602227	10.02
P68363	TUBA1B	Sensitive				11.1682	10.8224	10.4571	10.5016	0.120544	-0.208595	4.821	-0.230377	9.98	34
Q9NRX5	SERINC1	Sensitive	104	95.7	140	5.96947	5.88166	5.82604	5.87823	0.463124	1.33812	5.557	0.486313	5.96	29
Q99808	SLC29A1	Sensitive				5.87823	7.04789	5.11645	6.85075	0.321929	0.88493	8.122	0.687281	7.68	42
Q5VTE0	EEF1A1P5	Sensitive										9.289	-0.252597	11.69
Q05639	EEF1A2	Sensitive	142	215	142	5.02192	1.76553	10.0904	4.17233	0.543418	2.29302	9.217	-0.305616	11.23	92
Q15796	SMAD2	Sensitive	189	159	185	6.0676	6.33145	4.67243	5.77241	0.169026	1.6609	6.248	-0.443683	11.99
Q13530	SERINC3	Sensitive	128	149	55.9	5.70127	6.17712	5.97659	5.58976	0.308106	1.05685	7.218	0.452854	5.5
P26368	U2AF2	Sensitive	211	204	221	7.65363	7.05517	7.78444	8.01162	0.39852	1.40954	9.235	-0.589053	19.58
Q969S3	ZNF622	Sensitive	158	164	158	4.98959	4.40735	5.45352	4.8334	0.388958	1.21422	5.869	-0.801887	32.91	16
Q9BTD8	RBM42	Sensitive	182	172	183	6.55367	6.57803	6.39403	6.13093	0.908669	1.97568	9.919	-0.17875	37.08
Q9H2H9	SLC38A1	Sensitive				5.98846	6.18706	6.86196	5.61471	0.219747	0.341459	6.672	0.550308	2.05
P11166	SLC2A1	Sensitive	205	183	193	6.2182	4.8505	5.78241	6.60125	0.93222	2.4155	8.671	0.534146	2.24	3
P53985	SLC16A1	Sensitive	242	174	238	5.42358	4.94533	2.96901	5.63923	0.24217	1.75558	8.548	0.348	6.8
Q8WVX9	FAR1	Sensitive	181	164	160					0.424451	1.04592	9.303	-0.15301	2.91
Q15392	DHCR24	Sensitive	114	190	187	4.95791	5.9782	7.00338	6.50985	0.333258	0.964661	7.988	-0.0614341	5.23	5
Q14119	VEZF1	Sensitive	44.9	90.7	142	5.16189	5.39266	5.50367	4.72955	0.0550959	-0.163628	9.789	-0.451823	25.14	1
Q9UPT9	USP22	Sensitive	151	143	202	6.24031	6.35702	6.15785	5.32048	0.255036	1.547	7.859	-0.417143	5.52
P35637	FUS	Sensitive	263	206	228	8.47159	7.67101	8.84373	9.53091	4.21882	0.995936	9.45	-1.31939	54.18
Q9Y2X3	NOP58	Sensitive	206	197	214	7.24907	6.06134	6.70612	6.88618	0.334793	-0.0277078	9.108	-0.506616	29.87	5
Q92925	SMARCD2	Sensitive	169	169	195	5.24565	6.42694	7.85437	5.70846	0.250388	0.51152	9.875	-0.506968	27.12
Q9BVP2	GNL3	Sensitive	195	182	185	6.69655	5.87627	5.91695	7.43112	0.170535	-0.417261	9.407	-0.706922	34.61
Q9BVS4	RIOK2	Sensitive	157	148	112	4.30524	4.12102	3.76765	4.31687	0.47291	1.13399	5.68	-0.697826	17.57	17
Q5SSJ5	HP1BP3	Sensitive	195	181	217	6.57637	7.81941	6.57213	7.60474	0.176772	0.611576	9.976	-0.982459	65.46
P06744	GPI	Sensitive				8.79194	7.5012	8.16687	7.37217		2.16627	8.278	-0.344444	6.99
Q13131	PRKAA1	Sensitive	181	170	192	5.31687	4.80271	4.72955	5.19219	0.196663	0.365223	7.954	-0.461002	13.06
Q14534	SQLE	Sensitive	166	185	158	6.22554	4.89093	7.22333	6.65206	0.360775	0.403856	8.607	0.0278746	2.96	20
Q9NVN8	GNL3L	Sensitive	171	167	156	3.91934	3.65878	4.45878	4.24869	0.384281	1.57864	8.333	-0.571649	23.02	20
Q9UHD8	SEPTIN9	Sensitive				6.42072	7.74813	7.60103	5.45582			9.161	-0.66314	33.45
O00567	NOP56	Sensitive	205	198	216	9.16204	7.83371	7.94328	7.79584	0.0777891	-0.121067	9.431	-0.470707	40.24	6
P22736	NR4A1	Sensitive				3.23113	3.49697	3.49825	0.536053	0.619895	1.35104	6.838	-0.242308	22.58	4
Q56NI9	ESCO2	Sensitive	101	79.4	48.8	4.29793	3.30305	2.46467	4.29425	0.588301	0.311914	9.652	-0.700499	24.79	13
P53350	PLK1	Sensitive	168	164	159	6.44245	6.33628	5.71122	6.48091	0.331488	1.20219	8.955	-0.322554	10.12	37
Q9UNF1	MAGED2	Sensitive	184	174	170	5.65191	5.55029	6.56346	5.48993	0.863008	1.16435	9.581	-0.534818	35.64	8
P17844	DDX5	Sensitive	111	107	115	8.79695	8.8983	9.89019	8.55991	0.419339	0.14665	8.993	-0.641368	13.36	1
P32519	ELF1	Sensitive	54.1	45.8	59.5	4.33628	5.61706	5.6837	6.42677	0.190474	0.399602	4.969	-0.474637	38.45	3
O60506	SYNCRIP	Sensitive	266	205	276	6.78594	5.10392	6.87086	7.62425	0.28837	0.861095	8.655	-0.880899	23.11
O60216	RAD21	Sensitive	176	173	198	6.64068	8.62746	7.81724	7.50748	0.267269	0.117838	4.402	-0.711252	37.72	40
Q9BZE4	GTPBP4	Sensitive	200	193	197	6.30451	5.67976	6.15441	5.08916	0.212433	1.24366	9.735	-0.75142	21.45	71
Q13310	PABPC4	Sensitive	188	177	192	6.39197	7.60881	6.6401	9.29687	0.143594	0.364004	9.45	-0.443478	19.72
Q15397	PUM3	Sensitive	175	178	175	6.33289	4.42492	4.45615	6.30889	0.10775		9.925	-0.559877	21.76	116
Q9NPI1	BRD7	Sensitive	147	145	174	5.92172	6.26021	4.70543	6.07852	0.0407056	-1.02544	6.098	-0.94086	41.63
Q01844	EWSR1	Sensitive	194	185	203	7.19052	7.74335	7.94152	8.26599	0.206768	0.59491	9.412	-1.11692	41.92	7
P28288	ABCD3	Sensitive	184	158	195	5.49474	4.62293	4.76553	4.82629	0.540631	0.489823	9.51	-0.130197	0.61	5
Q8IYS0	GRAMD1C	Sensitive	0	96.2	0	1.45418	3.11103	0.978196	0.0703893	0.160462		6.936	-0.526133	11.48	11
O00571	DDX3X	Sensitive								0.350428	0.928731	6.862	-0.63429	22.66
P24723	PRKCH	Sensitive	0	0	162	2.59455	4.42223	3.8885	2.05658	0.155308	-1.0221	7.561	-0.285652	3.81	2
P0CG48	UBC	Sensitive	74.3	98.3	109	9.38593	7.84987	8.76012	8.61456	0.602776	0.889092	7.59	-0.482628	37.37	1
Q9NVU7	SDAD1	Sensitive	157	276	196					0.163514	-0.280801	9.497	-0.67016	29.4	24
Q9HB58	SP110	Sensitive	37.1	37.8	101	2.37851	4.47768	2.38405	3.80839	0.224548	0.164995	8.848	-0.788389	31.49
P33993	MCM7	Sensitive	200	199	219	7.20994	8.22867	7.40914	7.75181	0.311395	1.16964	6.154	-0.372184	7.93	25
Q8N1B4	VPS52	Sensitive	47.3	72.1	78					0.299269	0.595797	5.73	-0.201245	9.96	28
Q13823	GNL2	Sensitive	176	171	151	5.31143	5.50016	5.66959	6.26247	0.149934	0.107016	9.498	-0.883721	38.17	158
P33992	MCM5	Sensitive	200	194	216	5.52325	6.1823	4.82579	6.69279	0.356849	1.49027	8.23	-0.352316	11.17	34
Q15022	SUZ12	Sensitive	150	127	172	5.24527	4.97728	3.57168	5.42995	0.216459	-0.768919	8.853	-0.747767	37.89	20
O00391	QSOX1	Sensitive	46.5	134	44.1	5.20984	5.21529	6.08958	8.4203	0.496924	2.81555	8.942	-0.191432	12.58
Q9Y3T9	NOC2L	Sensitive	186	174	180	5.94298	5.49601	6.67172	6.53138	0.330194	1.1484	5.38	-0.430574	26.44	58
Q09161	NCBP1	Sensitive	182	189	207	5.07468	4.51854	4.47832	4.97957	0.332514	0.922179	6.116	-0.327848	19.11	12
P23921	RRM1	Sensitive	198	192	195	6.56697	6.6642	5.34802	6.37816	0.537483	0.160652	6.822	-0.360606	10.61	10
Q96T88	UHRF1	Sensitive								0.359569		7.33	-0.78966	22.07	25
Q2NL82	TSR1	Sensitive	181	176	186	6.04418	4.54473	5.47671	4.40054	0.130894	1.13288	7.103	-0.592413	22.89	12
Q15345	LRRC41	Sensitive	214	134	87.9	4.52669	5.54782	4.48414	6.11333	0.642849	0.948793	8.213	-0.155049	19.09	20
Q00839	HNRNPU	Sensitive				8.37508	7.73118	8.21072	9.33657	0.39489	1.42116	5.751	-0.977576	34.18
P78316	NOP14	Sensitive	176	169	153	4.74093	4.38543	4.85449	5.56346	0.146827	0.761095	7.323	-0.761027	37.92
P13639	EEF2	Sensitive	229	225	238	8.58583	10.6902	10.1565	9.98371	0.215142	1.30491	6.506	-0.209441	3.85	3
Q9GZR7	DDX24	Sensitive	185	181	183	6.99152	7.17233	6.86864	6.85674	0.18981	0.470325	9.293	-0.66007	41.56	87
Q9H8V3	ECT2	Sensitive	162	152	140	6.74886	5.21684	5.20789	4.09508	0.317775	-0.262777	7.5	-0.405799	20.24
Q15029	EFTUD2	Sensitive	201	190	215	6.86084	6.7662	6.17752	7.06102	0.634167	1.07405	4.712	-0.24537	18.11	33
Q14527	HLTF	Sensitive	157	157	177	4.58015	5.49185	4.90159	3.76765	0.324319	0.281107	8.544	-0.483548	14.37	15
Q9H0A0	NAT10	Sensitive	192	193	202	5.2502	5.24793	4.84649	5.68958	0.272051	0.537053	8.122	-0.235122	7.9	49
O15042	U2SURP	Sensitive	176	177	198	6.8031	6.29591	5.80967	6.75034	0.161187	0.347763	8.509	-1.14286	49.85
O14709	ZNF197	Sensitive				1.774	3.21412	1.33342	3.62994	0.0492383		8.429	-0.818465	10.01	7
Q7L014	DDX46	Sensitive				6.24051	6.36615	5.94953	5.90183	0.23969	0.674106	9.524	-0.929195	32.88	31
O75362	ZNF217	Sensitive	135	158	75.7	4.43095	4.69877	6.39506	5.31976	0.14874	0.633378	8.328	-0.757061	42.94	5
Q9UHP3	USP25	Sensitive	133	82.7	124	3.94673	4.42828	2.70044	4.05485	0.0561772	-2.033	5.121	-0.629194	18.1
Q6S8J3	POTEE	Sensitive	79.2	17.2	160	0.0565835	0.137504	0.189034	0.250962	0.688145		5.91	-0.682605	14.88	33
O43683	BUB1	Sensitive	0	66.2	0	5.64241	5.78633	4.61117	5.92481	0.295335	0.0812704	6.159	-0.475115	23.13	19
Q8IX03	WWC1	Sensitive	139	41	0	5.69377	2.22959	4.74093	2.80529	0.0655887	-1.63843	5.606	-0.675562	25.25	43
Q12772	SREBF2	Sensitive	30.3	0	43.5					0.179092	0.0499958	8.238	-0.152585	11.74	33
Q86XI2	NCAPG2	Sensitive	144	158	152	5.60851	6.22824	5.48704	5.82655	0.31581	0.114179	6.543	-0.114261	19.77
P46019	PHKA2	Sensitive	76.4	148	151	3.14731	4.7241	3.8166	4.39094	0.215007	0.182762	6.124	-0.206883	5.91	13
Q08211	DHX9	Sensitive	215	203	224	7.44593	6.0217	7.04286	7.61574	0.408744	-0.216379	6.514	-0.338819	15.75	4
O15090	ZNF536	Sensitive										6.939	-0.676538	31.23	1
Q99700	ATXN2	Sensitive								0.200894	0.387352	9.746	-0.825438	43.72
Q9H582	ZNF644	Sensitive	82.1	76.3	38	4.19535	4.53045	2.9486	5.12516	0.0623373	-0.78313	7.997	-0.782818	34.82	40
Q7Z3K3	POGZ	Sensitive	156	159	179	4.05658	5.48091	5.43363	5.62877	0.16738	0.39043	7.102	-0.393901	16.67
Q96PC5	MIA2	Sensitive	83.7	77.5	78	4.85748	4.61765	3.8125	3.46858	0.265036		4.114	-0.764164	31.23
Q99590	SCAF11	Sensitive	152	132	135	5.78057	5.03034	5.07895	6.62352	0.278678	-0.225394	8.274	-1.10643	37.87
Q9UIG0	BAZ1B	Sensitive				5.56102	6.01659	5.1639	5.48896	0.118726	-0.0212818	8.395	-0.915846	34.05
Q9NYV4	CDK12	Sensitive	171	159	178	4.61471	5.03474	3.93168	4.97039	0.0685144	-0.250275	9.666	-0.908121	44.7
P11388	TOP2A	Sensitive	197	185	213	7.88576	7.39609	5.8632	7.60637	0.357372	0.115552	8.876	-0.695297	24.95
Q9Y6R4	MAP3K4	Sensitive	41.4	118	140	2.85	4.81558	2.87381	4.88264	0.0764177	-0.612344	6.019	-0.507214	17.97
P26358	DNMT1	Sensitive	180	181	187	5.88387	7.12091	6.71218	7.63525	0.194839	0.813658	7.561	-0.798082	28.84
Q2PPJ7	RALGAPA2	Sensitive	68.9	41.1	46.1	2.05658	3.97728	3.21568	3.51096	0.114444	-0.608338	5.793	-0.208542	8.65	5
Q12873	CHD3	Sensitive	150	132	169	5.66988	6.55474	6.98561	5.3906	0.0353458	-1.86355	6.98	-0.812	26.6
E9PAV3	NACA	Sensitive	107	99.7	106	10.9107	10.9672	10.5817	10.9339	0.396456	-0.386168	9.914	-0.334745	60.64
Q6P2Q9	PRPF8	Sensitive	195	190	208	7.30305	7.05961	7.22651	7.10758	0.220234	0.971627	8.913	-0.468051	5.35	22
Q14571	ITPR2	Sensitive	33.7	113	142	2.17951	3.03034	1.88362	1.75702	0.0716038	-0.198201	6.117	-0.266753	3.63	22
Q14643	ITPR1	Sensitive				2.53107	3.49313	3.20477	6.0054	0.135915	0.499818	5.755	-0.314503	6.6
Q8NFC6	BOD1L1	Sensitive	156	88.4	105	4.06178	4.19771	3.74093	4.67016	0.100534	0.521381	4.876	-0.9902	52.64	16
Q96T58	SPEN	Sensitive	140	110	94	3.92979	5.67807	4.49697	5.37712	0.0665242	-1.65309	7.377	-0.864438	43.29	24
Q7Z6Z7	HUWE1	Sensitive	193	142	128	5.71836	6.38681	6.10476	6.22863	0.100608	0.736553	4.987	-0.38882	16.85
Q09666	AHNAK	Sensitive	267	193	133	6.61102	3.17153	5.73145	5.35262	0.168016	0.359492	5.848	-0.498846	48.37	5
Q96FJ2	DYNLL2	Resistant								0.452889	1.86411	7.126	-0.45618	19.1	137
Q9NZ45	CISD1	Resistant	189	185	218	5.44493	5.10559	4.26604	3.56316	0.110998	2.6	9.257	-0.397222	9.26	4
Q9Y2Q5	LAMTOR2	Resistant	120	175	193	6.35191	6.48527	6.5359	7.48567	0.137088	1.47606	5.168	0.0832	10.4
Q7Z5G4	GOLGA7	Resistant	168	52	115	5.69404	5.78346	4.26078	5.64126	0.250044	1.36405	6.798	-0.521168	12.41	9
P68036	UBE2L3	Resistant	219	211	228	5.92315	5.38819	5.70598	5.84624	0.189354	0.727334	8.512	-0.754545	29.22	6
P24666	ACP1	Resistant	212	239	385	7.71864	7.68328	6.97682	6.45253	0.320194	0.831444	6.376	-0.491772	7.59	3
Q9H1K1	ISCU	Resistant	179	102	123	6.5089	6.54597	6.50494	5.97728	0.239079	0.295891	9.779	-0.27006	24.55	5
Q8N183	NDUFAF2	Resistant	193	188	185	6.13791	6.22959	6.05376	4.98048	0.0779209	0.462435	9.176	-1.16331	47.34	8
P55145	MANF	Resistant	99.6	96.7	112	6.62029	6.59559	6.36929	7.60733	0.160847	1.70733	8.6	-0.437363	13.19	3
P30086	PEBP1	Resistant	221	216	236	7.51625	6.85025	7.81916	7.10779	0.695847	1.82674	7.31	-0.652406	13.9
Q9UL26	RAB22A	Resistant	157	178	175	2.6893	2.99095	4.39917	2.69822	0.265967	1.47676	8.032	-0.272165	13.92	2
Q9H3Z4	DNAJC5	Resistant	179	163	191	4.04002	5.48188	5.83592	5.65592	0.206646	1.91734	4.802	-0.489899	17.17
Q9NP72	RAB18	Resistant	199	187	194	6.15805	4.90833	5.51254	4.37851		2.01808	4.984	-0.315049	11.65	9
Q86WR0	CCDC25	Resistant	171	159	182	4.9982	5.87995	4.80323	5.42694	0.0943317	1.03993	6.49	-0.905769	32.69	1
O14653	GOSR2	Resistant	86.1	88.4	29.9	5.05961	5.41414	5.10936	4.90014	0.133007	0.870567	7.955	-0.549528	25.94
P61020	RAB5B	Resistant	101	107	167	4.90448	5.68678	5.67299	5.33128	0.224197	0.205375	8.008	-0.377209	23.72	17
P06730	EIF4E	Resistant	172	187	204	6.84046	6.6872	7.17981	7.15755	0.198651	-0.00403817	5.86	-0.696774	27.65	8
Q9HAV7	GRPEL1	Resistant	179	189	210	5.76845	4.87873	5.27501	5.77426	0.149817	2.24756	8.019	-0.504608	29.03	10
Q9BSB4	ATG101	Resistant	0	151	59.7	6.2521	6.11061	6.37365	4.8334	0.222053		5.865	-0.320642	6.42	11
Q9UL25	RAB21	Resistant	196	189	207	5.02104	4.44427	5.42257	4.66505	0.236151	2.78176	7.774	-0.377333	16.44	11
O75832	PSMD10	Resistant	184	166	139	6.70805	5.904	6.49681	5.32445	0.688109	1.21392	5.811	-0.236283	9.73	26
P22061	PCMT1	Resistant	184	389	350	6.66064	6.62308	7.22004	6.30469	0.348727	0.931918	6.905	-0.16652	7.05
Q9UIJ7	AK3	Resistant	189	181	192	5.07425	4.8212	4.56682	4.83845	0.444065	0.77283	9.357	-0.351982	11.01
Q9HB71	CACYBP	Resistant	216	202	236	8.0294	6.75489	7.44477	8.00753	0.291056	1.81315	8.266	-0.791228	41.67	3
Q70IA6	MOB2	Resistant	51.7	99.3	123	4.69766	5.44361	3.51096	4.44294	0.03786	0.990341	6.463	-0.380591	16.88	3
Q9P0P8	MTRES1	Resistant	45.2	102	170	3.26454	4.62176	4.12681	4.94251			9.521	-0.613333	33.33	1
Q9BUP3	HTATIP2	Resistant	199	184	0	7.67575	0.275007	6.3579	5.89312	0.392692	0.216432	8.329	-0.33719	7.85
Q8IYL3	C1orf174	Resistant	56.2	51.3	0					0.205286	1.03787	6.565	-0.719342	63.37	10
Q04917	YWHAH	Resistant	210	195	215	6.55857	6.42089	5.81865	6.78999	0.217758	1.22415	4.618	-0.618293	17.48	362
P61981	YWHAG	Resistant	217	199	215	7.32912	6.65564	6.91181	6.90388	0.309328	2.37452	4.663	-0.680162	34.41	387
Q96BQ5	CCDC127	Resistant	92.1	0	38.9	2.43829	2.82985	2.86196	1.76129	0.206405	1.01353	9.37	-0.723462	20.38	2
Q99714	HSD17B10	Resistant	107	105	113	7.05279	6.70224	7.38042	6.89045	0.438373	1.15503	7.622	0.23295	7.28
P47756	CAPZB	Resistant				7.85929	7.83605	7.51262	8.61534	1.89312	1.47123	5.271	-0.55704	11.55
P16152	CBR1	Resistant	206	201	102	7.03507	0.31034	5.65621	5.11811	0.470192	1.64486	8.215	-0.211191	11.55	1
Q9H2K0	MTIF3	Resistant	49.8	101	111	5.08619	5.08576	5.52199	5.18706	0.0917382	-1.53346	10.01	-0.741367	37.41
Q9Y3B9	RRP15	Resistant	175	170	122	4.05311	3.29572	5.33807	5.10392	0.322098	2.9522	5.267	-1.11418	75.89	8
Q9NPL8	TIMMDC1	Resistant	159	174	145	6.03826	5.99413	5.95606	6.31397	0.346495	0.674579	8.484	-0.372632	8.77	6
Q9NZ63	C9orf78	Resistant	150	165	156	5.63488	7.89045	6.63503	6.595	0.0556489	0.72734	6.465	-1.21349	69.2	8
O43396	TXNL1	Resistant	203	192	207	6.2384	5.82043	5.13668	5.89069	0.247572	2.90446	4.697	-0.45917	12.8	5
Q99598	TSNAX	Resistant	168	207	202	5.32948	4.67186	5.17592	5.80581	0.207831	1.24685	6.248	-0.557931	13.79	17
Q9H115	NAPB	Resistant				2.38128	3.79286	3.10936	2.20477	0.262831		5.241	-0.456376	12.75	7
P46109	CRKL	Resistant	181	169	205	4.11187	5.62293	4.40667	5.24146	0.338237	0.790236	6.413	-0.581848	27.06	21
Q14232	EIF2B1	Resistant	126	182	200	5.20633	5.45187	5.21607	5.21839	0.177424	1.37301	7.058	0.0740984	6.23	29
Q96CQ1	SLC25A36	Resistant	57.2	92.3	117	3.82273	5.57107	4.11853	4.91409	0.187148	-0.597009	8.47	-0.00192926	2.57
Q00403	GTF2B	Resistant	164	145	174	4.55704	5.45582	4.19535	5.93852	0.377578	0.467349	8.191	-0.269304	11.71	12
P30519	HMOX2	Resistant				5.49601	5.0798	5.70349	4.92647	0.129712	1.1875	5.215	-0.571519	22.15	16
Q00577	PURA	Resistant	117	172	184	1.74416	3.84298	3.04439	3.22497	1.61367	2.39719	6.152	-0.752174	29.81	47
O75190	DNAJB6	Resistant	175	175	192	6.84875	6.29462	7.03771	6.41481	0.215588	1.18515	9.401	-0.945706	40.18	8
Q9UBQ7	GRHPR	Resistant	196	185	255	6.5043	6.87504	6.28688	6.69	0.292308	1.64728	7.101	-0.014939	5.49
Q08257	CRYZ	Resistant	209	172	209	6.48027	3.24184	4.30159	2.87578	0.458411	0.67445	8.433	0.056535	2.74	4
Q9Y266	NUDC	Resistant	208	202	226	6.6858	7.09476	6.56849	6.77426	0.214937	1.63038	5.161	-1.03988	53.17	9
Q9UHD1	CHORDC1	Resistant	207	182	207	6.7699	5.43962	4.45154	6.15886	0.277465	0.811765	7.688	-0.729217	36.14
Q9H0P0	NT5C3A	Resistant				5.30998	5.38647	5.09677	4.59216	0.991384		6.81	-0.102083	2.98
O14657	TOR1B	Resistant	48.3	148	0	4.32984	4.50462	4.67525	3.45154	0.23172	0.857682	8.479	-0.0857143	3.27	17
Q9UDY4	DNAJB4	Resistant	160	0	103	4.95838	2.29278	2.45943	2.94673	0.226535		8.499	-0.707715	39.76	22
O95433	AHSA1	Resistant	205	207	220	8.21048	6.82107	7.61036	7.69627	0.240703	0.688339	5.323	-0.549704	17.75
O15126	SCAMP1	Resistant				4.53978	4.49057	4.37365	3.44095	0.295949		7.129	-0.0494083	15.98	19
P25685	DNAJB1	Resistant	198	195	215	6.57939	5.55213	6.48382	5.69098	0.377043	0.89988	8.716	-0.715	32.35	7
Q5T6V5	C9orf64	Resistant	169	175	172	4.2426	0.0426443	4.14649	3.74739	0.468032	0.828482	5.614	-0.258651	4.4	8
O15541	RNF113A	Resistant	106	145	108	3.97085	4.55152	4.54782	4.59216	0.141515	0.93522	5.444	-0.999125	42.27	6
Q8WWH5	TRUB1	Resistant	168	155	154	4.40259	4.08831	4.16269	2.48543	0.13412	0.497628	8.156	-0.194556	25.21	6
Q9BW91	NUDT9	Resistant	165	161	151	4.77136	3.21412	4.33914	4.33342	0.342092	0.811455	8.159	-0.677429	19.14
Q12907	LMAN2	Resistant	203	204	206	7.21936	6.88411	8.55582	8.20594	0.200995	1.38701	6.615	-0.364326	0	9
Q9UBS4	DNAJB11	Resistant	184	186	202	5.85947	5.65019	6.37643	6.82171	0.15704	1.10734	5.881	-0.560894	10.34	15
Q9NX62	BPNT2	Resistant	168	172	172	5.23458	5.1206	4.67638	4.765			6.546	-0.0924791	11.7	16
Q9Y2Z0	SUGT1	Resistant	201	183	274	5.90641	5.46989	5.4192	5.71727	0.341974	0.264679	4.941	-0.601918	21.1
Q92747	ARPC1A	Resistant	118	160	182					0.124264	-0.512001	8.023	-0.297027	8.92	10
P57721	PCBP3	Resistant	0	0	51.5	0.201634	4.43496	1.86394	2.30743			7.951	-0.206469	22.1
Q9UNM6	PSMD13	Resistant	325	372	404	7.4417	7.17183	6.42526	7.11759	0.454951	0.946356	5.543	-0.176862	7.18
P16333	NCK1	Resistant	162	161	187	4.68706	5.58496	4.06437	4.78293	0.23061	0.086766	6.169	-0.630239	20.95	48
Q9NX58	LYAR	Resistant	170	179	204	5.15299	5.35226	4.61117	5.37851	0.091561	0.345859	9.86	-1.23298	73.88	102
Q9UH62	ARMCX3	Resistant	75.5	76.5	51	4.16108	3.89336	5.31034	4.774	0.233306	0.283164	8.256	-0.325858	14.25	19
Q6NVY1	HIBCH	Resistant	185	174	200					0.58268	0.610892	8.081	-0.268912	7.25
Q9NZJ7	MTCH1	Resistant	168	170	174	6.31904	7.01647	6.93676	6.88387		0.699166	9.469	0.107712	13.88
Q8WW22	DNAJA4	Resistant	90	156	110	0.321928	0.879706	4.39438	5.76713		-0.455908	7.366	-0.59068	22.92
P36507	MAP2K2	Resistant	185	183	203	6.16752	7.23821	6.54458	6.33878	0.257677	0.98606	6.245	-0.3185	19.75	15
Q92734	TFG	Resistant	92.4	94.4	129	7.05517	5.58075	6.24375	6.26885	0.372763	0.736761	4.807	-0.8465	39.75	11
Q8N6T3	ARFGAP1	Resistant	167	159	114	5.3194	6.65535	6.94743	5.5043	0.518384	1.12485	5.395	-0.804926	41.38
Q6PIU2	NCEH1	Resistant				4.82273	2.23573	2.68706	2.22651	0.391944	1.22315	6.916	0.0262255	3.19
Q96ER9	CCDC51	Resistant	137	152	169	4.25172	4.35755	3.74631	4.13011	0.254564	0.624051	8.075	-0.384185	13.87
Q9HC36	MRM3	Resistant	112	155	163	5.25776	4.69766	4.84449	3.54102			8.793	-0.376429	15.48	23
Q8NFW8	CMAS	Resistant	160	177	190	5.83365	5.17672	4.90833	5.75302	0.242479	-0.166913	7.764	-0.406221	20.74
Q15084	PDIA6	Resistant	208	209	219	8.25706	6.47881	8.19195	9.07863	0.263119	1.12612	4.816	-0.275	16.36
O75351	VPS4B	Resistant	168	167	186	4.31976	4.60881	4.04527	4.90063	0.230067	0.984663	6.924	-0.551577	33.56	6
Q96N11	C7orf26	Resistant	90.7	147	113	3.80632	5.4192	4.48027	4.26454	0.332506	0.585182	7.463	0.126503	12.92
P41240	CSK	Resistant	184	179	202	5.0691	6.65707	5.91001	6.91588	0.245256	0.752198	6.729	-0.268444	4.89	3
Q02790	FKBP4	Resistant	218	212	223	6.97281	6.00045	6.9798	4.8475	0.385594	1.32649	5.247	-0.642919	30.28	5
Q9P2R7	SUCLA2	Resistant				5.34199	5.1639	5.13217	5.10056	0.368387	0.312032	7.158	-0.0464363	9.94
Q96HE7	ERO1A	Resistant	196	192	211					0.122225		5.432	-0.490171	5.13	8
Q7L3T8	PARS2	Resistant	97.7	91.6	107	1.53605	2.9542	2.23266	2.46728	0.331998	0.81991	7.918	-0.182316	6.11	5
P09914	IFIT1	Resistant	27.5	0	0	1.46467	1.14405	0.650765	0.495695	0.278359		6.881	-0.580753	10.88	9
P11182	DBT	Resistant	153	183	177	2.25399	3.33771	2.51854	3.02326	0.424206	0.22238	8.473	-0.119502	17.01	49
P51608	MECP2	Resistant	75.6	71	86.1	3.58976	5.03254	4.06005	4.28318	0.113984	-0.85584	10.271	-1.07798	74.49
P15170	GSPT1	Resistant	200	198	206	7.46459	6.01078	6.41329	6.16932	0.335369	2.16198	5.389	-0.431463	19.44
O60825	PFKFB2	Resistant	154	149	165	2.65306	3.24184	2.24489	1.33342	0.200452	0.873074	8.25	-0.530891	11.68	9
Q96JB5	CDK5RAP3	Resistant	168	170	190	6.25115	10.257	8.45504	7.31958	0.276821	-0.0513531	4.539	-0.298221	18.58	22
Q8WXA9	SREK1	Resistant	170	172	176	5.27984	5.54133	5.26641	6.12825	0.0477613	1.08301	10.691	-1.80256	77.95
P12081	HARS1	Resistant	187	302	320	6.30451	6.13422	6.45828	5.90159			5.636	-0.252456	10.02	2
O43172	PRPF4	Resistant	187	188	197	5.60526	5.04177	5.4019	5.35861	0.206442	0.86709	7.102	-0.493678	27.01
P00390	GSR	Resistant	211	186	215	7.1638	4.8339	4.97591	5.19219	0.258197	0.951261	8.388	-0.048659	7.85
Q12899	TRIM26	Resistant								0.23707	0.0771234	4.847	-0.73525	23.19	29
P31948	STIP1	Resistant	220	212	232	8.34394	7.0797	7.87166	7.8409	0.254963	1.23493	6.488	-0.937569	37.02	20
Q13485	SMAD4	Resistant	165	101	169	5.03782	4.89336	3.37712	5.47897	0.192403	1.61955	6.643	-0.388225	17.03	7
O75914	PAK3	Resistant	47.6	0	82.8	0.0703893	0.0840643	0.0426443	0.0143553			5.235	-0.60161	35.24
Q9Y5A9	YTHDF2	Resistant	175	171	177					0.362437	0.901409	8.931	-0.675475	26.6
Q86UE4	MTDH	Resistant	194	180	188	6.33896	5.95117	6.2804	6.93887	0.0777048	0.555876	9.648	-1.07113	72.85	14
P28799	GRN	Resistant	169	0	0	6.30725	5.78999	7.78241	8.56514	0.364276	1.68951	6.464	-0.230523	12.82	53
Q9P2K5	MYEF2	Resistant				4.64039	6.29352	5.03034	5.16631	0.225877	1.33156	8.928	-0.577833	23.5
Q9UIS9	MBD1	Resistant	96.3	136	155	4.11853	5.97682	4.77979	5.92884	0.230766	-0.0270208	8.944	-0.764959	37.69
P04843	RPN1	Resistant	214	206	226	7.20614	7.05528	7.75435	7.68278	0.180554	0.977616	6.089	-0.208237	4.94	3
Q7Z7F0	KHDC4	Resistant	83.9	127	106	4.75756	6.25456	4.64097	6.05376			8.827	-0.488925	37.95	7
Q9UBP0	SPAST	Resistant				4.31759	2.43296	2.87381	2.72901	0.174018	0.458754	9.912	-0.39237	21.59
Q04864	REL	Resistant	46.8	133	168	1.89142	2.7866	2.62059	2.71809	0.219156	0.932972	5.564	-0.561874	21.32	15
Q9Y2U5	MAP3K2	Resistant	38.1	43.3	148	3.8166	3.48285	3.26903	2.66903	0.126047	0.329264	7.854	-0.621163	25.69	6
Q9UJV9	DDX41	Resistant				5.94579	7.02901	7.41962	7.56697		-0.172775	6.514	-0.419614	20.26	8
A0MZ66	SHTN1	Resistant	180	165	103	4.72574	3.31034	4.91839	2.3505	0.238359		5.157	-0.968621	49.76
Q8IYS2	KIAA2013	Resistant	152	145	157	4.27277	5.2292	5.03386	5.43796	0.137326	0.740943	8.043	0.0244479	5.99
P0DMV9	HSPA1B	Resistant									-0.0114542	5.386	-0.383463	9.67
P13667	PDIA4	Resistant				7.10308	5.34447	7.17513	7.53706	0.259901	1.50922	4.823	-0.543101	16.43	3
P10515	DLAT	Resistant	93.1	89.6	102	4.92552	4.67638	4.41886	4.97636	0.272941	1.21745	7.661	-0.0913447	24.57	5
Q9H089	LSG1	Resistant	158	176	112	5.12805	4.41549	5.52262	5.46271	0.193452	0.158018	6.077	-0.814134	28.88	12
O00116	AGPS	Resistant	194	0	197	5.2555	4.53107	0.0976108	5.00764	0.360799		7.036	-0.334498	15.05
Q9H6T3	RPAP3	Resistant	180	170	180	5.94087	4.44427	4.39712	5.70708	0.170375	-0.0809026	6.553	-0.804511	37.74
Q96PK6	RBM14	Resistant	215	199	208					0.641406	1.05069	9.78	-0.446786	19.88
O75746	SLC25A12	Resistant	159	147	173	3.80323	4.03474	2.97085	3.13914	0.443311	0.329117	8.286	-0.0202065	3.1	4
O75943	RAD17	Resistant	79.1	120	139	3.76765	4.82934	3.97269	4.42021	0.109606	-2.40047	6.742	-0.471366	9.54
Q6ZRP7	QSOX2	Resistant	55.7	83.7	86.1	4.18903	3.9279	3.20163	3.92315	0.579736	1.2517	7.488	-0.229799	10.74	9
Q71RC2	LARP4	Resistant	184	175	55.2	5.62381	4.26454	4.76075	3.4957	0.271855	0.659008	6.301	-0.746961	32.18
Q15059	BRD3	Resistant	93.1	143	111	3.0054	5.11187	3.51223	4.60822	0.644617	1.21699	9.632	-0.840909	51.79	11
Q7Z2T5	TRMT1L	Resistant	167	149	163	3.85699	4.10098	2.50843	3.65191	0.311651	0.932268	7.694	-0.388813	14.05	42
Q96TA1	NIBAN2	Resistant	179	184	173	5.70183	3.61824	5.46401	3.73985			5.907	-0.463137	25.6	8
P27448	MARK3	Resistant	48.2	148	102	5.51444	6.0648	6.47541	5.96209	0.0796469	-1.17462	9.78	-0.683001	25.63
O95140	MFN2	Resistant	134	141	155	4.81096	5.15664	5.10852	5.6744	0.254914	0.107158	6.646	-0.324967	7.13	11
Q15057	ACAP2	Resistant	143	161	166	3.41954	4.23573	4.06178	4.6011	0.135213	0.83075	6.47	-0.587789	13.88	1
Q99798	ACO2	Resistant	194	199	261	4.85	5.64703	5.59723	6.01525	0.1283	0.927701	7.33	-0.335256	5
Q93034	CUL5	Resistant	141	146	170	3.41819	3.89724	2.9241	3.89336	0.244842	-0.149927	7.806	-0.419359	9.1	40
Q9Y2G8	DNAJC16	Resistant	134	38.9	46.9	2.84599	3.0018	2.56071	2.75489	0.168712	0.353529	6.796	-0.346803	3.71	5
Q8IYB8	SUPV3L1	Resistant	171	160	178	5.1807	5.0045	4.61471	4.04177	0.313058	-0.34487	7.813	-0.259924	16.92	26
O94874	UFL1	Resistant	173	176	197	3.38681	4.41954	4.15218	4.0917	0.237186	0.574038	6.466	-0.375063	17.25
Q14694	USP10	Resistant	187	183	168	6.06026	5.81686	6.14527	5.90953	0.154271	-0.573056	5.076	-0.449123	30.58
Q9UBF8	PI4KB	Resistant				4.32912	5.24222	5.88411	5.89288	0.122581	-0.528312	5.958	-0.347181	17.52
Q13724	MOGS	Resistant				4.765	5.63488	5.43896	5.70266	0.300029	0.873961	8.991	-0.258542	5.73	12
P49756	RBM25	Resistant	198	190	199	5.78084	5.98459	5.83719	6.33342	0.192407	0.633485	6.077	-1.48102	55.28	22
Q92598	HSPH1	Resistant	207	207	211	6.9629	4.73498	5.69432	6.79416	0.634524	0.343817	5.161	-0.571562	15.62
Q9H6E5	TUT1	Resistant				2.98914	4.94673	4.58976	4.38336	0.275442	0.253727	5.869	-0.327574	21.85	27
Q05086	UBE3A	Resistant				4.38474	5.62936	4.13832	4.38957	0.181672	-0.597046	4.995	-0.467886	16.57
Q9HCG8	CWC22	Resistant	143	150	174	4.33485	4.01614	3.39369	4.70764	0.154759	-0.582843	6.72	-1.11112	30.73	39
Q8N163	CCAR2	Resistant	189	180	207	6.53792	7.38767	6.26454	7.73261	0.268198		5.028	-0.520043	28.82
Q2M2I8	AAK1	Resistant	161	85.8	162	3.34625	3.73335	2.67582	4.67186	0.239686	1.21173	6.272	-0.519667	29.45
Q15020	SART3	Resistant				5.374	5.36352	5.23074	5.59574	0.138281	0.657426	5.359	-0.659917	30.32	65
P19838	NFKB1	Resistant	157	161	184	4.21335	4.54164	3.53605	4.22419	0.172731	0.171991	5.116	-0.33936	9.3
A8MW92	PHF20L1	Resistant	34.8	0	0	4.39643	5.17552	4.36877	4.77505	0.0943785	-0.795947	6.496	-0.876794	37.36	9
Q5GLZ8	HERC4	Resistant	169	166	163	5.90448	4.36387	4.12763	3.65421	0.304676	-0.140093	5.881	-0.128193	3.5
Q66K74	MAP1S	Resistant	156	147	175	3.32048	4.46271	2.76977	4.32193	0.886935	1.9316	6.981	-0.317375	25.97	15
Q7Z2Z2	EFL1	Resistant	171	151	173	4.26754	4.51791	3.92979	3.13914			5.657	-0.356339	20
Q9NPG3	UBN1	Resistant	0	0	92.8	3.62644	5.58856	4.35685	4.86047	0.0398194	-1.34369	9.621	-0.670282	50.18
Q76FK4	NOL8	Resistant	147	140	97.7					0.104541	-1.27822	6.773	-1.09649	57.84
Q6PD62	CTR9	Resistant	167	161	178					0.288055	0.294683	6.445	-0.893265	26.51	20
Q7Z5K2	WAPL	Resistant	136	140	171	4.02591	5.03562	4.41414	4.19377	0.0638454		5.179	-0.676303	28.91
Q96JH7	VCPIP1	Resistant	137	143	114	2.31904	3.16993	2.29866	3.16511	0.210061	1.55314	6.862	-0.467021	19.31	38
P29144	TPP2	Resistant	204	165	235	4.41007	5.08108	3.39232	5.76049	0.342826	0.402943	6.007	-0.33795	12.57	31
Q9C0C9	UBE2O	Resistant	167	164	181	3.7301	4.2149	4.17473	4.27053	0.337974	1.83939	4.882	-0.539783	24.61	69
Q9H7N4	SCAF1	Resistant	145	84.5	143	4.37921	4.06781	4.40871	5.04177	0.585291	0.71848	9.491	-1.0654	58.99	42
Q9UMZ2	SYNRG	Resistant								0.473883	0.603884	4.768	-0.478234	32.57
Q9BZF9	UACA	Resistant	161	133	51.4	5.35544	3.20477	3.50843	2.09761	0.0932532	-0.0704202	6.708	-0.829802	30.37	32
P30622	CLIP1	Resistant	205	153	152	6.20828	4.38888	4.72137	3.55949	0.0493369	-0.711862	5.176	-0.869054	49.58
P49790	NUP153	Resistant	178	169	166	4.95606	4.60407	4.50779	3.84197	0.162814	-0.390198	8.654	-0.469085	40.41	13
Q8NEV4	MYO3A	Resistant				0	0.0703893	0	0			9.007	-0.623453	21.97	4
Q86U86	PBRM1	Resistant	152	152	190	3.74631	5.45352	3.20006	4.11103	0.222457	-0.478075	6.571	-0.691119	22.56
O95248	SBF1	Resistant	127	133	164	3.42223	5.70432	3.72137	4.60407	0.166599	-0.953909	6.566	-0.315899	11.51
Q14690	PDCD11	Resistant	181	174	174	4.74953	4.44095	4.44095	4.52544	0.152742	-0.732248	9.005	-0.349332	13.63	87
Q8NEY1	NAV1	Resistant	79.8	0	0	2.27798	2.97453	1.09761	1.76553	0.337202	0	7.96	-0.591369	46.94
Q9P2P1	NYNRIN	Resistant										7.851	-0.216913	14.65	7
Q92817	EVPL	Resistant	78	160	0	2.90111	1.82782	4.03738	0.124328	0.214551	1.12914	6.65	-0.8	26.41	33
P35658	NUP214	Resistant	172	164	161	4.02148	4.77294	4.39232	5.9028	0.294177	0.969198	7.189	-0.21134	30.96
P49750	YLPM1	Resistant	177	163	172	4.71918	5.73254	4.95606	5.51096	0.128179	-0.0893939	6.275	-1.16622	41.47
A6NE01	FAM186A	Resistant				0.0426443	0.0703893	0.176323	0.15056			8.783	-0.599447	35.6

## Sheet: Description
Reference	Uniprot ID.
Gene Symbol	Offical gene symbol.
General sensitivity	Protein general synthesis inhibition sensitivity annotation. Related to Table S4.
Protein abundance	Protein abundacne value extracted from PAXdb
mRNA experssion	Gene baseline mRNA expression level in FPKM.
Translation efficiency	Protein translation efficiency obtained from published RiboSeq dataset.
Isoelectric point	Predicted isoclectric point of protein
Gravy score	Calculated hydrophobicity value of protein.
Percent disorder	Predicted percentage of disordered regions of protein
# of interactors (Bioplex 3.0 )	Number of protein-protein interactor extracted from Bioplex 3.0 database.
