# Supplementary material for: Global quantification of newly synthesized proteins reveals cell type- and inhibitor-specific effects on protein synthesis inhibition
Source: PNAS Nexus. 2023 May 19;2(6):pgad168. doi: 10.1093/pnasnexus/pgad168 (PMC10235912; doi:10.1093/pnasnexus/pgad168)
Supplement: pgad168_Supplementary_Data [file pgad168_supplementary_data.zip › PNASNEXUS-PNASNEXUS-2023-00216-T-s09.xlsx]

## Sheet: Sheet1
Dataset S8a. Clustering of proteins that are more sensitive in MCF7 cells than in THP-1 cells
Category	Term	Count	PValue	Fold Enrichment
GOTERM_BP_DIRECT	protein folding	35	1.97562e-07	2.53668
GOTERM_MF_DIRECT	RNA binding	199	5.99723e-07	1.35176
GOTERM_CC_DIRECT	melanosome	23	0.000131925	2.35704
GOTERM_BP_DIRECT	cellular response to heat	11	0.00084546	3.28464
GOTERM_CC_DIRECT	nucleolus	97	0.000865192	1.35891
GOTERM_CC_DIRECT	proteasome complex	15	0.00154162	2.49368
GOTERM_BP_DIRECT	protein peptidyl-prolyl isomerization	9	0.00281617	3.35929
GOTERM_CC_DIRECT	endoplasmic reticulum chaperone complex	6	0.00331158	4.98735
GOTERM_BP_DIRECT	UV-damage excision repair	5	0.00380893	6.2209
GOTERM_CC_DIRECT	nuclear membrane	30	0.00396487	1.70023
GOTERM_MF_DIRECT	cadherin binding	47	0.00428713	1.49124
GOTERM_MF_DIRECT	protein binding involved in protein folding	11	0.00432752	2.72231
GOTERM_CC_DIRECT	endoplasmic reticulum	87	0.00447352	1.31485
GOTERM_MF_DIRECT	peptidyl-prolyl cis-trans isomerase activity	10	0.00505883	2.85557
GOTERM_MF_DIRECT	heat shock protein binding	12	0.00595665	2.47483
GOTERM_BP_DIRECT	positive regulation of proteasomal ubiquitin-dependent protein catabolic process	12	0.00716523	2.42111
GOTERM_CC_DIRECT	proteasome regulatory particle, lid subcomplex	5	0.00789113	5.34359
GOTERM_BP_DIRECT	cellular calcium ion homeostasis	10	0.00841503	2.6661
GOTERM_BP_DIRECT	adult locomotory behavior	6	0.00972785	4.07186
GOTERM_CC_DIRECT	nuclear speck	49	0.0105288	1.40989
GOTERM_BP_DIRECT	proteasome-mediated ubiquitin-dependent protein catabolic process	22	0.0110748	1.74715
GOTERM_MF_DIRECT	ubiquitin protein ligase binding	34	0.011128	1.52989
GOTERM_MF_DIRECT	protein binding	620	0.0112774	1.03816
GOTERM_CC_DIRECT	dendrite	26	0.0114849	1.64836
GOTERM_MF_DIRECT	chaperone binding	16	0.013122	1.94741
GOTERM_MF_DIRECT	Hsp90 protein binding	9	0.013569	2.67282
GOTERM_BP_DIRECT	cellular response to organic cyclic compound	10	0.0136338	2.48836
GOTERM_CC_DIRECT	endoplasmic reticulum-Golgi intermediate compartment	13	0.015045	2.1142
GOTERM_CC_DIRECT	cytoplasmic stress granule	15	0.0154414	1.96869
GOTERM_CC_DIRECT	endoplasmic reticulum membrane	79	0.0179629	1.26553
GOTERM_CC_DIRECT	sarcoplasm	4	0.0192254	5.98482
GOTERM_CC_DIRECT	presynapse	14	0.0194442	1.97612
GOTERM_MF_DIRECT	TPR domain binding	4	0.0196347	5.93959
GOTERM_BP_DIRECT	ubiquitin-dependent protein catabolic process	26	0.0214262	1.56526
GOTERM_BP_DIRECT	negative regulation of telomere maintenance via telomerase	6	0.0215537	3.44542
GOTERM_BP_DIRECT	histone H2A monoubiquitination	6	0.0215537	3.44542
GOTERM_MF_DIRECT	cyclosporin A binding	6	0.0220396	3.42669
GOTERM_MF_DIRECT	protein tag	5	0.0233815	4.12472
GOTERM_CC_DIRECT	preribosome, large subunit precursor	7	0.024844	2.90929
GOTERM_MF_DIRECT	G-protein coupled receptor binding	7	0.0257075	2.8873
GOTERM_MF_DIRECT	GTP binding	37	0.0273206	1.40875
GOTERM_BP_DIRECT	response to endoplasmic reticulum stress	11	0.0288423	2.10554
GOTERM_BP_DIRECT	negative regulation of neuron apoptotic process	12	0.0314287	1.99069
GOTERM_MF_DIRECT	protein binding, bridging	14	0.0316856	1.85612
GOTERM_BP_DIRECT	chaperone-mediated protein folding	9	0.0321741	2.31675
GOTERM_BP_DIRECT	positive regulation of protein localization to plasma membrane	8	0.0330161	2.48836
GOTERM_CC_DIRECT	proteasome regulatory particle	5	0.0340393	3.74051
GOTERM_CC_DIRECT	COPI-coated vesicle membrane	4	0.0346711	4.98735
GOTERM_BP_DIRECT	RNA splicing	28	0.0347621	1.47199
GOTERM_BP_DIRECT	positive regulation of transcription from RNA polymerase I promoter	6	0.0400813	2.98603
GOTERM_BP_DIRECT	chaperone mediated protein folding requiring cofactor	8	0.0407463	2.38883
GOTERM_CC_DIRECT	mitochondrion	115	0.04128	1.16732
GOTERM_MF_DIRECT	scaffold protein binding	8	0.0418298	2.37584
GOTERM_CC_DIRECT	nucleoplasm	285	0.0422213	1.08448
GOTERM_BP_DIRECT	rRNA processing	21	0.0437982	1.55215
GOTERM_BP_DIRECT	response to organic cyclic compound	9	0.04654	2.16728
GOTERM_CC_DIRECT	preribosome, small subunit precursor	5	0.0479797	3.40047
GOTERM_CC_DIRECT	cullin-RING ubiquitin ligase complex	5	0.0479797	3.40047
GOTERM_CC_DIRECT	methionine adenosyltransferase complex	3	0.0486554	7.48103
GOTERM_BP_DIRECT	response to nitrosative stress	3	0.048848	7.46508
GOTERM_CC_DIRECT	extracellular exosome	154	0.0489485	1.12949
GOTERM_MF_DIRECT	MHC class II protein complex binding	5	0.0491547	3.37477

## Sheet: Sheet2
Dataset S8b. Clustering of proteins that are more sensitive in THP-1 cells than in MCF7 cells
Category	Term	Count	PValue	Fold Enrichment
GOTERM_MF_DIRECT	RNA binding	195	5.05113e-10	1.47288
GOTERM_MF_DIRECT	translation initiation factor activity	15	0.000255965	2.94845
GOTERM_CC_DIRECT	eukaryotic 43S preinitiation complex	8	0.00033945	5.04835
GOTERM_MF_DIRECT	ATP binding	119	0.000443259	1.3312
GOTERM_CC_DIRECT	cytosol	341	0.000556713	1.13485
GOTERM_BP_DIRECT	regulation of mRNA processing	7	0.001657	4.71697
GOTERM_CC_DIRECT	midbody	25	0.00166387	1.9348
GOTERM_BP_DIRECT	peptidyl-serine phosphorylation	24	0.00173486	1.9603
GOTERM_BP_DIRECT	peptidyl-threonine phosphorylation	14	0.00231032	2.51572
GOTERM_CC_DIRECT	eukaryotic translation initiation factor 3 complex	7	0.00256074	4.4173
GOTERM_CC_DIRECT	eukaryotic 48S preinitiation complex	7	0.00256074	4.4173
GOTERM_MF_DIRECT	RNA polymerase II sequence-specific DNA binding transcription factor binding	19	0.00292502	2.09144
GOTERM_BP_DIRECT	translational initiation	13	0.00299069	2.56393
GOTERM_BP_DIRECT	formation of cytoplasmic translation initiation complex	7	0.0043298	4.04312
GOTERM_BP_DIRECT	regulation of RNA splicing	13	0.00460495	2.44468
GOTERM_CC_DIRECT	P-body	14	0.00460898	2.34388
GOTERM_BP_DIRECT	tRNA aminoacylation for protein translation	9	0.00463962	3.16418
GOTERM_BP_DIRECT	tricarboxylic acid cycle	9	0.00463962	3.16418
GOTERM_CC_DIRECT	mitochondrial matrix	40	0.00480456	1.54784
GOTERM_MF_DIRECT	phosphotyrosine binding	9	0.00547937	3.09588
GOTERM_CC_DIRECT	ribonucleoprotein complex	26	0.00621191	1.73409
GOTERM_MF_DIRECT	NF-kappaB binding	8	0.00687671	3.30227
GOTERM_CC_DIRECT	membrane	185	0.00745551	1.16833
GOTERM_BP_DIRECT	rhythmic process	12	0.00901671	2.3667
GOTERM_BP_DIRECT	mitotic cytokinesis	12	0.00901671	2.3667
GOTERM_MF_DIRECT	translation elongation factor activity	8	0.009261	3.14502
GOTERM_BP_DIRECT	cell cycle	34	0.0108059	1.53593
GOTERM_MF_DIRECT	histone acetyltransferase activity	7	0.0116825	3.39939
GOTERM_CC_DIRECT	Flemming body	8	0.0126187	2.98311
GOTERM_BP_DIRECT	regulation of circadian rhythm	10	0.0127847	2.52695
GOTERM_BP_DIRECT	RNA processing	16	0.01282	1.9603
GOTERM_CC_DIRECT	focal adhesion	45	0.0140108	1.41441
GOTERM_MF_DIRECT	calcium-dependent protein kinase C activity	6	0.0142727	3.81031
GOTERM_MF_DIRECT	chromatin binding	41	0.0165721	1.4282
GOTERM_MF_DIRECT	mRNA binding	31	0.0171628	1.52337
GOTERM_BP_DIRECT	cytoplasmic mRNA processing body assembly	5	0.017411	4.49235
GOTERM_BP_DIRECT	IRES-dependent viral translational initiation	5	0.017411	4.49235
GOTERM_CC_DIRECT	nucleoplasm	265	0.0194857	1.10577
GOTERM_CC_DIRECT	spindle	19	0.0195074	1.75132
GOTERM_CC_DIRECT	proteasome core complex	6	0.0205598	3.51581
GOTERM_BP_DIRECT	protein transport	39	0.0210398	1.42055
GOTERM_CC_DIRECT	mitochondrial nucleoid	10	0.021109	2.34388
GOTERM_BP_DIRECT	translational elongation	6	0.0217787	3.46553
GOTERM_BP_DIRECT	regulation of actin filament polymerization	7	0.0228031	2.97914
GOTERM_BP_DIRECT	mRNA splicing, via spliceosome	29	0.0231671	1.51291
GOTERM_CC_DIRECT	nucleolus	81	0.023807	1.24436
GOTERM_BP_DIRECT	nuclear-transcribed mRNA catabolic process	5	0.0262326	4.04312
GOTERM_BP_DIRECT	ESCRT III complex disassembly	5	0.0262326	4.04312
GOTERM_CC_DIRECT	eukaryotic translation initiation factor 3 complex, eIF3m	4	0.0270413	5.46904
GOTERM_MF_DIRECT	aminopeptidase activity	6	0.0271372	3.30227
GOTERM_MF_DIRECT	transcription factor binding	18	0.0294285	1.70807
GOTERM_BP_DIRECT	proteasomal ubiquitin-independent protein catabolic process	6	0.0294312	3.23449
GOTERM_CC_DIRECT	mitochondrion	107	0.0296543	1.19102
GOTERM_MF_DIRECT	single-stranded RNA binding	9	0.0328516	2.32191
GOTERM_BP_DIRECT	substantia nigra development	8	0.0339291	2.48807
GOTERM_MF_DIRECT	U6 snRNA binding	5	0.034841	3.75258
GOTERM_MF_DIRECT	AMP binding	5	0.034841	3.75258
GOTERM_BP_DIRECT	in utero embryonic development	18	0.0350529	1.67301
GOTERM_MF_DIRECT	GTPase activity	28	0.0355506	1.47235
GOTERM_BP_DIRECT	negative regulation of protein binding	9	0.0366221	2.27425
GOTERM_MF_DIRECT	protein kinase activity	30	0.040659	1.43162
GOTERM_CC_DIRECT	nucleus	309	0.0415421	1.07639
GOTERM_BP_DIRECT	carnitine metabolic process	3	0.0419306	8.08623
GOTERM_BP_DIRECT	fungiform papilla formation	3	0.0419306	8.08623
GOTERM_MF_DIRECT	insulin receptor substrate binding	4	0.042394	4.71753
GOTERM_CC_DIRECT	myosin filament	4	0.0431055	4.68775
GOTERM_BP_DIRECT	positive regulation of mRNA catabolic process	4	0.0447494	4.6207
GOTERM_CC_DIRECT	actin cytoskeleton	23	0.0460673	1.50946

## Sheet: Description
Category	Three categories of gene annotation terms. BP = biological process, CC = cellular compartment, MF = molecular function.
Term	Name of gene annotation terms.
Count	The number of identified proteins that belong to the specified GO term.
PValue	Calculated by comparing the observed frequency of an annotation term with the frequency expected by chance.
Fold Enrichment	Comparing the background frequency of total genes annotated to a term with the sample frequency.
