# Supplementary material for: Global quantification of newly synthesized proteins reveals cell type- and inhibitor-specific effects on protein synthesis inhibition
Source: PNAS Nexus. 2023 May 19;2(6):pgad168. doi: 10.1093/pnasnexus/pgad168 (PMC10235912; doi:10.1093/pnasnexus/pgad168)
Supplement: pgad168_Supplementary_Data [file pgad168_supplementary_data.zip › PNASNEXUS-PNASNEXUS-2023-00216-T-s10.xlsx]

## Sheet: Sheet1
Dataset S9a. Clustering of proteins that are more sensitive in CHX treatment than in Puro
Category	Term	Count	PValue	Fold Enrichment
GOTERM_BP_DIRECT	negative regulation of DNA recombination	4	0.00127382	17.3539
GOTERM_BP_DIRECT	negative regulation of chromatin silencing	4	0.00127382	17.3539
GOTERM_BP_DIRECT	nucleosome positioning	4	0.00167286	15.9077
GOTERM_BP_DIRECT	chromosome condensation	4	0.00268522	13.6352
GOTERM_CC_DIRECT	ribosome	9	0.00408481	3.45663
GOTERM_BP_DIRECT	histone H3-K27 trimethylation	3	0.00410288	28.6339
GOTERM_MF_DIRECT	nucleosomal DNA binding	5	0.00413678	7.4144
GOTERM_CC_DIRECT	cytosolic large ribosomal subunit	6	0.00567797	5.14379
GOTERM_MF_DIRECT	structural constituent of chromatin	5	0.00701403	6.41246
GOTERM_MF_DIRECT	RNA binding	35	0.00766175	1.51951
GOTERM_MF_DIRECT	protein binding	103	0.0117783	1.10229
GOTERM_BP_DIRECT	negative regulation of transcription from RNA polymerase II promoter	15	0.0129223	2.04528
GOTERM_MF_DIRECT	chromatin DNA binding	5	0.0161564	5.0481
GOTERM_BP_DIRECT	protein transport	11	0.0163782	2.36466
GOTERM_CC_DIRECT	cytosolic ribosome	6	0.016945	3.94592
GOTERM_BP_DIRECT	translation	9	0.0201131	2.61896
GOTERM_MF_DIRECT	GTP binding	10	0.0201664	2.43344
GOTERM_BP_DIRECT	cellular response to interleukin-7	3	0.0246267	11.9308
GOTERM_BP_DIRECT	histone H3-K4 trimethylation	3	0.0246267	11.9308
GOTERM_MF_DIRECT	structural constituent of ribosome	8	0.0265578	2.71155
GOTERM_BP_DIRECT	cytoplasmic translation	6	0.0284508	3.44987
GOTERM_CC_DIRECT	cytosol	62	0.0341268	1.20752
GOTERM_CC_DIRECT	nucleosome	5	0.0346915	4.00072
GOTERM_BP_DIRECT	skeletal muscle cell differentiation	3	0.0376295	9.54464
GOTERM_MF_DIRECT	transcription corepressor activity	6	0.0409587	3.12871
GOTERM_CC_DIRECT	ribonucleoprotein complex	7	0.0410662	2.7322
GOTERM_BP_DIRECT	nucleosome assembly	5	0.0411422	3.78756
GOTERM_CC_DIRECT	endoplasmic reticulum	17	0.0465799	1.64878
GOTERM_BP_DIRECT	one-carbon metabolic process	3	0.047451	8.42174

## Sheet: Sheet2
Dataset S9b. Clustering of proteins that are more sensitive in Puro treatment than in CHX
Category	Term	Count	PValue	Fold Enrichment
GOTERM_CC_DIRECT	cytosolic large ribosomal subunit	11	8.57588e-07	7.85857
GOTERM_MF_DIRECT	RNA binding	51	3.39987e-06	1.85859
GOTERM_BP_DIRECT	cytoplasmic translation	12	5.64658e-06	5.72423
GOTERM_CC_DIRECT	cytosolic ribosome	11	1.04474e-05	6.02849
GOTERM_MF_DIRECT	structural constituent of ribosome	14	3.87018e-05	3.98321
GOTERM_MF_DIRECT	mRNA binding	15	6.45897e-05	3.55644
GOTERM_CC_DIRECT	membrane	52	0.000188057	1.60152
GOTERM_BP_DIRECT	translation	14	0.00020872	3.37986
GOTERM_CC_DIRECT	ribosome	12	0.000243575	3.8407
GOTERM_CC_DIRECT	polysomal ribosome	6	0.000756074	8.00145
GOTERM_CC_DIRECT	endoplasmic reticulum	25	0.000975022	2.02057
GOTERM_BP_DIRECT	protein folding in endoplasmic reticulum	4	0.00162506	15.837
GOTERM_MF_DIRECT	cadherin binding	15	0.00192035	2.55334
GOTERM_CC_DIRECT	rough endoplasmic reticulum	5	0.00354852	7.6937
GOTERM_CC_DIRECT	smooth endoplasmic reticulum	4	0.00445204	11.4306
GOTERM_CC_DIRECT	focal adhesion	15	0.00501129	2.29927
GOTERM_BP_DIRECT	ubiquitin-dependent ERAD pathway	6	0.00605713	5.05437
GOTERM_MF_DIRECT	receptor tyrosine kinase binding	4	0.00939183	8.85158
GOTERM_CC_DIRECT	nucleolus	23	0.0114737	1.72316
GOTERM_BP_DIRECT	protein folding	8	0.0143176	3.07515
GOTERM_BP_DIRECT	mRNA splicing, via spliceosome	10	0.0153077	2.55436
GOTERM_BP_DIRECT	maturation of SSU-rRNA from tricistronic rRNA transcript (SSU-rRNA, 5.8S rRNA, LSU-rRNA)	4	0.018909	6.88567
GOTERM_CC_DIRECT	proteasome complex	5	0.0246362	4.44525
GOTERM_BP_DIRECT	endoplasmic reticulum unfolded protein response	4	0.0262926	6.09117
GOTERM_CC_DIRECT	macromolecular complex	15	0.0285391	1.85792
GOTERM_CC_DIRECT	cytoplasm	65	0.0289454	1.22318
GOTERM_MF_DIRECT	integrin binding	5	0.0374021	3.90511
GOTERM_BP_DIRECT	viral release from host cell	3	0.0406154	9.13675
GOTERM_BP_DIRECT	mitotic chromosome condensation	3	0.0406154	9.13675
GOTERM_CC_DIRECT	midbody	7	0.047347	2.64199

## Sheet: Sheet3
Dataset S9c. Clustering of proteins that are more sensitive in CHX treatment than in ANM
Category	Term	Count	PValue	Fold Enrichment
GOTERM_MF_DIRECT	ubiquitin protein ligase binding	12	0.000208414	3.89091
GOTERM_CC_DIRECT	focal adhesion	13	0.00291828	2.66983
GOTERM_MF_DIRECT	GTPase activity	9	0.00823937	3.06688
GOTERM_BP_DIRECT	ubiquitin-dependent protein catabolic process	8	0.00865119	3.38077
GOTERM_CC_DIRECT	extracellular exosome	30	0.00867997	1.57653
GOTERM_MF_DIRECT	GTP binding	10	0.00964741	2.74359
GOTERM_BP_DIRECT	cellular response to interleukin-7	3	0.0206263	13.1005
GOTERM_MF_DIRECT	RNA binding	30	0.0222143	1.46844
GOTERM_MF_DIRECT	protein disulfide isomerase activity	3	0.0231658	12.3462
GOTERM_BP_DIRECT	regulation of endocytosis	3	0.0316324	10.4804
GOTERM_CC_DIRECT	cytosol	56	0.0361955	1.21773
GOTERM_BP_DIRECT	one-carbon metabolic process	3	0.0399852	9.2474
GOTERM_BP_DIRECT	protein folding	6	0.0445852	3.05254
GOTERM_CC_DIRECT	melanosome	5	0.0453158	3.67137

## Sheet: Sheet4
Dataset S9d. Clustering of proteins that are more sensitive in ANM treatment than in CHX
Category	Term	Count	PValue	Fold Enrichment
GOTERM_CC_DIRECT	cytosolic large ribosomal subunit	16	1.51273e-12	11.8604
GOTERM_CC_DIRECT	cytosolic ribosome	17	7.5824e-12	9.66701
GOTERM_BP_DIRECT	cytoplasmic translation	17	7.71858e-11	8.35694
GOTERM_MF_DIRECT	structural constituent of ribosome	20	4.73328e-10	5.95093
GOTERM_CC_DIRECT	ribosome	18	4.36825e-09	5.97762
GOTERM_BP_DIRECT	translation	20	1.0064e-08	4.9758
GOTERM_MF_DIRECT	RNA binding	55	1.16859e-08	2.09616
GOTERM_MF_DIRECT	mRNA binding	14	0.000159755	3.47137
GOTERM_BP_DIRECT	mRNA splicing, via spliceosome	13	0.000346549	3.42206
GOTERM_CC_DIRECT	polysomal ribosome	6	0.000638059	8.30226
GOTERM_CC_DIRECT	membrane	48	0.00103729	1.5339
GOTERM_BP_DIRECT	protein folding in endoplasmic reticulum	4	0.0014887	16.3206
GOTERM_CC_DIRECT	endoplasmic reticulum	22	0.00645495	1.84495
GOTERM_CC_DIRECT	nuclear speck	14	0.00886012	2.23522
GOTERM_CC_DIRECT	spliceosomal complex	8	0.00914382	3.35445
GOTERM_BP_DIRECT	ribosomal large subunit assembly	4	0.011841	8.16031
GOTERM_MF_DIRECT	cadherin binding	12	0.0230774	2.13623
GOTERM_CC_DIRECT	rough endoplasmic reticulum	4	0.0232476	6.38635
GOTERM_BP_DIRECT	endoplasmic reticulum unfolded protein response	4	0.0242998	6.27716
GOTERM_CC_DIRECT	endoplasmic reticulum lumen	7	0.0244255	3.09127
GOTERM_CC_DIRECT	ribonucleoprotein complex	8	0.0273002	2.69992
GOTERM_BP_DIRECT	release of sequestered calcium ion into cytosol	3	0.0279664	11.1277
GOTERM_BP_DIRECT	chaperone-mediated protein folding	4	0.0324039	5.6278
GOTERM_CC_DIRECT	cytoplasmic ribonucleoprotein granule	5	0.0328322	4.06973
GOTERM_MF_DIRECT	protein disulfide isomerase activity	3	0.0369989	9.61304
GOTERM_MF_DIRECT	protein disulfide oxidoreductase activity	3	0.0369989	9.61304
GOTERM_BP_DIRECT	maturation of LSU-rRNA from tricistronic rRNA transcript (SSU-rRNA, 5.8S rRNA, LSU-rRNA)	3	0.0384274	9.41574
GOTERM_BP_DIRECT	protein folding	7	0.0387231	2.77292
GOTERM_BP_DIRECT	negative regulation of translation	5	0.0391162	3.8492
GOTERM_CC_DIRECT	smooth endoplasmic reticulum	3	0.0427862	8.89527
GOTERM_BP_DIRECT	extracellular matrix organization	3	0.0441312	8.74318
GOTERM_CC_DIRECT	sarcoplasmic reticulum	3	0.0486111	8.30226

## Sheet: Sheet5
Dataset S9e. Clustering of proteins that are more sensitive in Puro treatment than in ANM
Category	Term	Count	PValue	Fold Enrichment
GOTERM_MF_DIRECT	ubiquitin protein ligase binding	12	0.000376782	3.64103
GOTERM_MF_DIRECT	ribosome binding	6	0.00240792	6.25803
GOTERM_BP_DIRECT	protein folding	8	0.00480041	3.77405
GOTERM_MF_DIRECT	RNA binding	34	0.00572678	1.55735
GOTERM_BP_DIRECT	negative regulation of stress-activated MAPK cascade	3	0.00809395	20.8247
GOTERM_CC_DIRECT	focal adhesion	12	0.0152229	2.26642
GOTERM_CC_DIRECT	extracellular exosome	31	0.0161052	1.49817
GOTERM_MF_DIRECT	ATP binding	24	0.0162763	1.6281
GOTERM_BP_DIRECT	mRNA transport	5	0.0222857	4.58405
GOTERM_MF_DIRECT	protein binding, bridging	5	0.0242409	4.47002
GOTERM_MF_DIRECT	protein disulfide isomerase activity	3	0.0262579	11.5533
GOTERM_BP_DIRECT	positive regulation of protein ubiquitination	4	0.0312248	5.71658
GOTERM_BP_DIRECT	translational elongation	3	0.0319624	10.4123
GOTERM_CC_DIRECT	nucleolus	18	0.036882	1.66162
GOTERM_CC_DIRECT	endoplasmic reticulum	17	0.0377241	1.69295
GOTERM_CC_DIRECT	actin cytoskeleton	7	0.0393147	2.7605
GOTERM_BP_DIRECT	ubiquitin-dependent protein catabolic process	7	0.0402714	2.74304
GOTERM_MF_DIRECT	mRNA binding	8	0.0480538	2.38401

## Sheet: Sheet6
Dataset S9f. Clustering of proteins that are more sensitive in ANM treatment than in Puro
Category	Term	Count	PValue	Fold Enrichment
GOTERM_CC_DIRECT	cytosolic large ribosomal subunit	10	2.07901e-06	8.35502
GOTERM_CC_DIRECT	cytosolic ribosome	10	1.96993e-05	6.40933
GOTERM_MF_DIRECT	RNA binding	42	4.67021e-05	1.82341
GOTERM_CC_DIRECT	ribosome	12	5.85574e-05	4.49166
GOTERM_BP_DIRECT	cytoplasmic translation	10	6.2502e-05	5.55152
GOTERM_MF_DIRECT	nucleosomal DNA binding	6	0.000467556	8.89728
GOTERM_MF_DIRECT	structural constituent of ribosome	11	0.000626348	3.72839
GOTERM_BP_DIRECT	negative regulation of chromatin silencing	4	0.00141149	16.7555
GOTERM_BP_DIRECT	negative regulation of DNA recombination	4	0.00141149	16.7555
GOTERM_BP_DIRECT	mRNA splicing, via spliceosome	11	0.00171692	3.27002
GOTERM_BP_DIRECT	nucleosome positioning	4	0.00185262	15.3592
GOTERM_BP_DIRECT	translation	11	0.0026107	3.09057
GOTERM_BP_DIRECT	chromosome condensation	4	0.00297045	13.165
GOTERM_BP_DIRECT	histone H3-K27 trimethylation	3	0.00439864	27.6466
GOTERM_CC_DIRECT	spliceosomal complex	8	0.00478227	3.78086
GOTERM_CC_DIRECT	site of DNA damage	4	0.00599996	10.3974
GOTERM_CC_DIRECT	ribonucleoprotein complex	8	0.0150733	3.04313
GOTERM_CC_DIRECT	nuclear speck	12	0.0212384	2.15945
GOTERM_MF_DIRECT	nucleic acid binding	9	0.0222036	2.57271
GOTERM_BP_DIRECT	histone H3-K4 trimethylation	3	0.0263105	11.5194
GOTERM_CC_DIRECT	endoplasmic reticulum	18	0.0307063	1.70139
GOTERM_CC_DIRECT	cell body	4	0.0344577	5.50449
GOTERM_BP_DIRECT	transcription from RNA polymerase II promoter	6	0.0370587	3.21472
GOTERM_MF_DIRECT	structural constituent of chromatin	4	0.0412473	5.12996

## Sheet: Description
Category	Three categories of gene annotation terms. BP = biological process, CC = cellular compartment, MF = molecular function
Term	Name of gene annotation terms.
Count	The number of identified proteins that belong to the specified GO term.
PValue	Calculated by comparing the observed frequency of an annotation term with the frequency expected by chance.
Fold Enrichment	Comparing the background frequency of total genes annotated to a term with the sample frequency.
