# Supplementary material for: Global quantification of newly synthesized proteins reveals cell type- and inhibitor-specific effects on protein synthesis inhibition
Source: PNAS Nexus. 2023 May 19;2(6):pgad168. doi: 10.1093/pnasnexus/pgad168 (PMC10235912; doi:10.1093/pnasnexus/pgad168)
Supplement: pgad168_Supplementary_Data [file pgad168_supplementary_data.zip › PNASNEXUS-PNASNEXUS-2023-00216-T-s11.xlsx]

## Sheet: Sheet1
Dataset S10. Protein synthesis inhibition efficiencies in different categories of ribosomal proteins
Uniprot	Gene Symbol	CHX_A549	Puro_A549	ANM_A549	CHX_Jurkat	Puro_Jurkat	ANM_Jurkat	CHX_MCF7	Puro_MCF7	ANM_MCF7	CHX_THP-1	Puro_THP-1	ANM_THP-1	RPL	RPS	MRPL	MRPS
O15235	MRPS12	0.662977	0.639561	0.622735				0.861181		0.88566							✓
O75394	MRPL33							0.699806	0.720588	0.801928	0.764827	0.793662	0.851178			✓
P05161	ISG15				0.358349	0.576658	0.431559	0.734367	0.684717	0.667236					✓
P05386	RPLP1	0.743333						0.73029	0.697211	0.675141	0.430546	0.542819	0.703358	✓
P05387	RPLP2	0.731399	0.743036	0.634467	0.818096	0.845607	0.853779	0.839536	0.824874	0.828783	0.825551	0.835954	0.883832	✓
P05388	RPLP0	0.876029	0.894657	0.850025	0.764961	0.832554	0.828936	0.848123	0.817211		0.68387	0.748815	0.853255	✓
P08708	RPS17	0.886719	0.910785		0.876257	0.883709	0.91593			0.988272	0.946476	0.921442	0.973672		✓
P08865	RPSA	0.866535		0.87845	0.917683	0.932657	0.925015	0.942727		0.963274	0.938475	0.946673	0.970768		✓
P09001	MRPL3	0.780226	0.807299	0.776736				0.907556	0.915077	0.905722	0.834058	0.897252	0.9308			✓
P15880	RPS2	0.752642	0.859711	0.87413	0.806742	0.881446	0.900845	0.894913	0.957665	0.94027	0.809182	0.896852	0.948811		✓
P18077	RPL35A	0.856679	0.88411	0.910183	0.83448	0.842862	0.897377	0.918127		0.948666	0.87677	0.866098	0.955654	✓
P18124	RPL7	0.781476	0.883853	0.921588	0.902129	0.939707	0.957186	0.822529		0.965257	0.864405	0.911771	0.944457	✓
P18621	RPL17	0.880885	0.92065	0.917271	0.900614	0.936985	0.950651	0.928328		0.96165	0.861964	0.900846	0.945001	✓
P22090	RPS4Y1	0.902379	0.922076	0.92617	0.951942	0.961716	0.973819	0.937373		0.953604	0.86821	0.900367	0.948015		✓
P23396	RPS3	0.812085	0.858486	0.848313	0.841184	0.90762	0.906502	0.930375		0.943937	0.901714	0.946565	0.960869		✓
P25398	RPS12		0.732226		0.681146	0.762192									✓
P26373	RPL13	0.286324	0.450597	0.264786	0.908681	0.966356	0.98244	0.86347		0.961456	0.82264	0.864633	0.935515	✓
P27635	RPL10	0.729384	0.878257	0.878235	0.837388	0.89327	0.903921	0.857524		0.948453	0.697847	0.812279	0.892242	✓
P30050	RPL12	0.877862	0.896463	0.878122	0.813897	0.853203	0.860311	0.950299		0.963167	0.898573	0.902442	0.944129	✓
P32969	RPL9	0.904759	0.938227	0.933679	0.909514	0.941218	0.945402	0.957785		0.984472	0.885322	0.92639	0.943293	✓
P35268	RPL22	0.895205	0.879235	0.862626	0.887267	0.915434	0.940728			0.97616	0.869305	0.886248	0.931717	✓
P36578	RPL4	0.775543	0.923393	0.930648	0.84048	0.935917	0.943922	0.777237		0.945998	0.811654	0.91639	0.942299	✓
P39019	RPS19	0.890422	0.961971	0.959888	0.917524	0.91704	0.946974	0.942581		0.967689	0.914484	0.910409	0.96273		✓
P39023	RPL3	0.433883	0.65419		0.809452	0.912017	0.917527	0.826161		0.961156	0.788158	0.922217	0.953399	✓
P40429	RPL13A	0.595793	0.836215	0.878723	0.792259	0.895707	0.940343	0.679133	0.882233	0.912952	0.698159	0.83869	0.936009	✓
P42677	RPS27	0.516355	0.604338	0.624533	0.805506	0.804206	0.824413	0.799912	0.832915	0.809054	0.82939	0.802767	0.93244		✓
P42766	RPL35	0.791485	0.813619	0.782211	0.813717	0.866178	0.88551	0.930507		0.961723	0.859995	0.900864	0.954947	✓
P46776	RPL27A	0.777544			0.829671	0.872088	0.910907	0.875586		0.952774	0.812407	0.861884	0.939829	✓
P46777	RPL5	0.867001	0.919648	0.911699	0.878524	0.932566	0.934816	0.911688		0.965817	0.814541	0.896896	0.927448	✓
P46778	RPL21	0.761282	0.843745	0.816698	0.868674	0.888313	0.940505	0.864107		0.952203	0.751728	0.809784	0.939924	✓
P46779	RPL28	0.671124	0.768211	0.734183	0.883888	0.870276	0.958955	0.818595	0.888778	0.945981	0.77288	0.759862	0.942699	✓
P46781	RPS9	0.793601	0.921824	0.939427	0.839901	0.924255	0.926521	0.919273		0.964003	0.795763	0.932013	0.949026		✓
P46782	RPS5	0.926699	0.940214	0.943041	0.883194	0.917326	0.926436	0.929313		0.938324	0.945384	0.963842	0.97173		✓
P46783	RPS10	0.915405		0.898964	0.788963	0.845598	0.854829	0.932588		0.949328	0.844366	0.831516	0.925577		✓
P47914	RPL29	0.833646	0.858144	0.88333	0.817638	0.831975	0.864659	0.877757	0.925921	0.953472	0.869682	0.843074	0.940328	✓
P49207	RPL34	0.691002	0.769967	0.728317	0.847777	0.904541	0.937395	0.843907		0.964096	0.760402	0.873345	0.954778	✓
P49406	MRPL19	0.755073	0.731852	0.70554												✓
P50914	RPL14	0.707176	0.782484	0.734503	0.885013	0.935651	0.94838	0.885212		0.9595	0.787454	0.902397	0.969041	✓
P51116	FXR2	0.768833	0.740716	0.738036				0.848922	0.85347	0.827767	0.578516	0.639337	0.654216	✓
P51398	DAP3				0.758659	0.815297	0.819793	0.817038	0.806549	0.811482	0.820066	0.866156	0.87124				✓
P52815	MRPL12	0.706711	0.648387	0.649904	0.643142	0.73701	0.666162									✓
P60866	RPS20	0.873746	0.879162	0.8731	0.757551	0.820282	0.840309	0.947515		0.951368	0.91656	0.922221	0.965552		✓
P61247	RPS3A	0.858693	0.939725	0.926232	0.918819	0.94905	0.950828	0.927735		0.959663	0.835502	0.901772	0.926338		✓
P61254	RPL26	0.881146	0.913044	0.952316	0.873531	0.912164	0.938434	0.904706		0.960854	0.870401	0.905174	0.949884	✓
P61313	RPL15	0.674651	0.679747	0.667579	0.659921	0.69386	0.7931	0.729531	0.827658	0.940853	0.782635	0.733029	0.941776	✓
P61353	RPL27	0.870202	0.930897	0.974819	0.826479	0.832004	0.892173	0.89979		0.962621	0.815428	0.784979	0.9175	✓
P61513	RPL37A	0.825278	0.889231	0.908541	0.675171	0.732463	0.754547	0.870217		0.928176	0.863635	0.81725		✓
P61927	RPL37	0.694567	0.770844	0.823071	0.762203	0.765711	0.880925	0.778688	0.837441	0.922015	0.747809	0.783444		✓
P62081	RPS7	0.959944	0.954623	0.965925	0.912471	0.941241	0.948399	0.969057		0.976028	0.848547	0.86372	0.88666		✓
P62241	RPS8	0.675587	0.875528	0.915533	0.777939	0.889082	0.922283	0.909359		0.974033	0.76514	0.901999	0.943605		✓
P62244	RPS15A	0.731459	0.851308	0.794555	0.824555	0.879409	0.891992	0.882711		0.967803	0.883312	0.927493			✓
P62249	RPS16	0.776497	0.820337	0.773044	0.830658	0.886203	0.893496	0.925884	0.948033	0.920969	0.871694	0.913446	0.944744		✓
P62263	RPS14	0.867041	0.861472	0.867322	0.747362	0.806089	0.821894	0.870697	0.868865	0.863766	0.867067	0.884885	0.902778		✓
P62266	RPS23	0.633062	0.76278	0.779707	0.80896	0.866144	0.923272	0.882355	0.911678	0.917845	0.754063	0.833389	0.900658		✓
P62269	RPS18	0.819755	0.886479		0.910955	0.936967	0.948819	0.96437		0.996108	0.9096	0.931576	0.968744		✓
P62273	RPS29	0.799693	0.891205	0.900474				0.889832	0.937359	0.976858	0.804397	0.838012	0.92796		✓
P62277	RPS13	0.895188	0.935812	0.930722	0.919957	0.949589	0.960115	0.902091	0.92333	0.92166	0.847292	0.927325	0.952788		✓
P62280	RPS11	0.784686	0.893395	0.878583	0.879384	0.934032	0.948297	0.901357		0.984331	0.843748	0.901724	0.95729		✓
P62424	RPL7A	0.772136	0.898058	0.887335	0.874618	0.956336	0.957956	0.909697		0.966094	0.847715	0.939704	0.953102	✓
P62701	RPS4X	0.901729	0.927828	0.943683	0.897263	0.935437	0.944826	0.957351		0.980691	0.909254	0.939686	0.964946		✓
P62750	RPL23A	0.886628	0.903564	0.873005	0.869438	0.892711	0.918516	0.934971		0.957192	0.888574	0.884921	0.942031	✓
P62753	RPS6	0.573167	0.747376	0.654181	0.86835	0.94844	0.948378	0.910708		0.967448	0.791446	0.938389	0.965239		✓
P62829	RPL23				0.933616	0.945285	0.952506	0.935086		0.941945	0.875391	0.871299	0.948794	✓
P62841	RPS15	0.749255	0.823524	0.821952	0.892607	0.908219	0.920878	0.910431			0.810558	0.816878	0.922202		✓
P62847	RPS24	0.752267	0.862431	0.860033	0.812494	0.912208	0.891847	0.849636		0.948167	0.841631	0.934706	0.96596		✓
P62851	RPS25	0.938429	0.949685	0.934733	0.856048	0.863066	0.888093	0.98018		0.986629	0.914918	0.835906	0.954878		✓
P62854	RPS26	0.673671	0.673105	0.592622	0.566803	0.69787	0.66478	0.864301	0.870943	0.865891	0.500642	0.548253	0.672552		✓
P62888	RPL30	0.903571	0.922786	0.914599	0.91913	0.949294	0.952666	0.960471		0.980611	0.926741	0.96814	0.980694	✓
P62899	RPL31	0.913279	0.927591	0.932292	0.925146	0.933041	0.973774	0.937174		0.962156	0.898849	0.881187	0.941791	✓
P62906	RPL10A	0.797356	0.837746	0.803301	0.829948	0.881314	0.889856	0.93475	0.969402	0.959737	0.875042	0.912642	0.947237	✓
P62910	RPL32	0.73906	0.819378	0.723349	0.855886	0.889883	0.939084	0.829951	0.903457	0.94637	0.738616	0.779119	0.927817	✓
P62913	RPL11	0.853648		0.853536	0.805389	0.846908	0.858068	0.900308	0.914057	0.886033	0.916981	0.942166	0.959456	✓
P62917	RPL8	0.761369	0.857178	0.904376	0.859774	0.895589	0.921101	0.930531		0.963299	0.882519			✓
P62979	RPS27A	0.677403	0.794603		0.795356	0.869079		0.910606		0.947851	0.681819	0.7489	0.888762		✓
P62987	UBA52							0.864408	0.891497	0.898544	0.759372	0.812884		✓
P63173	RPL38				0.415929	0.631191	0.666752							✓
P63220	RPS21	0.690903	0.704628	0.578505	0.567118	0.684883	0.712221	0.928388	0.892489	0.910296	0.751292	0.835605	0.832786		✓
P63244	RACK1	0.81433	0.818356	0.83186	0.772067	0.826067	0.850872	0.920073	0.904637	0.924325	0.837003	0.856295	0.901222		✓
P82650	MRPS22	0.562896	0.516584	0.454906													✓
P82663	MRPS25	0.817154						0.819184	0.84209	0.777225							✓
P82673	MRPS35							0.75235	0.778761	0.723962	0.8049	0.795827	0.8779				✓
P82675	MRPS5	0.870567	0.932261	0.918058	0.833821	0.895553	0.883921	0.890203	0.927119	0.917282	0.780207	0.853495	0.889858				✓
P82914	MRPS15				0.752385	0.798208	0.805022	0.890245		0.9143	0.76044	0.849078	0.879832				✓
P82921	MRPS21							0.858435		0.91836							✓
P82930	MRPS34	0.941069	0.967092	0.93573				0.950449									✓
P82932	MRPS6	0.741967	0.728219	0.619164													✓
P82933	MRPS9	0.834692	0.832502	0.823711	0.818766	0.853079	0.8757	0.845787	0.842079	0.814816	0.644558	0.715917	0.745032				✓
P83731	RPL24	0.852751	0.884567	0.866081	0.928196	0.950685	0.95663	0.913028		0.954594	0.846094	0.907197	0.947795	✓
P83881	RPL36A	0.571475	0.73838	0.704838	0.639861	0.747943	0.721139	0.781895		0.939483	0.81636	0.837557	0.948523	✓
P84098	RPL19	0.707456	0.846018	0.849914	0.782191	0.910442	0.911238	0.826469		0.92847	0.662231	0.862686	0.908083	✓
Q02543	RPL18A	0.758649	0.920686	0.954581	0.860992	0.896139	0.954145	0.830008		0.952396	0.778689	0.828384	0.925565	✓
Q02878	RPL6	0.761087	0.857622	0.846833	0.86555	0.92812	0.940271	0.820819	0.902175	0.904236	0.810502	0.873658	0.929025	✓
Q07020	RPL18	0.712002	0.855141	0.789797	0.802248	0.911666	0.8991	0.834548		0.96717	0.787766	0.902261	0.913955	✓
Q13084	MRPL28							0.903077		0.898876	0.854804	0.888111	0.906726			✓
Q13405	MRPL49	0.765071	0.776068	0.723288	0.727056	0.783385	0.809674				0.786346	0.814549	0.86596			✓
Q14197	MRPL58	0.527968	0.578351	0.375263				0.755803	0.70728	0.747878	0.8545	0.892687	0.909057			✓
Q4U2R6	MRPL51							0.911134		0.926645						✓
Q59GN2	RPL39P5							0.790805	0.81878	0.912293	0.77736	0.690309	0.936719	✓
Q5T653	MRPL2							0.864807	0.89327	0.866943	0.680357	0.732644	0.777733			✓
Q6DKI1	RPL7L1	0.822615	0.853752	0.825554	0.697854	0.789961	0.789432	0.94549	0.968678	0.954763	0.883967	0.93137	0.946406	✓
Q6P161	MRPL54	0.860263	0.870598	0.826464	0.831103	0.8707	0.864995				0.828379	0.817201	0.886164			✓
Q6P1L8	MRPL14	0.814043	0.827725	0.761035	0.621718	0.695516	0.701717									✓
Q7Z2W9	MRPL21										0.880614	0.911869	0.92888			✓
Q7Z478	DHX29	0.600879	0.571235	0.450893	0.480707	0.583731	0.599793	0.700934	0.632183	0.668063	0.645297	0.686937	0.748178		✓
Q7Z7H8	MRPL10			0.438703				0.831931	0.819108	0.820373						✓
Q8IXM3	MRPL41	0.888256	0.89087	0.870863				0.918121		0.921351	0.905279	0.890958	0.967216			✓
Q8NHW5	RPLP0P6	0.868021	0.883545	0.851733	0.859016	0.889287	0.871499	0.927438	0.911335	0.916158	0.799933	0.840932	0.889243	✓
Q8TAE8	GADD45GIP1				0.730136	0.795602	0.819745	0.94332		0.942271						✓
Q8TCC3	MRPL30	0.644848	0.623351	0.547829				0.948114	0.931025	0.957438						✓
Q92552	MRPS27	0.637049	0.600102	0.619073				0.743607	0.696147	0.689971	0.836128	0.86711	0.894287				✓
Q92665	MRPS31				0.203835	0.447307	0.519638				0.492284	0.562025	0.688393				✓
Q92901	RPL3L	0.783549	0.940474	0.945641	0.869647	0.954324	0.953621	0.829999			0.839713	0.93798	0.945254	✓
Q969Q0	RPL36AL							0.859897	0.893968	0.900889				✓
Q96BP2	CHCHD1	0.626069	0.652263	0.570442				0.921558	0.925252	0.909883							✓
Q96EY7	PTCD3				0.782994	0.83997	0.843916	0.831418	0.835576		0.728277		0.827183				✓
Q96GC5	MRPL48	0.449753	0.384551	0.470957				0.916713	0.90851	0.904059	0.731518	0.760558	0.753389			✓
Q9BQ48	MRPL34	0.717545	0.707585	0.646946	0.456625	0.618473	0.657231									✓
Q9BQC6	MRPL57							0.803324	0.773066	0.799827						✓
Q9BRJ2	MRPL45							0.711674	0.695904	0.705611	0.669844	0.813015	0.818351			✓
Q9BY44	EIF2A	0.723497	0.749572	0.662643	0.492403	0.589536	0.587451	0.774312	0.752483	0.714182	0.712537	0.719757	0.767771		✓
Q9BYC8	MRPL32							0.854519	0.870076	0.859038						✓
Q9BYC9	MRPL20	0.78505	0.876533	0.837639				0.914667		0.942013						✓
Q9BYD1	MRPL13				0.882087	0.917237	0.932586				0.885783	0.911378	0.94559			✓
Q9BYD2	MRPL9	0.882867	0.897805	0.879426	0.864895	0.905047	0.90076	0.951096			0.760928	0.798357	0.84298			✓
Q9BYD3	MRPL4	0.747673	0.785957	0.684606												✓
Q9BYN8	MRPS26	0.805683	0.799199	0.763589	0.661866	0.723477	0.717831	0.758695	0.728667	0.753638	0.832774	0.879159	0.894421				✓
Q9BZE1	MRPL37	0.787383	0.763179	0.785823	0.759724	0.810789	0.892802	0.86139	0.911765	0.869881	0.907414	0.917198	0.94006			✓
Q9H2W6	MRPL46	0.557057	0.594704	0.444867	0.728118		0.802966	0.874127	0.83125	0.802983	0.431694	0.46281				✓
Q9H649	NSUN3						0.863687									✓
Q9HD33	MRPL47	0.764494	0.78631	0.776617	0.814584	0.86696	0.862634		0.916527							✓
Q9NP64	ZCCHC17										0.721266	0.752459	0.844162	✓
Q9NQ39	RPS10P5	0.822465	0.874682	0.885493	0.861691	0.871589	0.918357	0.939953	0.956524	0.954857	0.80239	0.770058	0.913206		✓
Q9NQ50	MRPL40	0.546862	0.594562	0.453934				0.547173	0.238418	0.531719						✓
Q9NRX2	MRPL17	0.807371	0.82825	0.792129	0.91843	0.939294	0.939867	0.874823	0.855252	0.87198	0.819903	0.843774	0.870122			✓
Q9NWT8	AURKAIP1	0.768817	0.797695	0.740665	0.602027	0.701129	0.71855	0.904103		0.974722	0.80252		0.917299				✓
Q9NWU5	MRPL22	0.769319	0.771687					0.817857	0.813172	0.816451						✓
Q9NX20	MRPL16	0.827981	0.891453	0.906071				0.89865	0.952587	0.925278	0.825823	0.880667	0.925717			✓
Q9NZE8	MRPL35				0.513175	0.669497	0.718155	0.844578	0.836654	0.824134						✓
Q9P015	MRPL15							0.888249	0.893543	0.888108	0.925561	0.954235	0.971776			✓
Q9P0J6	MRPL36	0.599626	0.633808	0.493936				0.873294	0.830689	0.890899						✓
Q9P0M9	MRPL27	0.749779	0.760302	0.74833				0.855607	0.749364	0.866956						✓
Q9UNX3	RPL26L1										0.886512	0.893038	0.943883	✓
Q9Y2R5	MRPS17	0.700667	0.737916	0.597303	0.472805	0.649439	0.564219		0.699386	0.666911							✓
Q9Y2R9	MRPS7	0.865502	0.934081	0.89832	0.801822	0.842793	0.846372	0.904283		0.922961	0.797179	0.839799	0.883301				✓
Q9Y399	MRPS2	0.780431	0.805107	0.760121	0.605409	0.727407	0.696234	0.850347	0.87326	0.882464							✓
Q9Y3B7	MRPL11	0.661056	0.652325	0.559512				0.888656	0.901688	0.909564						✓
Q9Y3D3	MRPS16	0.62875	0.61426	0.400002				0.792274									✓
Q9Y3U8	RPL36	0.844128	0.882855	0.904712	0.574764	0.662087	0.703342	0.687303	0.697318	0.821144				✓

## Sheet: Description
Reference	Uniprot ID.
Gene Symbol	Offical gene symbol.
treatment-cell type	Quantified protein synthesis inhibition efficiency. Blank means that this efficiency does not meet the criteria (see the text for details).
Ribosome annotation	Ribosomal protein annotation. Data obtained from Gene Ontology Resource (http://geneontology.org/).
